# Supplementary material for: One-dimensional anionic radical chains based on M2P2 rings (M = Ti, Zr, Hf)
Source: Chem Sci. 2026 Jul 30. Online ahead of print. doi: 10.1039/d6sc04762a (PMC13419976; doi:10.1039/d6sc04762a)
Supplement: SC-OLF-D6SC04762A-s002 [file SC-OLF-D6SC04762A-s002.txt]

energy	merge_xas_ZrK_ref_Cp2ZrCl2_plt_ex_o45_01_s_nr_2x1_3t_athena_ok	merge_xas_ZrK_sa1-Zr-RYXF545_kap2p04_ge_ex_o39u43_0u1_s_nr_4x1_3_12Scns_t_athena_ok
17798.305	2.58E-03	8.68E-03
17799.405	2.50E-03	8.52E-03
17808.305	2.09E-03	7.20E-03
17813.305	1.81E-03	6.46E-03
17818.305	1.59E-03	5.72E-03
17823.305	1.35E-03	4.98E-03
17828.305	1.08E-03	4.24E-03
17833.305	8.73E-04	3.50E-03
17838.305	6.40E-04	2.76E-03
17843.305	4.52E-04	2.02E-03
17848.305	2.74E-04	1.28E-03
17853.305	5.46E-05	1.00E-03
17858.305	-1.44E-04	8.21E-04
17863.305	-3.32E-04	5.50E-04
17868.305	-5.03E-04	2.94E-04
17873.305	-6.45E-04	1.26E-04
17878.305	-7.90E-04	-3.93E-05
17883.305	-8.93E-04	-2.24E-04
17888.305	-1.02E-03	-4.66E-04
17893.305	-1.14E-03	-6.27E-04
17898.305	-1.19E-03	-7.76E-04
17903.305	-1.26E-03	-9.25E-04
17908.305	-1.29E-03	-1.01E-03
17913.305	-1.27E-03	-1.11E-03
17918.305	-1.22E-03	-1.17E-03
17923.305	-1.16E-03	-1.14E-03
17928.305	-9.87E-04	-1.07E-03
17933.305	-7.93E-04	-9.15E-04
17938.305	-5.55E-04	-6.95E-04
17943.305	-1.34E-04	-3.78E-04
17948.305	3.66E-04	8.24E-05
17950.305	6.41E-04	2.69E-04
17952.305	9.19E-04	5.41E-04
17954.305	1.22E-03	8.31E-04
17956.305	1.55E-03	1.16E-03
17958.305	1.94E-03	1.58E-03
17960.305	2.38E-03	1.98E-03
17962.305	2.86E-03	2.48E-03
17964.305	3.44E-03	3.00E-03
17966.305	4.07E-03	3.67E-03
17968.305	4.72E-03	4.43E-03
17970.305	5.51E-03	5.21E-03
17972.305	6.47E-03	6.20E-03
17974.305	7.61E-03	7.26E-03
17976.305	8.81E-03	8.59E-03
17978.305	1.03E-02	1.03E-02
17978.805	1.07E-02	1.07E-02
17979.305	1.10E-02	1.12E-02
17979.805	1.15E-02	1.16E-02
17980.305	1.20E-02	1.22E-02
17980.805	1.23E-02	1.27E-02
17981.305	1.28E-02	1.33E-02
17981.805	1.34E-02	1.38E-02
17982.305	1.39E-02	1.44E-02
17982.805	1.44E-02	1.50E-02
17983.305	1.49E-02	1.57E-02
17983.805	1.55E-02	1.64E-02
17984.305	1.61E-02	1.71E-02
17984.805	1.68E-02	1.77E-02
17985.305	1.74E-02	1.85E-02
17985.805	1.82E-02	1.94E-02
17986.305	1.90E-02	2.01E-02
17986.805	1.98E-02	2.11E-02
17987.305	2.07E-02	2.21E-02
17987.805	2.17E-02	2.30E-02
17988.305	2.27E-02	2.42E-02
17988.805	2.39E-02	2.54E-02
17989.305	2.51E-02	2.67E-02
17989.805	2.64E-02	2.80E-02
17990.305	2.78E-02	2.96E-02
17990.805	2.92E-02	3.14E-02
17991.305	3.08E-02	3.30E-02
17991.805	3.26E-02	3.51E-02
17992.305	3.45E-02	3.75E-02
17992.805	3.64E-02	4.00E-02
17993.305	3.85E-02	4.27E-02
17993.805	4.08E-02	4.59E-02
17994.305	4.33E-02	4.94E-02
17994.805	4.62E-02	5.31E-02
17995.305	4.94E-02	5.79E-02
17995.805	5.29E-02	6.36E-02
17996.305	5.70E-02	6.86E-02
17996.805	6.16E-02	7.60E-02
17997.305	6.83E-02	8.46E-02
17997.805	7.53E-02	9.23E-02
17998.305	8.32E-02	0.1028037
17998.805	9.29E-02	0.1159933
17999.305	0.10345237	0.12993965
17999.805	0.11486746	0.14236474
18000.305	0.12846708	0.16132881
18000.805	0.14201295	0.18183537
18001.305	0.15552045	0.20029087
18001.805	0.17190452	0.22509329
18002.305	0.18874896	0.25399062
18002.805	0.20613619	0.28164282
18003.305	0.22445994	0.31326565
18003.805	0.24830754	0.35264625
18004.305	0.27413066	0.39144738
18004.805	0.3031225	0.4341768
18005.305	0.34019901	0.48357635
18005.805	0.38255135	0.53132217
18006.305	0.4245843	0.58159318
18006.805	0.47602051	0.6357979
18007.305	0.5305205	0.69192305
18007.805	0.58750229	0.73645872
18008.305	0.64508393	0.78975708
18008.805	0.7063231	0.84634312
18009.305	0.77167073	0.88613916
18009.805	0.83100803	0.93246015
18010.305	0.88543907	0.9789511
18010.805	0.94242347	1.0222017
18011.305	1.0029518	1.0564883
18011.805	1.050665	1.0964341
18012.305	1.0975595	1.1337165
18012.805	1.1365609	1.1649772
18013.305	1.1704315	1.1959494
18013.805	1.2057409	1.2242279
18014.305	1.2365071	1.2464123
18014.805	1.2601005	1.2650858
18015.305	1.2840205	1.2797365
18015.805	1.3042045	1.2893758
18016.305	1.3196653	1.2937858
18016.805	1.3290815	1.2936304
18017.305	1.3339864	1.2887215
18017.805	1.3333611	1.2795826
18018.305	1.327426	1.2710325
18019.205	1.3041397	1.2437884
18020.105	1.2715436	1.2092147
18021.005	1.2303504	1.175102
18021.905	1.1858126	1.1421765
18022.905	1.1487935	1.1099247
18023.905	1.115408	1.0815069
18024.905	1.0802679	1.0550657
18025.905	1.055338	1.0310093
18026.905	1.0317434	1.0120619
18028.005	1.0089059	0.99457757
18029.105	0.99225741	0.97919614
18030.105	0.97822498	0.96625389
18031.305	0.96954289	0.95582594
18032.405	0.96319208	0.94717318
18033.505	0.9599837	0.94079637
18034.705	0.95901274	0.9362573
18035.905	0.95967068	0.93352246
18037.105	0.96126394	0.93278563
18038.305	0.96333544	0.93443743
18039.605	0.966464	0.93887253
18040.805	0.9703394	0.94519705
18042.105	0.9749085	0.95371196
18043.405	0.9799615	0.96388829
18044.705	0.98565627	0.97420382
18046.105	0.99136922	0.98662542
18047.405	0.99753054	1.0002911
18048.805	1.0045436	1.0138565
18050.205	1.0126714	1.0283844
18051.605	1.021655	1.043164
18053.105	1.0308927	1.0568491
18054.505	1.0402264	1.0682297
18056.005	1.0491871	1.0775315
18057.505	1.0562852	1.0843157
18059.005	1.0612705	1.0882573
18060.505	1.063531	1.0895704
18062.105	1.0633385	1.0878899
18063.605	1.0612693	1.0837002
18065.205	1.0580534	1.0773122
18066.805	1.0540227	1.0683216
18068.405	1.0500187	1.0578801
18070.105	1.0456913	1.0468927
18071.705	1.0409764	1.0355055
18073.405	1.0361734	1.0234843
18075.105	1.0312046	1.0120391
18076.905	1.0263578	1.0012158
18078.605	1.0211182	0.9907201
18080.405	1.0164042	0.9820791
18082.105	1.0115494	0.97494407
18083.905	1.0067815	0.96995562
18085.705	1.0020468	0.96676246
18087.605	0.99790407	0.96491208
18089.405	0.99452194	0.96440295
18091.305	0.9920983	0.96559757
18093.205	0.99016101	0.96827209
18095.105	0.98905312	0.97239492
18097.005	0.98866505	0.97740665
18099.005	0.98875902	0.98334936
18100.905	0.98947209	0.98975129
18102.905	0.99075973	0.99646101
18104.905	0.99282041	1.0034628
18107.005	0.99555332	1.0112045
18109.005	0.99869419	1.0184963
18111.105	1.0022048	1.0256004
18113.205	1.0061336	1.0316451
18115.305	1.0104517	1.0364503
18117.405	1.0146782	1.0399776
18119.505	1.0182668	1.0417524
18121.705	1.0210337	1.0413577
18123.805	1.022774	1.0388295
18126.005	1.0235899	1.0348804
18128.305	1.0234268	1.029332
18130.505	1.0221456	1.0230666
18132.705	1.0196758	1.0159794
18135.005	1.0165803	1.0080776
18137.305	1.0127297	0.99971791
18139.605	1.0088795	0.99186237
18142.005	1.0050311	0.98445351
18144.305	1.0010085	0.97820894
18146.705	0.99732185	0.9729525
18149.105	0.99407595	0.96875132
18151.505	0.99146033	0.96630923
18153.905	0.98945537	0.96551084
18156.305	0.98801907	0.96622235
18158.805	0.98708624	0.96812489
18161.305	0.98655595	0.97105671
18163.805	0.98649136	0.97511032
18166.305	0.98689355	0.97980318
18168.805	0.98764439	0.98501734
18171.405	0.98863118	0.99036523
18174.005	0.98977187	0.99528428
18176.605	0.99099012	1.000049
18179.205	0.99212555	1.004248
18181.805	0.99319915	1.0073268
18184.505	0.9941882	1.0094392
18187.105	0.99503914	1.0105642
18189.805	0.99574469	1.0107582
18192.505	0.99621332	1.0101999
18195.305	0.99656101	1.0086718
18198.005	0.99672656	1.0063258
18200.805	0.99666119	1.0038203
18203.605	0.9964638	1.0010633
18206.405	0.99617017	0.99788071
18209.205	0.99594306	0.9947905
18212.005	0.99582644	0.9922903
18214.905	0.99594705	0.99033789
18217.805	0.99632625	0.9891426
18220.705	0.99702625	0.9881325
18223.605	0.99778609	0.9872835
18226.505	0.99827256	0.98672356
18229.505	0.99848754	0.98649376
18232.505	0.99827647	0.98661798
18235.505	0.99788537	0.98705164
18238.505	0.99753151	0.98788265
18241.505	0.99722548	0.98910745
18244.605	0.99691508	0.99060848
18247.705	0.99660391	0.99222945
18250.705	0.99628373	0.99397063
18253.905	0.99613086	0.99577345
18257.005	0.99604296	0.99752911
18260.105	0.99597164	0.99908793
18263.305	0.99594299	1.0004838
18266.505	0.99606008	1.0016792
18269.705	0.99616181	1.0025861
18272.905	0.99632164	1.003252
18276.205	0.99655183	1.0037904
18279.405	0.99673464	1.004041
18282.705	0.99713538	1.0041091
18286.005	0.9978947	1.0039513
18289.305	0.99793352	1.0031005
18292.705	0.99787949	1.0022414
18296.005	0.99809926	1.0011004
18299.405	0.99836007	0.99988964
18302.805	0.99867051	0.99866335
18306.205	0.99892994	0.99753496
18309.605	0.9990043	0.996426
18313.105	0.99906707	0.99521849
18316.605	0.99918467	0.99429832
18320.105	0.99918898	0.993807
18323.605	0.9991572	0.9933488
18327.105	0.99912051	0.99315244
18330.605	0.99905685	0.99327947
18334.205	0.99892073	0.99365461
18337.805	0.99872614	0.99430392
18341.405	0.99850977	0.99502905
18345.005	0.99826322	0.99587657
18348.705	0.99807627	0.99681402
18352.305	0.99779214	0.9976816
18356.005	0.99763594	0.99859465
18359.705	0.9974957	0.99940451
18363.405	0.99743273	1.000113
18367.205	0.99745555	1.0008998
18370.905	0.99748608	1.0013137
18374.705	0.99760211	1.001496
18378.505	0.9977085	1.0015962
18382.305	0.99791931	1.0015862
18386.105	0.99818091	1.0013522
18390.005	0.99848626	1.0010794
18393.905	0.99885198	1.0008941
18397.805	0.99913983	1.00056
18401.705	0.99935383	1.0001586
18405.605	0.99963425	0.99971216
18409.605	0.99982126	0.99941655
18413.505	0.99999993	0.99898674
18417.505	1.0001801	0.99861094
18421.505	1.0003938	0.99846317
18425.505	1.0005888	0.99846586
18429.605	1.0007002	0.99850604
18433.605	1.0008365	0.99856845
18437.705	1.0009506	0.99874191
18441.805	1.0010092	0.99900336
18445.905	1.0010635	0.9992382
18450.105	1.001209	0.99964019
18454.205	1.0013108	1.0001135
18458.405	1.001359	1.0005151
18462.605	1.001362	1.0009329
18466.805	1.0014407	1.0013737
18471.105	1.0014072	1.0018235
18475.305	1.0014135	1.0021758
18479.605	1.0014755	1.0025803
18483.905	1.0015727	1.0029557
18488.205	1.0016367	1.0033063
18492.505	1.001602	1.0034592
18496.905	1.0017107	1.0036278
18501.205	1.0016958	1.0036362
18505.605	1.0016589	1.0034532
18510.005	1.0017289	1.0033124
18514.405	1.0018003	1.0031828
18518.905	1.0018202	1.0029948
18523.305	1.0018438	1.0027412
18527.805	1.0018864	1.0024674
18532.305	1.0019128	1.0021487
18536.805	1.0019592	1.0018825
18541.405	1.0020595	1.0017703
18545.905	1.0021716	1.001735
18550.505	1.0022405	1.001647
18555.105	1.0023657	1.001603
18559.705	1.0024748	1.00169
18564.405	1.0025532	1.0018016
18569.005	1.002649	1.0020629
18573.705	1.0028404	1.0023935
18578.405	1.0028906	1.0027853
18583.105	1.0029375	1.0031085
18587.805	1.0029655	1.0033576
18592.605	1.0029203	1.0035908
18597.305	1.0028596	1.0036654
18602.105	1.002856	1.0038244
18606.905	1.0028335	1.0039967
18611.705	1.0027166	1.0039574
18616.605	1.0026341	1.0038879
18621.505	1.0024503	1.0038333
18626.305	1.0022943	1.0035932
18631.205	1.0022069	1.0035122
18636.205	1.0021715	1.0034827
18641.105	1.0020469	1.0033289
18646.005	1.0019549	1.0032105
18651.005	1.0018744	1.0031822
18656.005	1.0018035	1.0029088
18661.005	1.0017736	1.0028418
18666.105	1.0018556	1.0029041
18671.105	1.0018198	1.002809
18676.205	1.0018972	1.002687
18681.305	1.0018919	1.0027339
18686.405	1.0018683	1.0025471
18691.505	1.0018792	1.0024459
18696.705	1.0019941	1.0025566
18701.805	1.0019479	1.0024868
18707.005	1.0019666	1.0023908
18712.205	1.00196	1.0023331
18717.405	1.0017958	1.00215
18722.705	1.0018277	1.0020757
18728.005	1.0017955	1.0021389
18733.205	1.0016868	1.0019955
18738.505	1.0015989	1.0018222
18743.905	1.0014492	1.0017071
18749.205	1.0012411	1.0014877
18754.505	1.0011175	1.0014289
18759.905	1.0010211	1.0013943
18765.305	1.0008345	1.0011819
18770.705	1.0006893	1.0010872
18776.205	1.0004887	1.0009637
18781.605	1.0003117	1.0007607
18787.105	1.0002245	1.0006482
18792.605	1.0001008	1.0005068
18798.105	0.99991715	1.000353
18803.605	0.99983717	1.0000913
18809.205	0.99965331	0.99974797
18814.705	0.99949517	0.99951121
18820.305	0.99947199	0.99939506
18825.905	0.99936342	0.99919414
18831.505	0.99925652	0.99888602
18837.205	0.99914604	0.99871973
18842.805	0.99901101	0.99841684
18848.505	0.99888911	0.9982529
18854.205	0.9988353	0.99816386
18859.905	0.99868601	0.99794445
18865.705	0.99862659	0.99783285
18871.405	0.99835246	0.99753036
18877.205	0.99820904	0.99733501
18883.005	0.99812814	0.99725327
18888.805	0.99790176	0.99711115
18894.705	0.99771774	0.9969463
18900.505	0.99750928	0.99668652
18906.405	0.99728261	0.99648601
18912.305	0.99711775	0.99629277
18918.205	0.99687697	0.99601556
18924.105	0.99660377	0.99563562
18930.105	0.99637387	0.99534289
18936.005	0.99604665	0.99489029
18942.005	0.99584526	0.9945774
18948.005	0.99562293	0.99421109
18954.005	0.99529696	0.99381757
18960.105	0.99507805	0.9934796
18966.105	0.99475538	0.99306366
18972.205	0.99452928	0.99274411
18978.305	0.99434082	0.99256395
