# Supplementary material for: One-dimensional anionic radical chains based on M2P2 rings (M = Ti, Zr, Hf)
Source: Chem Sci. 2026 Jul 30. Online ahead of print. doi: 10.1039/d6sc04762a (PMC13419976; doi:10.1039/d6sc04762a)
Supplement: SC-OLF-D6SC04762A-s003 [file SC-OLF-D6SC04762A-s003.cif]

# Supplementary Information (SI) for Chemical Science.
# This journal is © The Royal Society of Chemistry 2026

####################################################################### 
# 
# This file contains crystal structure data downloaded from the 
# Cambridge Structural Database (CSD) hosted by the Cambridge 
# Crystallographic Data Centre (CCDC).
# 
# Full information about CCDC data access policies and citation 
# guidelines are available at http://www.ccdc.cam.ac.uk/access/V1 
# 
# Audit and citation data items may have been added by the CCDC. 
# Please retain this information to preserve the provenance of 
# this file and to allow appropriate attribution of the data. 
# 
#######################################################################

data_xf-545-kcrypt
_database_code_depnum_ccdc_archive 'CCDC 2500619'
loop_
_audit_author_name
_audit_author_address
'Xiaofei Sun'
;Karlsruhe Institute of Technology (KIT)
Germany
;
_audit_update_record             
;
2025-11-05 deposited with the CCDC.	2026-07-06 downloaded from the CCDC.
;
_audit_creation_date             2025-09-02
_audit_creation_method           
;
Olex2 1.5
(compiled 2024.02.16 svn.r378c4104 for OlexSys, GUI svn.r6928)
;
__shelx_SHELXL_version_number    2019/2

_audit_contact_author            
;
      Prof. Dr. Peter W. Roesky
      Karlsruher Institut fuer Technologie (KIT), CS
      Institut fuer Anorganische Chemie (AOC)
      Lehrstuhl fuer Anorganische Funktionsmaterialien
      Engesserstr. 15, Geb. 30.45
      76131 Karlsruhe 
      Bundesrepublik Deutschland
;
_audit_contact_letter            
;
;
#===================================================
_chemical_name_common            ?
_chemical_name_systematic        ?
_chemical_formula_moiety         
'C30 H40 Fe2 P10 Zr2, C22 H44 K N2 O7, 2(C5 H5)'
_chemical_formula_sum            'C62 H94 Fe2 K N2 O7 P10 Zr2'
_chemical_formula_weight         1622.33
_chemical_melting_point          ?
loop_
_atom_type_symbol
_atom_type_description
_atom_type_scat_dispersion_real
_atom_type_scat_dispersion_imag
_atom_type_scat_source
C C 0.0033 0.0016 'International Tables Vol C Tables 4.2.6.8 and 6.1.1.4'
H H 0.0000 0.0000 'International Tables Vol C Tables 4.2.6.8 and 6.1.1.4'
Fe Fe 0.3463 0.8444 'International Tables Vol C Tables 4.2.6.8 and 6.1.1.4'
K K 0.2009 0.2494 'International Tables Vol C Tables 4.2.6.8 and 6.1.1.4'
N N 0.0061 0.0033 'International Tables Vol C Tables 4.2.6.8 and 6.1.1.4'
O O 0.0106 0.0060 'International Tables Vol C Tables 4.2.6.8 and 6.1.1.4'
P P 0.1023 0.0942 'International Tables Vol C Tables 4.2.6.8 and 6.1.1.4'
Zr Zr -2.9673 0.5597 'International Tables Vol C Tables 4.2.6.8 and 6.1.1.4'

_shelx_space_group_comment       
;
The symmetry employed for this shelxl refinement is uniquely defined
by the following loop, which should always be used as a source of
symmetry information in preference to the above space-group names.
They are only intended as comments.
;
_space_group_crystal_system      monoclinic
_space_group_IT_number           15
_space_group_name_H-M_alt        'C 1 2/c 1'
_space_group_name_Hall           '-C 2yc'
loop_
_space_group_symop_operation_xyz
'x, y, z'
'-x, y, -z+1/2'
'x+1/2, y+1/2, z'
'-x+1/2, y+1/2, -z+1/2'
'-x, -y, -z'
'x, -y, z-1/2'
'-x+1/2, -y+1/2, -z'
'x+1/2, -y+1/2, z-1/2'

_cell_length_a                   33.5093(19)
_cell_length_b                   11.9598(5)
_cell_length_c                   17.8447(8)
_cell_angle_alpha                90
_cell_angle_beta                 91.586(4)
_cell_angle_gamma                90
_cell_volume                     7148.8(6)
_cell_formula_units_Z            4
_cell_measurement_reflns_used    11055
_cell_measurement_temperature    100
_cell_measurement_theta_max      27.31
_cell_measurement_theta_min      2.13
_shelx_estimated_absorpt_T_max   ?
_shelx_estimated_absorpt_T_min   ?
_exptl_absorpt_coefficient_mu    1.013
_exptl_absorpt_correction_T_max  1.0000
_exptl_absorpt_correction_T_min  0.3090
_exptl_absorpt_correction_type   multi-scan
_exptl_absorpt_process_details   
;
STOE LANA, absorption correction by scaling of reflection intensities.
J. Koziskova, F. Hahn, J. Richter, J. Kozisek, "Comparison of different
absorption corrections on the model structure of tetrakis(\m~2~-acetato)-
diaqua-di-copper(II)", Acta Chimica Slovaca, vol. 9, no. 2, 2016, pp. 136 - 140.
;
_exptl_absorpt_special_details   ?
_exptl_crystal_colour            violet
_exptl_crystal_colour_primary    violet
_exptl_crystal_density_diffrn    1.507
_exptl_crystal_density_meas      ?
_exptl_crystal_density_method    'not measured'
_exptl_crystal_description       plate
_exptl_crystal_F_000             3348
loop_
_exptl_crystal_face_index_h
_exptl_crystal_face_index_k
_exptl_crystal_face_index_l
_exptl_crystal_face_perp_dist
3 -1 10 0.1210
-4 -1 -10 0.0630
-5 -6 -1 0.0430
3 4 -1 0.0230
6 0 -1 0.0150
-5 0 1 0.0420
2 -1 0 0.0310
-9 2 1 0.0300

_exptl_crystal_size_max          0.184
_exptl_crystal_size_mid          0.102
_exptl_crystal_size_min          0.057
_exptl_transmission_factor_max   ?
_exptl_transmission_factor_min   ?
_diffrn_reflns_av_R_equivalents  ?
_diffrn_reflns_av_unetI/netI     0.0819
_diffrn_reflns_Laue_measured_fraction_full 0.976
_diffrn_reflns_Laue_measured_fraction_max 0.976
_diffrn_reflns_limit_h_max       40
_diffrn_reflns_limit_h_min       -40
_diffrn_reflns_limit_k_max       14
_diffrn_reflns_limit_k_min       -14
_diffrn_reflns_limit_l_max       21
_diffrn_reflns_limit_l_min       -20
_diffrn_reflns_number            30245
_diffrn_reflns_point_group_measured_fraction_full 0.976
_diffrn_reflns_point_group_measured_fraction_max 0.976
_diffrn_reflns_theta_full        25.242
_diffrn_reflns_theta_max         25.250
_diffrn_reflns_theta_min         2.129
_diffrn_ambient_temperature      100
_diffrn_detector                 'EIGER2 1M CDTE'
_diffrn_detector_area_resol_mean 13.33
_diffrn_measured_fraction_theta_full 0.976
_diffrn_measured_fraction_theta_max 0.976
_diffrn_measurement_details      
;
 737 frames, detector distance = 100 mm
;
_diffrn_measurement_device       'Eulerian 4-circle diffractometer'
_diffrn_measurement_device_type  'STOE STADIVARI'
_diffrn_measurement_method       'rotation method, \w scans'
_diffrn_radiation_collimation    '1.2 0.6 mm diameter'
_diffrn_radiation_monochromator  'Graded multilayer mirror'
_diffrn_radiation_polarisn_norm  270
_diffrn_radiation_probe          x-ray
_diffrn_radiation_type           'Mo K\a'
_diffrn_radiation_wavelength     0.71073
_diffrn_source                   Axo_Mo
_diffrn_source_current           0.830
_diffrn_source_power             0.050
_diffrn_source_voltage           60
_reflns_Friedel_coverage         0.000
_reflns_Friedel_fraction_full    .
_reflns_Friedel_fraction_max     .
_reflns_number_gt                18732
_reflns_number_total             30245
_reflns_special_details          
;
 _reflns_Friedel_fraction is defined as the number of unique
 Friedel pairs measured divided by the number that would be
 possible theoretically, ignoring centric projections and
 systematic absences. Completness statistics refer to single and
 composite reflections containing twin component 1 only.
;
_reflns_threshold_expression     'I > 2\s(I)'
_computing_cell_refinement       
;
X-Area Recipe 1.33.0.0 (STOE, 2015)
;
_computing_data_collection       
;
X-Area Pilatus3_SV 1.31.150.0 (STOE, 2018)
;
_computing_data_reduction        
;
X-Area Integrate 1.73.1.0 (STOE, 2018)
X-Area LANA 1.73.2.0 (STOE, 2018)
;
_computing_molecular_graphics    'Olex2 1.5 (Dolomanov et al., 2009)'
_computing_publication_material  
;
STOE & Cie GmbH, X-Area, software package for collecting single-crystal or
multi-domain crystal data on STOE area-detector diffractometers, for image 
processing, for the correction and scaling of reflection intensities and 
for outlier rejection, version 1.84, Darmstadt 2018
;
_computing_structure_refinement  'SHELXL 2018/3 (Sheldrick, 2015)'
_computing_structure_solution    'SHELXT  (Sheldrick, 2015)'
_refine_diff_density_max         1.139
_refine_diff_density_min         -0.882
_refine_diff_density_rms         0.124
_refine_ls_extinction_coef       .
_refine_ls_extinction_method     none
_refine_ls_goodness_of_fit_ref   0.950
_refine_ls_hydrogen_treatment    constr
_refine_ls_matrix_type           full
_refine_ls_number_parameters     482
_refine_ls_number_reflns         30245
_refine_ls_number_restraints     287
_refine_ls_R_factor_all          0.0945
_refine_ls_R_factor_gt           0.0475
_refine_ls_restrained_S_all      0.949
_refine_ls_shift/su_max          0.001
_refine_ls_shift/su_mean         0.000
_refine_ls_structure_factor_coef Fsqd
_refine_ls_weighting_details     
'w=1/[\s^2^(Fo^2^)+(0.0772P)^2^] where P=(Fo^2^+2Fc^2^)/3'
_refine_ls_weighting_scheme      calc
_refine_ls_wR_factor_gt          0.1150
_refine_ls_wR_factor_ref         0.1389
_refine_special_details          
;
 Refined as a 2-component twin.
;
_olex2_refinement_description    
;
1. Twinned data refinement
 Scales: 0.5596(10)
 0.4404(10)
2. Fixed Uiso
 At 1.2 times of:
  All C(H) groups, All C(H,H) groups
 At 1.5 times of:
  All C(H,H,H) groups
3. Restrained distances
 O4-C1A = O4-C1D
 1.44 with sigma of 0.02
 C1A-C1B = C1C-C1D
 1.53 with sigma of 0.02
 C1B-C1C
 1.54 with sigma of 0.02
 O4-C1B = O4-C1C = C1A-C1C = C1B-C1D
 2.38 with sigma of 0.04
 C11-C15 \\sim C11A-C15A
 with sigma of 0.02
 C11-C12 \\sim C11A-C12A
 with sigma of 0.02
 C15-C14 \\sim C15A-C14A
 with sigma of 0.02
 C13-C12 \\sim C13A-C12A
 with sigma of 0.02
 C13-C14 \\sim C13A-C14A
 with sigma of 0.02
 Zr-C11 \\sim Zr-C11A
 with sigma of 0.04
 Zr-C15 \\sim Zr-C15A
 with sigma of 0.04
 Zr-C13 \\sim Zr-C13A
 with sigma of 0.04
 Zr-C12 \\sim Zr-C12A
 with sigma of 0.04
 Zr-C14 \\sim Zr-C14A
 with sigma of 0.04
 C11-C13 \\sim C11A-C13A
 with sigma of 0.04
 C11-C14 \\sim C11A-C14A
 with sigma of 0.04
 C15-C13 \\sim C15A-C13A
 with sigma of 0.04
 C15-C12 \\sim C15A-C12A
 with sigma of 0.04
 C12-C14 \\sim C12A-C14A
 with sigma of 0.04
 C1A-C1B \\sim C1B-C1C \\sim C1C-C1D
 with sigma of 0.02
 O4-C1A \\sim O4-C1D
 with sigma of 0.02
 O4-C1B \\sim O4-C1C
 with sigma of 0.04
 C1B-C1D \\sim C1A-C1C
 with sigma of 0.04
 O1-C28 \\sim O1-C28A
 with sigma of 0.02
 O2-C27 \\sim O2-C27A
 with sigma of 0.02
 C27-C28 \\sim C27A-C28A
 with sigma of 0.02
 O1-C27 \\sim O1-C27A
 with sigma of 0.04
 O2-C28 \\sim O2-C28A
 with sigma of 0.04
4. Uiso/Uaniso restraints and constraints
C11 \\sim C15 \\sim C13 \\sim C12 \\sim C14 \\sim C13A \\sim C12A \\sim C11A
\\sim C15A \\sim C14A: within 2A with sigma of 0.01 and sigma for terminal
atoms of 0.02 within 2A
O4 \\sim C1A \\sim C1B \\sim C1C \\sim C1D: within 2A with sigma of 0.04 and
sigma for terminal atoms of 0.08 within 2A
O4 \\sim O4 \\sim C1A \\sim C1A \\sim C1B \\sim C1B \\sim C1C \\sim C1D \\sim
C1D: within 2A with sigma of 0.01 and sigma for terminal atoms of 0.02 within 2A
C27 \\sim C27A \\sim C28 \\sim C28A: within 2A with sigma of 0.01 and sigma for
terminal atoms of 0.02 within 2A
C28A \\sim C28 \\sim C27A \\sim C27: within 2A with sigma of 0.005 and sigma
for terminal atoms of 0.01 within 2A
5. Rigid body (RIGU) restrains
 O4, C1A, C1B, C1C, C1D
 with sigma for 1-2 distances of 0.004 and sigma for 1-3 distances of 0.004
6. Others
 Sof(C13A)=Sof(H13A)=Sof(C12A)=Sof(H12A)=Sof(C11A)=Sof(H11A)=Sof(C15A)=
 Sof(H15A)=Sof(C14A)=Sof(H14A)=1-FVAR(1)
 Sof(C11)=Sof(H11)=Sof(C15)=Sof(H15)=Sof(C13)=Sof(H13)=Sof(C12)=Sof(H12)=
 Sof(C14)=Sof(H14)=FVAR(1)
 Sof(C27A)=Sof(H27C)=Sof(H27D)=Sof(C28A)=Sof(H28C)=Sof(H28D)=1-FVAR(2)
 Sof(C27)=Sof(H27A)=Sof(H27B)=Sof(C28)=Sof(H28A)=Sof(H28B)=FVAR(2)
 Fixed Sof: O4(0.5) C1A(0.5) H1AA(0.5) H1AB(0.5) C1B(0.5) H1BA(0.5) H1BB(0.5)
 C1C(0.5) H1CA(0.5) H1CB(0.5) C1D(0.5) H1DA(0.5) H1DB(0.5)
7.a Secondary CH2 refined with riding coordinates:
 C21(H21A,H21B), C22(H22A,H22B), C23(H23A,H23B), C24(H24A,H24B), C25(H25A,
 H25B), C26(H26A,H26B), C27(H27A,H27B), C28(H28A,H28B), C29(H29A,H29B),
 C1A(H1AA,H1AB), C1B(H1BA,H1BB), C1C(H1CA,H1CB), C1D(H1DA,H1DB), C27A(H27C,
 H27D), C28A(H28C,H28D)
7.b Aromatic/amide H refined with riding coordinates:
 C16(H16), C17(H17), C18(H18), C19(H19), C20(H20), C11(H11), C15(H15),
 C13(H13), C12(H12), C14(H14), C13A(H13A), C12A(H12A), C11A(H11A), C15A(H15A),
 C14A(H14A)
7.c Idealised Me refined as rotating group:
 C6(H6A,H6B,H6C), C7(H7A,H7B,H7C), C8(H8A,H8B,H8C), C9(H9A,H9B,H9C), C10(H10A,
 H10B,H10C)
;
_atom_sites_solution_hydrogens   geom
_atom_sites_solution_primary     dual
_atom_sites_solution_secondary   ?
loop_
_atom_site_label
_atom_site_type_symbol
_atom_site_fract_x
_atom_site_fract_y
_atom_site_fract_z
_atom_site_U_iso_or_equiv
_atom_site_adp_type
_atom_site_occupancy
_atom_site_site_symmetry_order
_atom_site_calc_flag
_atom_site_refinement_flags_posn
_atom_site_refinement_flags_adp
_atom_site_refinement_flags_occupancy
_atom_site_disorder_assembly
_atom_site_disorder_group
Fe Fe 0.15079(3) 0.42005(7) 0.47255(4) 0.0322(3) Uani 1 1 d . . . . .
Zr Zr 0.23877(2) 0.73571(5) 0.60027(3) 0.02930(19) Uani 1 1 d D . . . .
C1 C 0.0961(2) 0.4041(6) 0.5224(3) 0.0383(16) Uani 1 1 d . . . . .
P1 P 0.21406(5) 0.62729(14) 0.47612(8) 0.0305(4) Uani 1 1 d . . . . .
C2 C 0.1006(2) 0.3153(6) 0.4687(3) 0.0400(17) Uani 1 1 d . . . . .
P2 P 0.21831(6) 0.44450(14) 0.47708(9) 0.0389(5) Uani 1 1 d . . . . .
C3 C 0.1344(2) 0.2513(5) 0.4905(3) 0.0364(16) Uani 1 1 d . . . . .
P3 P 0.19180(7) 0.39562(18) 0.37064(10) 0.0596(6) Uani 1 1 d . . . . .
C4 C 0.1514(2) 0.2968(6) 0.5571(3) 0.0375(17) Uani 1 1 d . . . . .
P4 P 0.14312(7) 0.51075(18) 0.35729(9) 0.0578(6) Uani 1 1 d . . . . .
C5 C 0.1278(2) 0.3921(5) 0.5768(3) 0.0364(16) Uani 1 1 d . . . . .
P5 P 0.14932(6) 0.60932(15) 0.45794(8) 0.0376(4) Uani 1 1 d . . . . .
C6 C 0.0627(2) 0.4868(7) 0.5222(4) 0.061(2) Uani 1 1 d . . . . .
H6A H 0.071580 0.555428 0.547531 0.092 Uiso 1 1 calc R U . . .
H6B H 0.040028 0.455029 0.548563 0.092 Uiso 1 1 calc R U . . .
H6C H 0.054427 0.504023 0.470357 0.092 Uiso 1 1 calc R U . . .
C7 C 0.0732(2) 0.2933(7) 0.4023(3) 0.060(2) Uani 1 1 d . . . . .
H7A H 0.058356 0.361487 0.389520 0.090 Uiso 1 1 calc R U . . .
H7B H 0.054469 0.233560 0.414583 0.090 Uiso 1 1 calc R U . . .
H7C H 0.089013 0.270315 0.359534 0.090 Uiso 1 1 calc R U . . .
C8 C 0.1497(3) 0.1500(6) 0.4507(4) 0.062(2) Uani 1 1 d . . . . .
H8A H 0.143633 0.156793 0.396826 0.093 Uiso 1 1 calc R U . . .
H8B H 0.136771 0.082939 0.470136 0.093 Uiso 1 1 calc R U . . .
H8C H 0.178646 0.144261 0.459083 0.093 Uiso 1 1 calc R U . . .
C9 C 0.1874(2) 0.2525(6) 0.6003(4) 0.053(2) Uani 1 1 d . . . . .
H9A H 0.179351 0.189667 0.631773 0.079 Uiso 1 1 calc R U . . .
H9B H 0.198766 0.311924 0.632098 0.079 Uiso 1 1 calc R U . . .
H9C H 0.207415 0.227085 0.565123 0.079 Uiso 1 1 calc R U . . .
C10 C 0.1345(3) 0.4623(6) 0.6466(3) 0.061(2) Uani 1 1 d . . . . .
H10A H 0.163141 0.475987 0.654551 0.092 Uiso 1 1 calc R U . . .
H10B H 0.124148 0.422555 0.689981 0.092 Uiso 1 1 calc R U . . .
H10C H 0.120530 0.533865 0.640486 0.092 Uiso 1 1 calc R U . . .
K K 0.000000 1.03916(18) 0.750000 0.0429(6) Uani 1 2 d S T P A .
N N 0.08289(19) 1.0392(5) 0.7028(3) 0.0514(16) Uani 1 1 d . . . . .
O1 O -0.01694(19) 1.1003(5) 0.9005(3) 0.0840(19) Uani 1 1 d D . . . .
O2 O 0.05626(17) 1.1489(5) 0.8402(3) 0.0709(17) Uani 1 1 d D . . . .
O3 O 0.04098(15) 0.8349(4) 0.7445(2) 0.0524(13) Uani 1 1 d . . . . .
C16 C 0.2667(2) 0.6538(7) 0.7185(3) 0.051(2) Uani 1 1 d . . . . .
H16 H 0.255425 0.674186 0.764846 0.061 Uiso 1 1 calc R U . . .
C17 C 0.2973(2) 0.7071(6) 0.6850(4) 0.0472(19) Uani 1 1 d . . . . .
H17 H 0.310416 0.772822 0.702715 0.057 Uiso 1 1 calc R U . . .
C18 C 0.3060(2) 0.6493(7) 0.6210(4) 0.059(2) Uani 1 1 d . . . . .
H18 H 0.326590 0.667388 0.587510 0.071 Uiso 1 1 calc R U . . .
C19 C 0.2802(3) 0.5616(7) 0.6136(5) 0.069(3) Uani 1 1 d . . . . .
H19 H 0.279697 0.507866 0.574380 0.083 Uiso 1 1 calc R U . . .
C20 C 0.2548(3) 0.5651(7) 0.6737(6) 0.072(3) Uani 1 1 d . . . . .
H20 H 0.233233 0.515577 0.682362 0.086 Uiso 1 1 calc R U . . .
C21 C 0.0179(2) 0.7389(6) 0.7266(4) 0.054(2) Uani 1 1 d . . . . .
H21A H 0.033842 0.670489 0.736535 0.064 Uiso 1 1 calc R U . . .
H21B H 0.009811 0.739875 0.672869 0.064 Uiso 1 1 calc R U . . .
C22 C 0.0788(2) 0.8310(7) 0.7101(4) 0.059(2) Uani 1 1 d . . . . .
H22A H 0.075051 0.826055 0.655024 0.071 Uiso 1 1 calc R U . . .
H22B H 0.093742 0.764043 0.727606 0.071 Uiso 1 1 calc R U . . .
C23 C 0.1022(2) 0.9358(7) 0.7307(4) 0.056(2) Uani 1 1 d . . . . .
H23A H 0.105311 0.940254 0.785911 0.068 Uiso 1 1 calc R U . . .
H23B H 0.129148 0.930322 0.709777 0.068 Uiso 1 1 calc R U . . .
C24 C 0.0848(2) 1.0446(7) 0.6217(4) 0.059(2) Uani 1 1 d . . . . .
H24A H 0.078472 0.969579 0.601201 0.071 Uiso 1 1 calc R U . . .
H24B H 0.112613 1.062257 0.608570 0.071 Uiso 1 1 calc R U . . .
C25 C 0.1021(3) 1.1362(7) 0.7380(4) 0.067(2) Uani 1 1 d . . . . .
H25A H 0.090718 1.204714 0.714779 0.080 Uiso 1 1 calc R U . . .
H25B H 0.130878 1.134390 0.726893 0.080 Uiso 1 1 calc R U . . .
C26 C 0.0980(3) 1.1444(8) 0.8211(5) 0.071(3) Uani 1 1 d . . . . .
H26A H 0.110848 1.078819 0.845515 0.086 Uiso 1 1 calc R U . . .
H26B H 0.111823 1.212537 0.839805 0.086 Uiso 1 1 calc R U . . .
C27 C 0.0518(5) 1.142(4) 0.9179(7) 0.086(4) Uani 0.79(5) 1 d D U P A 1
H27A H 0.071710 1.189893 0.944409 0.104 Uiso 0.79(5) 1 calc R U P A 1
H27B H 0.055547 1.063886 0.935268 0.104 Uiso 0.79(5) 1 calc R U P A 1
C28 C 0.0100(4) 1.1814(19) 0.9332(15) 0.085(4) Uani 0.79(5) 1 d D U P A 1
H28A H 0.006081 1.187077 0.987865 0.102 Uiso 0.79(5) 1 calc R U P A 1
H28B H 0.005211 1.255888 0.910441 0.102 Uiso 0.79(5) 1 calc R U P A 1
C29 C -0.0578(3) 1.1276(8) 0.9162(4) 0.078(3) Uani 1 1 d . . . . .
H29A H -0.064119 1.203769 0.897682 0.093 Uiso 1 1 calc R U . . .
H29B H -0.061690 1.125994 0.970935 0.093 Uiso 1 1 calc R U . . .
C11 C 0.1783(6) 0.7615(17) 0.6725(11) 0.036(4) Uani 0.570(17) 1 d D U P B 1
H11 H 0.167797 0.697851 0.696955 0.043 Uiso 0.570(17) 1 calc R U P B 1
C15 C 0.2063(5) 0.8360(14) 0.7030(8) 0.028(3) Uani 0.570(17) 1 d D U P B 1
H15 H 0.218067 0.832169 0.751965 0.034 Uiso 0.570(17) 1 calc R U P B 1
C13 C 0.1897(6) 0.8899(16) 0.5829(8) 0.034(4) Uani 0.570(17) 1 d D U P B 1
H13 H 0.188742 0.928927 0.536521 0.041 Uiso 0.570(17) 1 calc R U P B 1
C12 C 0.1683(5) 0.7965(17) 0.5998(10) 0.037(4) Uani 0.570(17) 1 d D U P B 1
H12 H 0.149394 0.760892 0.567074 0.045 Uiso 0.570(17) 1 calc R U P B 1
C14 C 0.2141(5) 0.9185(11) 0.6481(11) 0.032(4) Uani 0.570(17) 1 d D U P B 1
H14 H 0.231762 0.980249 0.653203 0.038 Uiso 0.570(17) 1 calc R U P B 1
C13A C 0.1739(7) 0.846(2) 0.5738(10) 0.027(4) Uani 0.430(17) 1 d D U P B 2
H13A H 0.164011 0.856437 0.523865 0.032 Uiso 0.430(17) 1 calc R U P B 2
C12A C 0.1637(6) 0.7590(18) 0.6207(13) 0.031(4) Uani 0.430(17) 1 d D U P B 2
H12A H 0.146554 0.698105 0.608316 0.038 Uiso 0.430(17) 1 calc R U P B 2
C11A C 0.1835(9) 0.778(2) 0.6902(13) 0.033(5) Uani 0.430(17) 1 d D U P B 2
H11A H 0.181894 0.730977 0.732936 0.039 Uiso 0.430(17) 1 calc R U P B 2
C15A C 0.2055(7) 0.876(2) 0.6865(13) 0.034(4) Uani 0.430(17) 1 d D U P B 2
H15A H 0.220743 0.909489 0.726026 0.041 Uiso 0.430(17) 1 calc R U P B 2
C14A C 0.2009(7) 0.9152(15) 0.6112(16) 0.031(4) Uani 0.430(17) 1 d D U P B 2
H14A H 0.213941 0.978046 0.590535 0.037 Uiso 0.430(17) 1 calc R U P B 2
O4 O -0.0046(5) 0.4716(14) 0.6831(9) 0.087(4) Uani 0.5 1 d D U P C -1
C1A C -0.0384(6) 0.4272(18) 0.7199(12) 0.071(5) Uani 0.5 1 d D U P C -1
H1AA H -0.053747 0.377752 0.685228 0.085 Uiso 0.5 1 calc R U P C -1
H1AB H -0.056055 0.488832 0.735430 0.085 Uiso 0.5 1 calc R U P C -1
C1B C -0.0238(6) 0.3616(19) 0.7881(10) 0.079(5) Uani 0.5 1 d D U P C -1
H1BA H -0.020506 0.281245 0.776439 0.095 Uiso 0.5 1 calc R U P C -1
H1BB H -0.041994 0.369992 0.830475 0.095 Uiso 0.5 1 calc R U P C -1
C1C C 0.0164(7) 0.419(2) 0.8040(13) 0.084(6) Uani 0.5 1 d D U P C -1
H1CA H 0.034918 0.370496 0.833679 0.101 Uiso 0.5 1 calc R U P C -1
H1CB H 0.013277 0.491448 0.829737 0.101 Uiso 0.5 1 calc R U P C -1
C1D C 0.0297(7) 0.433(2) 0.7230(13) 0.084(6) Uani 0.5 1 d D U P C -1
H1DA H 0.051634 0.488386 0.720383 0.100 Uiso 0.5 1 calc R U P C -1
H1DB H 0.038939 0.361135 0.702346 0.100 Uiso 0.5 1 calc R U P C -1
C27A C 0.0488(18) 1.152(16) 0.918(2) 0.086(5) Uani 0.21(5) 1 d D U P A 2
H27C H 0.060663 1.223083 0.935715 0.103 Uiso 0.21(5) 1 calc R U P A 2
H27D H 0.065884 1.091974 0.939906 0.103 Uiso 0.21(5) 1 calc R U P A 2
C28A C 0.0092(13) 1.142(10) 0.958(3) 0.087(5) Uani 0.21(5) 1 d D U P A 2
H28C H 0.011388 1.089577 1.000914 0.105 Uiso 0.21(5) 1 calc R U P A 2
H28D H 0.000236 1.215930 0.976411 0.105 Uiso 0.21(5) 1 calc R U P A 2

loop_
_atom_site_aniso_label
_atom_site_aniso_U_11
_atom_site_aniso_U_22
_atom_site_aniso_U_33
_atom_site_aniso_U_23
_atom_site_aniso_U_13
_atom_site_aniso_U_12
Fe 0.0411(6) 0.0350(6) 0.0204(5) -0.0018(4) 0.0023(4) -0.0018(4)
Zr 0.0387(4) 0.0302(4) 0.0190(3) 0.0018(2) 0.0005(2) 0.0038(3)
C1 0.040(5) 0.042(5) 0.033(4) 0.007(3) 0.010(3) 0.000(3)
P1 0.0385(11) 0.0294(10) 0.0237(9) 0.0012(6) 0.0007(6) 0.0049(8)
C2 0.049(5) 0.042(4) 0.029(4) 0.005(3) -0.005(3) -0.008(4)
P2 0.0448(13) 0.0288(11) 0.0439(11) -0.0024(7) 0.0146(8) 0.0024(8)
C3 0.047(5) 0.032(4) 0.030(4) 0.003(3) 0.008(3) -0.002(3)
P3 0.0855(18) 0.0559(14) 0.0389(12) -0.0196(9) 0.0305(10) -0.0226(12)
C4 0.040(5) 0.048(5) 0.024(4) 0.007(3) 0.001(3) 0.000(3)
P4 0.0847(17) 0.0660(15) 0.0218(11) 0.0070(9) -0.0112(9) -0.0287(13)
C5 0.045(5) 0.046(5) 0.018(4) -0.002(3) 0.003(3) -0.008(3)
P5 0.0420(12) 0.0389(11) 0.0314(10) 0.0046(7) -0.0085(7) 0.0017(9)
C6 0.054(6) 0.062(6) 0.069(5) 0.010(4) 0.013(4) 0.016(5)
C7 0.061(6) 0.072(6) 0.046(5) 0.017(4) -0.019(3) -0.021(5)
C8 0.083(7) 0.041(5) 0.063(5) 0.002(4) 0.024(4) 0.011(4)
C9 0.041(5) 0.063(6) 0.053(4) 0.029(4) -0.006(3) 0.001(4)
C10 0.085(7) 0.072(6) 0.026(4) -0.011(3) 0.016(3) -0.022(5)
K 0.0339(14) 0.0545(16) 0.0403(13) 0.000 -0.0009(9) 0.000
N 0.050(5) 0.050(4) 0.055(4) 0.001(3) 0.007(3) 0.002(3)
O1 0.066(5) 0.114(5) 0.073(4) -0.043(3) 0.003(3) 0.008(4)
O2 0.051(4) 0.086(5) 0.075(4) -0.021(3) -0.009(3) 0.004(3)
O3 0.045(4) 0.045(3) 0.067(3) -0.001(2) -0.002(2) -0.004(3)
C16 0.049(5) 0.080(6) 0.024(4) 0.022(4) -0.001(3) 0.009(5)
C17 0.045(5) 0.047(5) 0.049(5) 0.005(3) -0.014(3) 0.000(4)
C18 0.054(6) 0.080(7) 0.043(5) 0.032(4) 0.018(4) 0.035(5)
C19 0.094(9) 0.047(6) 0.064(6) -0.008(4) -0.048(5) 0.034(5)
C20 0.050(6) 0.050(6) 0.115(8) 0.057(5) -0.037(5) -0.016(4)
C21 0.048(6) 0.046(5) 0.066(5) -0.008(4) -0.013(3) -0.005(4)
C22 0.059(6) 0.057(6) 0.063(5) -0.005(4) 0.016(4) 0.007(5)
C23 0.048(6) 0.057(6) 0.064(5) -0.004(4) 0.006(4) 0.010(4)
C24 0.052(6) 0.080(6) 0.046(5) 0.018(4) 0.009(3) -0.003(5)
C25 0.063(7) 0.070(6) 0.068(6) -0.016(4) 0.013(4) -0.022(5)
C26 0.036(6) 0.074(7) 0.103(7) -0.022(5) -0.002(4) -0.001(5)
C27 0.066(6) 0.145(11) 0.048(6) -0.033(5) -0.006(4) 0.006(7)
C28 0.062(6) 0.143(11) 0.050(7) -0.037(6) -0.011(5) 0.004(7)
C29 0.057(7) 0.104(8) 0.073(6) -0.032(5) 0.006(4) 0.009(6)
C11 0.038(8) 0.033(8) 0.037(9) -0.007(7) 0.016(7) -0.003(6)
C15 0.042(7) 0.017(8) 0.026(7) 0.001(5) 0.009(5) 0.004(6)
C13 0.043(8) 0.032(8) 0.029(7) -0.003(6) 0.000(6) 0.014(6)
C12 0.040(7) 0.036(9) 0.036(9) -0.006(7) -0.001(7) 0.011(7)
C14 0.047(8) 0.023(6) 0.026(9) -0.012(6) 0.014(6) 0.004(6)
C13A 0.033(9) 0.023(10) 0.024(8) 0.001(7) 0.005(7) 0.007(8)
C12A 0.037(8) 0.028(9) 0.029(9) 0.000(7) 0.006(7) 0.012(7)
C11A 0.041(9) 0.034(9) 0.024(9) -0.006(7) 0.004(7) 0.005(8)
C15A 0.044(8) 0.029(9) 0.029(9) -0.011(7) 0.002(7) 0.007(8)
C14A 0.039(9) 0.021(7) 0.033(10) -0.005(8) 0.009(7) -0.003(7)
O4 0.065(10) 0.104(12) 0.092(8) 0.022(7) 0.014(6) -0.001(8)
C1A 0.061(11) 0.086(11) 0.067(11) 0.015(9) 0.011(8) 0.016(9)
C1B 0.067(12) 0.096(14) 0.074(10) 0.013(9) 0.007(8) 0.007(10)
C1C 0.064(13) 0.100(15) 0.088(11) -0.010(11) 0.000(10) 0.007(11)
C1D 0.057(10) 0.110(15) 0.084(11) 0.004(11) 0.006(9) 0.000(10)
C27A 0.065(8) 0.143(12) 0.049(8) -0.035(7) -0.008(7) 0.007(8)
C28A 0.064(8) 0.144(12) 0.052(8) -0.035(8) -0.012(7) 0.008(9)

_geom_special_details            
;
 All esds (except the esd in the dihedral angle between two l.s. planes)
 are estimated using the full covariance matrix.  The cell esds are taken
 into account individually in the estimation of esds in distances, angles
 and torsion angles; correlations between esds in cell parameters are only
 used when they are defined by crystal symmetry.  An approximate (isotropic)
 treatment of cell esds is used for estimating esds involving l.s. planes.
;
loop_
_geom_bond_atom_site_label_1
_geom_bond_atom_site_label_2
_geom_bond_distance
_geom_bond_site_symmetry_2
_geom_bond_publ_flag
Fe C1 2.067(7) . ?
Fe C2 2.098(7) . ?
Fe P2 2.280(2) . ?
Fe C3 2.118(6) . ?
Fe P3 2.3278(19) . ?
Fe C4 2.109(6) . ?
Fe P4 2.3333(19) . ?
Fe C5 2.060(6) . ?
Fe P5 2.279(2) . ?
Zr P1 2.6758(18) 7_566 ?
Zr P1 2.6783(16) . ?
Zr C11 2.45(2) . ?
Zr C15 2.469(15) . ?
Zr C13 2.484(14) . ?
Zr C12 2.472(16) . ?
Zr C14 2.497(12) . ?
Zr C13A 2.575(18) . ?
Zr C12A 2.57(2) . ?
Zr C11A 2.54(3) . ?
Zr C15A 2.55(2) . ?
Zr C14A 2.505(19) . ?
C1 C2 1.442(9) . ?
C1 C5 1.426(9) . ?
C1 C6 1.495(9) . ?
P1 P2 2.191(2) . ?
P1 P5 2.195(3) . ?
C2 C3 1.414(9) . ?
C2 C7 1.501(8) . ?
P2 P3 2.155(3) . ?
C3 C4 1.413(8) . ?
C3 C8 1.501(9) . ?
P3 P4 2.143(3) . ?
C4 C5 1.436(9) . ?
C4 C9 1.509(9) . ?
P4 P5 2.154(2) . ?
C5 C10 1.513(8) . ?
C6 H6A 0.9800 . ?
C6 H6B 0.9800 . ?
C6 H6C 0.9800 . ?
C7 H7A 0.9800 . ?
C7 H7B 0.9800 . ?
C7 H7C 0.9800 . ?
C8 H8A 0.9800 . ?
C8 H8B 0.9800 . ?
C8 H8C 0.9800 . ?
C9 H9A 0.9800 . ?
C9 H9B 0.9800 . ?
C9 H9C 0.9800 . ?
C10 H10A 0.9800 . ?
C10 H10B 0.9800 . ?
C10 H10C 0.9800 . ?
K N 2.925(6) . ?
K N 2.925(6) 2_556 ?
K O1 2.855(5) . ?
K O1 2.855(5) 2_556 ?
K O2 2.774(5) 2_556 ?
K O2 2.774(5) . ?
K O3 2.805(5) . ?
K O3 2.805(5) 2_556 ?
N C23 1.475(9) . ?
N C24 1.451(8) . ?
N C25 1.460(9) . ?
O1 C28 1.438(13) . ?
O1 C29 1.442(10) . ?
O1 C28A 1.42(3) . ?
O2 C26 1.451(9) . ?
O2 C27 1.403(13) . ?
O2 C27A 1.42(4) . ?
O3 C21 1.416(8) . ?
O3 C22 1.424(9) . ?
C16 H16 0.9500 . ?
C16 C17 1.361(10) . ?
C16 C20 1.382(11) . ?
C17 H17 0.9500 . ?
C17 C18 1.372(9) . ?
C18 H18 0.9500 . ?
C18 C19 1.364(11) . ?
C19 H19 0.9500 . ?
C19 C20 1.388(12) . ?
C20 H20 0.9500 . ?
C21 C21 1.480(15) 2_556 ?
C21 H21A 0.9900 . ?
C21 H21B 0.9900 . ?
C22 H22A 0.9900 . ?
C22 H22B 0.9900 . ?
C22 C23 1.517(10) . ?
C23 H23A 0.9900 . ?
C23 H23B 0.9900 . ?
C24 H24A 0.9900 . ?
C24 H24B 0.9900 . ?
C24 C29 1.493(11) 2_556 ?
C25 H25A 0.9900 . ?
C25 H25B 0.9900 . ?
C25 C26 1.495(9) . ?
C26 H26A 0.9900 . ?
C26 H26B 0.9900 . ?
C27 H27A 0.9900 . ?
C27 H27B 0.9900 . ?
C27 C28 1.51(2) . ?
C28 H28A 0.9900 . ?
C28 H28B 0.9900 . ?
C29 H29A 0.9900 . ?
C29 H29B 0.9900 . ?
C11 H11 0.9500 . ?
C11 C15 1.393(19) . ?
C11 C12 1.39(2) . ?
C15 H15 0.9500 . ?
C15 C14 1.421(17) . ?
C13 H13 0.9500 . ?
C13 C12 1.37(2) . ?
C13 C14 1.444(18) . ?
C12 H12 0.9500 . ?
C14 H14 0.9500 . ?
C13A H13A 0.9500 . ?
C13A C12A 1.38(2) . ?
C13A C14A 1.38(2) . ?
C12A H12A 0.9500 . ?
C12A C11A 1.41(2) . ?
C11A H11A 0.9500 . ?
C11A C15A 1.39(3) . ?
C15A H15A 0.9500 . ?
C15A C14A 1.43(2) . ?
C14A H14A 0.9500 . ?
O4 C1A 1.426(18) . ?
O4 C1D 1.41(2) . ?
C1A H1AA 0.9900 . ?
C1A H1AB 0.9900 . ?
C1A C1B 1.517(18) . ?
C1B H1BA 0.9900 . ?
C1B H1BB 0.9900 . ?
C1B C1C 1.53(2) . ?
C1C H1CA 0.9900 . ?
C1C H1CB 0.9900 . ?
C1C C1D 1.54(2) . ?
C1D H1DA 0.9900 . ?
C1D H1DB 0.9900 . ?
C27A H27C 0.9900 . ?
C27A H27D 0.9900 . ?
C27A C28A 1.53(4) . ?
C28A H28C 0.9900 . ?
C28A H28D 0.9900 . ?

loop_
_geom_angle_atom_site_label_1
_geom_angle_atom_site_label_2
_geom_angle_atom_site_label_3
_geom_angle
_geom_angle_site_symmetry_1
_geom_angle_site_symmetry_3
_geom_angle_publ_flag
C1 Fe C2 40.5(2) . . ?
C1 Fe P2 152.44(18) . . ?
C1 Fe C3 67.1(3) . . ?
C1 Fe P3 150.92(19) . . ?
C1 Fe C4 67.6(3) . . ?
C1 Fe P4 110.18(19) . . ?
C1 Fe P5 97.1(2) . . ?
C2 Fe P2 150.7(2) . . ?
C2 Fe C3 39.2(3) . . ?
C2 Fe P3 112.94(18) . . ?
C2 Fe C4 66.3(2) . . ?
C2 Fe P4 100.37(17) . . ?
C2 Fe P5 125.1(2) . . ?
P2 Fe P3 55.76(7) . . ?
P2 Fe P4 93.25(8) . . ?
C3 Fe P2 112.2(2) . . ?
C3 Fe P3 99.16(18) . . ?
C3 Fe P4 123.60(17) . . ?
C3 Fe P5 163.5(2) . . ?
P3 Fe P4 54.74(9) . . ?
C4 Fe P2 94.27(19) . . ?
C4 Fe C3 39.1(2) . . ?
C4 Fe P3 118.50(19) . . ?
C4 Fe P4 162.60(18) . . ?
C4 Fe P5 140.87(18) . . ?
C5 Fe C1 40.4(2) . . ?
C5 Fe C2 67.3(2) . . ?
C5 Fe P2 112.56(19) . . ?
C5 Fe C3 66.7(2) . . ?
C5 Fe P3 158.2(2) . . ?
C5 Fe C4 40.3(2) . . ?
C5 Fe P4 146.8(2) . . ?
C5 Fe P5 104.88(19) . . ?
P5 Fe P2 83.97(7) . . ?
P5 Fe P3 92.68(8) . . ?
P5 Fe P4 55.66(7) . . ?
P1 Zr P1 92.78(5) 7_566 . ?
C11 Zr P1 134.4(5) . 7_566 ?
C11 Zr P1 104.7(5) . . ?
C11 Zr C15 32.9(5) . . ?
C11 Zr C13 54.4(6) . . ?
C11 Zr C12 32.9(5) . . ?
C11 Zr C14 54.8(6) . . ?
C15 Zr P1 111.1(4) . 7_566 ?
C15 Zr P1 135.8(4) . . ?
C15 Zr C13 55.1(5) . . ?
C15 Zr C12 54.4(5) . . ?
C15 Zr C14 33.2(4) . . ?
C13 Zr P1 83.1(5) . 7_566 ?
C13 Zr P1 93.9(5) . . ?
C13 Zr C14 33.7(4) . . ?
C12 Zr P1 82.3(4) . . ?
C12 Zr P1 113.3(5) . 7_566 ?
C12 Zr C13 32.0(5) . . ?
C12 Zr C14 54.4(5) . . ?
C14 Zr P1 81.0(3) . 7_566 ?
C14 Zr P1 127.5(5) . . ?
C13A Zr P1 81.7(5) . . ?
C12A Zr P1 83.6(5) . . ?
C12A Zr C13A 31.2(5) . . ?
C11A Zr P1 113.9(6) . . ?
C11A Zr C13A 52.1(7) . . ?
C11A Zr C12A 32.0(6) . . ?
C11A Zr C15A 31.6(6) . . ?
C15A Zr P1 133.3(5) . . ?
C15A Zr C13A 52.7(6) . . ?
C15A Zr C12A 52.9(7) . . ?
C14A Zr P1 109.5(7) . . ?
C14A Zr C13A 31.6(5) . . ?
C14A Zr C12A 52.7(6) . . ?
C14A Zr C11A 53.0(7) . . ?
C14A Zr C15A 32.8(5) . . ?
C2 C1 Fe 70.9(4) . . ?
C2 C1 C6 125.2(6) . . ?
C5 C1 Fe 69.5(4) . . ?
C5 C1 C2 106.9(6) . . ?
C5 C1 C6 127.8(6) . . ?
C6 C1 Fe 127.7(5) . . ?
Zr P1 Zr 87.22(5) 7_566 . ?
P2 P1 Zr 125.16(8) . 7_566 ?
P2 P1 Zr 117.27(8) . . ?
P2 P1 P5 88.12(9) . . ?
P5 P1 Zr 116.83(8) . . ?
P5 P1 Zr 125.44(8) . 7_566 ?
C1 C2 Fe 68.6(4) . . ?
C1 C2 C7 125.6(7) . . ?
C3 C2 Fe 71.2(4) . . ?
C3 C2 C1 108.2(5) . . ?
C3 C2 C7 126.1(6) . . ?
C7 C2 Fe 127.1(5) . . ?
P1 P2 Fe 93.64(8) . . ?
P3 P2 Fe 63.23(8) . . ?
P3 P2 P1 103.81(10) . . ?
C2 C3 Fe 69.6(4) . . ?
C2 C3 C8 126.0(6) . . ?
C4 C3 Fe 70.1(4) . . ?
C4 C3 C2 108.9(6) . . ?
C4 C3 C8 125.1(6) . . ?
C8 C3 Fe 127.2(5) . . ?
P2 P3 Fe 61.01(7) . . ?
P4 P3 Fe 62.76(8) . . ?
P4 P3 P2 102.57(10) . . ?
C3 C4 Fe 70.8(3) . . ?
C3 C4 C5 107.5(6) . . ?
C3 C4 C9 126.3(6) . . ?
C5 C4 Fe 68.0(3) . . ?
C5 C4 C9 126.2(6) . . ?
C9 C4 Fe 127.0(5) . . ?
P3 P4 Fe 62.50(7) . . ?
P3 P4 P5 101.73(10) . . ?
P5 P4 Fe 60.89(6) . . ?
C1 C5 Fe 70.0(3) . . ?
C1 C5 C4 108.5(5) . . ?
C1 C5 C10 126.5(7) . . ?
C4 C5 Fe 71.7(3) . . ?
C4 C5 C10 124.9(6) . . ?
C10 C5 Fe 127.1(5) . . ?
P1 P5 Fe 93.56(8) . . ?
P4 P5 Fe 63.45(7) . . ?
P4 P5 P1 104.42(11) . . ?
C1 C6 H6A 109.5 . . ?
C1 C6 H6B 109.5 . . ?
C1 C6 H6C 109.5 . . ?
H6A C6 H6B 109.5 . . ?
H6A C6 H6C 109.5 . . ?
H6B C6 H6C 109.5 . . ?
C2 C7 H7A 109.5 . . ?
C2 C7 H7B 109.5 . . ?
C2 C7 H7C 109.5 . . ?
H7A C7 H7B 109.5 . . ?
H7A C7 H7C 109.5 . . ?
H7B C7 H7C 109.5 . . ?
C3 C8 H8A 109.5 . . ?
C3 C8 H8B 109.5 . . ?
C3 C8 H8C 109.5 . . ?
H8A C8 H8B 109.5 . . ?
H8A C8 H8C 109.5 . . ?
H8B C8 H8C 109.5 . . ?
C4 C9 H9A 109.5 . . ?
C4 C9 H9B 109.5 . . ?
C4 C9 H9C 109.5 . . ?
H9A C9 H9B 109.5 . . ?
H9A C9 H9C 109.5 . . ?
H9B C9 H9C 109.5 . . ?
C5 C10 H10A 109.5 . . ?
C5 C10 H10B 109.5 . . ?
C5 C10 H10C 109.5 . . ?
H10A C10 H10B 109.5 . . ?
H10A C10 H10C 109.5 . . ?
H10B C10 H10C 109.5 . . ?
N K N 180.0(3) . 2_556 ?
O1 K N 60.92(17) . 2_556 ?
O1 K N 119.07(17) 2_556 2_556 ?
O1 K N 60.92(17) 2_556 . ?
O1 K N 119.07(17) . . ?
O1 K O1 150.3(3) . 2_556 ?
O2 K N 117.93(17) . 2_556 ?
O2 K N 62.05(17) . . ?
O2 K N 117.93(17) 2_556 . ?
O2 K N 62.05(17) 2_556 2_556 ?
O2 K O1 105.94(18) . 2_556 ?
O2 K O1 58.87(18) 2_556 2_556 ?
O2 K O1 105.94(18) 2_556 . ?
O2 K O1 58.87(18) . . ?
O2 K O2 123.5(3) 2_556 . ?
O2 K O3 135.80(16) 2_556 . ?
O2 K O3 135.80(16) . 2_556 ?
O2 K O3 96.12(15) . . ?
O2 K O3 96.12(15) 2_556 2_556 ?
O3 K N 118.70(17) . 2_556 ?
O3 K N 118.69(17) 2_556 . ?
O3 K N 61.35(16) . . ?
O3 K N 61.35(16) 2_556 2_556 ?
O3 K O1 111.49(16) 2_556 2_556 ?
O3 K O1 111.49(16) . . ?
O3 K O1 94.58(16) . 2_556 ?
O3 K O1 94.58(16) 2_556 . ?
O3 K O3 58.9(2) 2_556 . ?
C23 N K 108.2(4) . . ?
C24 N K 110.8(4) . . ?
C24 N C23 110.0(6) . . ?
C24 N C25 111.3(6) . . ?
C25 N K 106.7(4) . . ?
C25 N C23 109.7(6) . . ?
C28 O1 K 114.6(11) . . ?
C28 O1 C29 110.9(7) . . ?
C29 O1 K 117.1(4) . . ?
C28A O1 K 129.4(19) . . ?
C28A O1 C29 110(2) . . ?
C26 O2 K 119.4(4) . . ?
C27 O2 K 117.2(12) . . ?
C27 O2 C26 111.1(8) . . ?
C27A O2 K 116(4) . . ?
C27A O2 C26 115(3) . . ?
C21 O3 K 116.7(4) . . ?
C21 O3 C22 111.3(6) . . ?
C22 O3 K 119.1(4) . . ?
C17 C16 H16 125.8 . . ?
C17 C16 C20 108.3(7) . . ?
C20 C16 H16 125.8 . . ?
C16 C17 H17 126.0 . . ?
C16 C17 C18 108.1(7) . . ?
C18 C17 H17 126.0 . . ?
C17 C18 H18 125.7 . . ?
C19 C18 C17 108.6(7) . . ?
C19 C18 H18 125.7 . . ?
C18 C19 H19 126.2 . . ?
C18 C19 C20 107.6(7) . . ?
C20 C19 H19 126.2 . . ?
C16 C20 C19 107.3(8) . . ?
C16 C20 H20 126.4 . . ?
C19 C20 H20 126.4 . . ?
O3 C21 C21 108.6(5) . 2_556 ?
O3 C21 H21A 110.0 . . ?
O3 C21 H21B 110.0 . . ?
C21 C21 H21A 110.0 2_556 . ?
C21 C21 H21B 110.0 2_556 . ?
H21A C21 H21B 108.3 . . ?
O3 C22 H22A 109.8 . . ?
O3 C22 H22B 109.8 . . ?
O3 C22 C23 109.2(6) . . ?
H22A C22 H22B 108.3 . . ?
C23 C22 H22A 109.8 . . ?
C23 C22 H22B 109.8 . . ?
N C23 C22 113.2(7) . . ?
N C23 H23A 108.9 . . ?
N C23 H23B 108.9 . . ?
C22 C23 H23A 108.9 . . ?
C22 C23 H23B 108.9 . . ?
H23A C23 H23B 107.8 . . ?
N C24 H24A 108.3 . . ?
N C24 H24B 108.3 . . ?
N C24 C29 116.0(7) . 2_556 ?
H24A C24 H24B 107.4 . . ?
C29 C24 H24A 108.3 2_556 . ?
C29 C24 H24B 108.3 2_556 . ?
N C25 H25A 108.4 . . ?
N C25 H25B 108.4 . . ?
N C25 C26 115.3(6) . . ?
H25A C25 H25B 107.5 . . ?
C26 C25 H25A 108.4 . . ?
C26 C25 H25B 108.4 . . ?
O2 C26 C25 110.5(6) . . ?
O2 C26 H26A 109.6 . . ?
O2 C26 H26B 109.6 . . ?
C25 C26 H26A 109.6 . . ?
C25 C26 H26B 109.6 . . ?
H26A C26 H26B 108.1 . . ?
O2 C27 H27A 110.4 . . ?
O2 C27 H27B 110.4 . . ?
O2 C27 C28 106.5(19) . . ?
H27A C27 H27B 108.6 . . ?
C28 C27 H27A 110.4 . . ?
C28 C27 H27B 110.4 . . ?
O1 C28 C27 106.9(18) . . ?
O1 C28 H28A 110.3 . . ?
O1 C28 H28B 110.3 . . ?
C27 C28 H28A 110.3 . . ?
C27 C28 H28B 110.3 . . ?
H28A C28 H28B 108.6 . . ?
O1 C29 C24 109.2(7) . 2_556 ?
O1 C29 H29A 109.8 . . ?
O1 C29 H29B 109.8 . . ?
C24 C29 H29A 109.8 2_556 . ?
C24 C29 H29B 109.8 2_556 . ?
H29A C29 H29B 108.3 . . ?
Zr C11 H11 117.5 . . ?
C15 C11 Zr 74.2(10) . . ?
C15 C11 H11 125.9 . . ?
C15 C11 C12 108.3(16) . . ?
C12 C11 Zr 74.4(10) . . ?
C12 C11 H11 125.9 . . ?
Zr C15 H15 118.6 . . ?
C11 C15 Zr 72.9(11) . . ?
C11 C15 H15 126.0 . . ?
C11 C15 C14 108.0(16) . . ?
C14 C15 Zr 74.4(8) . . ?
C14 C15 H15 126.0 . . ?
Zr C13 H13 118.7 . . ?
C12 C13 Zr 73.5(9) . . ?
C12 C13 H13 126.1 . . ?
C12 C13 C14 107.8(13) . . ?
C14 C13 Zr 73.6(8) . . ?
C14 C13 H13 126.1 . . ?
Zr C12 H12 119.3 . . ?
C11 C12 Zr 72.7(11) . . ?
C11 C12 H12 125.2 . . ?
C13 C12 Zr 74.5(9) . . ?
C13 C12 C11 109.7(14) . . ?
C13 C12 H12 125.2 . . ?
Zr C14 H14 120.1 . . ?
C15 C14 Zr 72.3(8) . . ?
C15 C14 C13 106.3(15) . . ?
C15 C14 H14 126.9 . . ?
C13 C14 Zr 72.7(8) . . ?
C13 C14 H14 126.9 . . ?
Zr C13A H13A 120.7 . . ?
C12A C13A Zr 74.1(12) . . ?
C12A C13A H13A 125.5 . . ?
C14A C13A Zr 71.4(12) . . ?
C14A C13A H13A 125.5 . . ?
C14A C13A C12A 109.1(19) . . ?
Zr C12A H12A 118.2 . . ?
C13A C12A Zr 74.7(12) . . ?
C13A C12A H12A 126.4 . . ?
C13A C12A C11A 107(2) . . ?
C11A C12A Zr 72.7(15) . . ?
C11A C12A H12A 126.4 . . ?
Zr C11A H11A 116.6 . . ?
C12A C11A Zr 75.2(14) . . ?
C12A C11A H11A 125.3 . . ?
C15A C11A Zr 74.7(15) . . ?
C15A C11A C12A 109(2) . . ?
C15A C11A H11A 125.3 . . ?
Zr C15A H15A 119.6 . . ?
C11A C15A Zr 73.6(15) . . ?
C11A C15A H15A 126.9 . . ?
C11A C15A C14A 106.2(17) . . ?
C14A C15A Zr 71.9(11) . . ?
C14A C15A H15A 126.9 . . ?
Zr C14A H14A 114.0 . . ?
C13A C14A Zr 77.0(11) . . ?
C13A C14A C15A 108.0(16) . . ?
C13A C14A H14A 126.0 . . ?
C15A C14A Zr 75.3(12) . . ?
C15A C14A H14A 126.0 . . ?
C1D O4 C1A 107.0(15) . . ?
O4 C1A H1AA 110.0 . . ?
O4 C1A H1AB 110.0 . . ?
O4 C1A C1B 108.6(16) . . ?
H1AA C1A H1AB 108.3 . . ?
C1B C1A H1AA 110.0 . . ?
C1B C1A H1AB 110.0 . . ?
C1A C1B H1BA 111.7 . . ?
C1A C1B H1BB 111.7 . . ?
C1A C1B C1C 100.4(15) . . ?
H1BA C1B H1BB 109.5 . . ?
C1C C1B H1BA 111.7 . . ?
C1C C1B H1BB 111.7 . . ?
C1B C1C H1CA 112.0 . . ?
C1B C1C H1CB 112.0 . . ?
C1B C1C C1D 98.7(14) . . ?
H1CA C1C H1CB 109.7 . . ?
C1D C1C H1CA 112.0 . . ?
C1D C1C H1CB 112.0 . . ?
O4 C1D C1C 104.9(14) . . ?
O4 C1D H1DA 110.8 . . ?
O4 C1D H1DB 110.8 . . ?
C1C C1D H1DA 110.8 . . ?
C1C C1D H1DB 110.8 . . ?
H1DA C1D H1DB 108.8 . . ?
O2 C27A H27C 104.9 . . ?
O2 C27A H27D 104.9 . . ?
O2 C27A C28A 130(5) . . ?
H27C C27A H27D 105.8 . . ?
C28A C27A H27C 104.9 . . ?
C28A C27A H27D 104.9 . . ?
O1 C28A C27A 102(4) . . ?
O1 C28A H28C 111.3 . . ?
O1 C28A H28D 111.3 . . ?
C27A C28A H28C 111.3 . . ?
C27A C28A H28D 111.3 . . ?
H28C C28A H28D 109.2 . . ?

loop_
_geom_torsion_atom_site_label_1
_geom_torsion_atom_site_label_2
_geom_torsion_atom_site_label_3
_geom_torsion_atom_site_label_4
_geom_torsion
_geom_torsion_site_symmetry_1
_geom_torsion_site_symmetry_2
_geom_torsion_site_symmetry_3
_geom_torsion_site_symmetry_4
_geom_torsion_publ_flag
Fe C1 C2 C3 60.4(5) . . . . ?
Fe C1 C2 C7 -121.0(7) . . . . ?
Fe C1 C5 C4 -61.7(4) . . . . ?
Fe C1 C5 C10 122.0(7) . . . . ?
Fe C2 C3 C4 59.3(5) . . . . ?
Fe C2 C3 C8 -121.8(7) . . . . ?
Fe C3 C4 C5 58.3(4) . . . . ?
Fe C3 C4 C9 -122.4(7) . . . . ?
Fe C4 C5 C1 60.7(4) . . . . ?
Fe C4 C5 C10 -122.9(6) . . . . ?
Zr C11 C15 C14 66.7(11) . . . . ?
Zr C11 C12 C13 -65.9(12) . . . . ?
Zr C15 C14 C13 65.3(10) . . . . ?
Zr C13 C12 C11 64.8(14) . . . . ?
Zr C13 C14 C15 -65.0(10) . . . . ?
Zr C13A C12A C11A 66.0(18) . . . . ?
Zr C13A C14A C15A -69.6(15) . . . . ?
Zr C12A C11A C15A 68(2) . . . . ?
Zr C11A C15A C14A 65.0(16) . . . . ?
Zr C15A C14A C13A 70.8(14) . . . . ?
C1 C2 C3 Fe -58.8(4) . . . . ?
C1 C2 C3 C4 0.5(8) . . . . ?
C1 C2 C3 C8 179.4(6) . . . . ?
C2 C1 C5 Fe 61.4(4) . . . . ?
C2 C1 C5 C4 -0.3(7) . . . . ?
C2 C1 C5 C10 -176.6(6) . . . . ?
C2 C3 C4 Fe -59.0(5) . . . . ?
C2 C3 C4 C5 -0.7(7) . . . . ?
C2 C3 C4 C9 178.6(6) . . . . ?
C3 C4 C5 Fe -60.1(4) . . . . ?
C3 C4 C5 C1 0.6(7) . . . . ?
C3 C4 C5 C10 177.0(6) . . . . ?
C5 C1 C2 Fe -60.6(5) . . . . ?
C5 C1 C2 C3 -0.1(7) . . . . ?
C5 C1 C2 C7 178.4(6) . . . . ?
C6 C1 C2 Fe 123.2(7) . . . . ?
C6 C1 C2 C3 -176.4(6) . . . . ?
C6 C1 C2 C7 2.2(11) . . . . ?
C6 C1 C5 Fe -122.5(7) . . . . ?
C6 C1 C5 C4 175.8(6) . . . . ?
C6 C1 C5 C10 -0.5(11) . . . . ?
C7 C2 C3 Fe 122.6(7) . . . . ?
C7 C2 C3 C4 -178.0(6) . . . . ?
C7 C2 C3 C8 0.8(11) . . . . ?
C8 C3 C4 Fe 122.1(7) . . . . ?
C8 C3 C4 C5 -179.6(6) . . . . ?
C8 C3 C4 C9 -0.3(11) . . . . ?
C9 C4 C5 Fe 120.6(7) . . . . ?
C9 C4 C5 C1 -178.7(6) . . . . ?
C9 C4 C5 C10 -2.3(10) . . . . ?
K N C23 C22 51.7(6) . . . . ?
K N C24 C29 45.0(8) . . . 2_556 ?
K N C25 C26 52.9(8) . . . . ?
K O1 C28 C27 -48(2) . . . . ?
K O1 C29 C24 43.3(9) . . . 2_556 ?
K O1 C28A C27A 3(14) . . . . ?
K O2 C26 C25 31.1(9) . . . . ?
K O2 C27 C28 -54(3) . . . . ?
K O2 C27A C28A -24(22) . . . . ?
K O3 C21 C21 -47.8(8) . . . 2_556 ?
K O3 C22 C23 39.4(7) . . . . ?
N C25 C26 O2 -59.0(10) . . . . ?
O2 C27 C28 O1 67(3) . . . . ?
O2 C27A C28A O1 15(23) . . . . ?
O3 C22 C23 N -62.7(8) . . . . ?
C16 C17 C18 C19 1.5(8) . . . . ?
C17 C16 C20 C19 3.0(9) . . . . ?
C17 C18 C19 C20 0.4(9) . . . . ?
C18 C19 C20 C16 -2.0(9) . . . . ?
C20 C16 C17 C18 -2.8(8) . . . . ?
C21 O3 C22 C23 179.7(6) . . . . ?
C22 O3 C21 C21 170.9(7) . . . 2_556 ?
C23 N C24 C29 164.7(7) . . . 2_556 ?
C23 N C25 C26 -64.1(9) . . . . ?
C24 N C23 C22 -69.5(7) . . . . ?
C24 N C25 C26 174.0(6) . . . . ?
C25 N C23 C22 167.7(6) . . . . ?
C25 N C24 C29 -73.6(9) . . . 2_556 ?
C26 O2 C27 C28 163.4(19) . . . . ?
C26 O2 C27A C28A -172(15) . . . . ?
C27 O2 C26 C25 172(2) . . . . ?
C28 O1 C29 C24 177.4(15) . . . 2_556 ?
C29 O1 C28 C27 176.5(17) . . . . ?
C29 O1 C28A C27A -157(9) . . . . ?
C11 C15 C14 Zr -65.7(13) . . . . ?
C11 C15 C14 C13 -0.4(18) . . . . ?
C15 C11 C12 Zr 67.1(14) . . . . ?
C15 C11 C12 C13 1(2) . . . . ?
C12 C11 C15 Zr -67.1(14) . . . . ?
C12 C11 C15 C14 0(2) . . . . ?
C12 C13 C14 Zr 66.1(11) . . . . ?
C12 C13 C14 C15 1.1(17) . . . . ?
C14 C13 C12 Zr -66.2(10) . . . . ?
C14 C13 C12 C11 -1.4(19) . . . . ?
C13A C12A C11A Zr -67.4(16) . . . . ?
C13A C12A C11A C15A 0(3) . . . . ?
C12A C13A C14A Zr 65.0(15) . . . . ?
C12A C13A C14A C15A -5(2) . . . . ?
C12A C11A C15A Zr -68(2) . . . . ?
C12A C11A C15A C14A -3(3) . . . . ?
C11A C15A C14A Zr -66.2(18) . . . . ?
C11A C15A C14A C13A 5(3) . . . . ?
C14A C13A C12A Zr -63.3(14) . . . . ?
C14A C13A C12A C11A 3(3) . . . . ?
O4 C1A C1B C1C 25(2) . . . . ?
C1A O4 C1D C1C -29(2) . . . . ?
C1A C1B C1C C1D -40(2) . . . . ?
C1B C1C C1D O4 44(2) . . . . ?
C1D O4 C1A C1B 2(2) . . . . ?
C27A O2 C26 C25 177(8) . . . . ?
C28A O1 C29 C24 -155(5) . . . 2_556 ?

_shelx_res_file                  
;
TITL xf520acrypt_a.res in C2/c
    xf-545-kcrypt.res
    created by SHELXL-2018/3 at 22:21:31 on 02-Sep-2025
REM Old TITL xf520acrypt_a.res in C2/c
REM SHELXT solution in C2/c: R1 0.222, Rweak 0.010, Alpha 0.043
REM <I/s> 0.000 for 0 systematic absences, Orientation as input
REM Formula found by SHELXT: C62 N6 O4 P6 Fe4 K5
CELL 0.71073 33.5093 11.9598 17.8447 90 91.586 90
ZERR 4 0.0019 0.0005 0.0008 0 0.004 0
LATT 7
SYMM -X,+Y,0.5-Z
SFAC C H Fe K N O P Zr
UNIT 248 376 8 4 8 28 40 8
SADI C11 C15 C11A C15A
SADI C11 C12 C11A C12A
SADI C15 C14 C15A C14A
SADI C13 C12 C13A C12A
SADI C13 C14 C13A C14A
SADI 0.04 Zr C11 Zr C11A
SADI 0.04 Zr C15 Zr C15A
SADI 0.04 Zr C13 Zr C13A
SADI 0.04 Zr C12 Zr C12A
SADI 0.04 Zr C14 Zr C14A
SADI 0.04 C11 C13 C11A C13A
SADI 0.04 C11 C14 C11A C14A
SADI 0.04 C15 C13 C15A C13A
SADI 0.04 C15 C12 C15A C12A
SADI 0.04 C12 C14 C12A C14A
SIMU 0.01 0.02 2 C11 C15 C13 C12 C14 C13A C12A C11A C15A C14A
DFIX 1.44 O4 C1A O4 C1D
DANG 2.38 O4 C1B O4 C1C C1A C1C C1B C1D
DFIX 1.53 C1A C1B C1C C1D
DFIX 1.54 C1B C1C
SADI C1A C1B C1B C1C C1C C1D
SADI O4 C1A O4 C1D
SADI 0.04 O4 C1B O4 C1C
SADI 0.04 C1B C1D C1A C1C
SIMU O4 C1A C1B C1C C1D
RIGU O4 C1A C1B C1C C1D
SIMU 0.01 0.02 2 O4 O4 C1A C1A C1B C1B C1C C1D C1D
SADI O1 C28 O1 C28A
SADI O2 C27 O2 C27A
SADI C27 C28 C27A C28A
SADI 0.04 O1 C27 O1 C27A
SADI 0.04 O2 C28 O2 C28A
SIMU 0.01 0.02 2 C27 C27A C28 C28A
SIMU 0.005 0.01 2 C28A C28 C27A C27

L.S. 4 0 0
PLAN  20
TEMP -173.15
RTAB Bon1 P1 Zr
CONF
BIND Zr P1
FREE Zr C17
FREE Zr C18
FREE Zr C16
FREE Zr C19
FREE Zr C20
BOND
list 4
MORE -1
BOND $H
fmap 2 53
acta
MERG 0
OMIT -3 50.5
OMIT -16 -6 3
OMIT -15 -5 3
OMIT -15 -3 5
OMIT -14 -2 -5
OMIT -14 -2 -4
OMIT -14 2 -5
OMIT -14 2 -4
OMIT -14 4 -5
OMIT -13 -1 -4
OMIT -13 1 -4
OMIT -10 4 -4
OMIT -8 2 3
OMIT -6 -6 3
OMIT -5 -1 2
OMIT -5 9 -3
OMIT -4 8 -4
OMIT -3 7 -4
OMIT -3 7 5
OMIT -3 9 -6
OMIT -2 2 -2
OMIT -2 6 1
OMIT -2 6 3
OMIT -1 -1 -14
OMIT -1 -1 0
OMIT -1 5 -1
OMIT -1 7 0
OMIT 1 -7 0
OMIT 1 1 0
OMIT 2 2 2
OMIT 2 12 -5
OMIT 4 0 -2
OMIT 4 4 -2
OMIT 5 3 2
OMIT 5 11 -13
OMIT 5 11 -3
OMIT 6 -6 4
OMIT 6 0 4
OMIT 6 4 3
OMIT 7 7 -4
OMIT 8 6 -17
OMIT 9 5 -15
OMIT 9 5 3
OMIT 10 4 4
OMIT 12 -4 4
OMIT 12 0 4
OMIT 15 3 -5
OMIT 15 3 4
OMIT 15 5 3
OMIT 16 6 3
OMIT 17 -1 -4
OMIT 17 3 4
OMIT 17 5 3
OMIT 18 -4 3
OMIT 18 4 4
OMIT 20 6 2
OMIT 21 -1 6
OMIT 21 1 6
OMIT 21 5 4
OMIT 22 0 8
OMIT 28 0 4
OMIT 29 3 5
OMIT 31 1 4
REM <olex2.extras>
REM <HklSrc "%.\\XF-545-Kcrypt.hklf5">
REM </olex2.extras>

WGHT    0.077200
BASF   0.44042
FVAR       0.19387   0.57002   0.79147
FE    3    0.150795    0.420052    0.472551    11.00000    0.04112    0.03502 =
         0.02044   -0.00175    0.00227   -0.00175
ZR    8    0.238775    0.735708    0.600268    11.00000    0.03874    0.03017 =
         0.01898    0.00177    0.00054    0.00381
C1    1    0.096147    0.404135    0.522424    11.00000    0.03981    0.04214 =
         0.03341    0.00687    0.00989    0.00010
P1    7    0.214064    0.627288    0.476123    11.00000    0.03845    0.02942 =
         0.02366    0.00124    0.00073    0.00489
C2    1    0.100575    0.315292    0.468699    11.00000    0.04914    0.04207 =
         0.02853    0.00525   -0.00476   -0.00828
P2    7    0.218309    0.444496    0.477081    11.00000    0.04477    0.02882 =
         0.04391   -0.00241    0.01457    0.00238
C3    1    0.134431    0.251286    0.490470    11.00000    0.04685    0.03219 =
         0.03041    0.00346    0.00820   -0.00230
P3    7    0.191797    0.395615    0.370642    11.00000    0.08550    0.05588 =
         0.03887   -0.01955    0.03048   -0.02256
C4    1    0.151394    0.296808    0.557127    11.00000    0.04036    0.04802 =
         0.02404    0.00652    0.00113   -0.00001
P4    7    0.143119    0.510753    0.357286    11.00000    0.08473    0.06604 =
         0.02179    0.00697   -0.01117   -0.02869
C5    1    0.127829    0.392149    0.576831    11.00000    0.04520    0.04579 =
         0.01837   -0.00240    0.00324   -0.00816
P5    7    0.149323    0.609324    0.457936    11.00000    0.04202    0.03891 =
         0.03137    0.00465   -0.00852    0.00169
C6    1    0.062661    0.486772    0.522199    11.00000    0.05409    0.06197 =
         0.06898    0.00976    0.01266    0.01609
AFIX 137
H6A   2    0.071580    0.555428    0.547531    11.00000   -1.50000
H6B   2    0.040028    0.455029    0.548563    11.00000   -1.50000
H6C   2    0.054427    0.504023    0.470357    11.00000   -1.50000
AFIX   0
C7    1    0.073232    0.293252    0.402328    11.00000    0.06101    0.07190 =
         0.04560    0.01684   -0.01927   -0.02147
AFIX 137
H7A   2    0.058356    0.361487    0.389520    11.00000   -1.50000
H7B   2    0.054469    0.233560    0.414583    11.00000   -1.50000
H7C   2    0.089013    0.270315    0.359534    11.00000   -1.50000
AFIX   0
C8    1    0.149695    0.150036    0.450677    11.00000    0.08312    0.04148 =
         0.06305    0.00183    0.02373    0.01110
AFIX 137
H8A   2    0.143633    0.156793    0.396826    11.00000   -1.50000
H8B   2    0.136771    0.082939    0.470136    11.00000   -1.50000
H8C   2    0.178646    0.144261    0.459083    11.00000   -1.50000
AFIX   0
C9    1    0.187388    0.252485    0.600317    11.00000    0.04136    0.06346 =
         0.05313    0.02921   -0.00607    0.00062
AFIX 137
H9A   2    0.179351    0.189667    0.631773    11.00000   -1.50000
H9B   2    0.198766    0.311924    0.632098    11.00000   -1.50000
H9C   2    0.207415    0.227085    0.565123    11.00000   -1.50000
AFIX   0
C10   1    0.134499    0.462319    0.646608    11.00000    0.08522    0.07229 =
         0.02647   -0.01132    0.01598   -0.02192
AFIX 137
H10A  2    0.163141    0.475987    0.654551    11.00000   -1.50000
H10B  2    0.124148    0.422555    0.689981    11.00000   -1.50000
H10C  2    0.120530    0.533865    0.640486    11.00000   -1.50000
AFIX   0

K     4    0.000000    1.039159    0.750000    10.50000    0.03387    0.05448 =
         0.04034    0.00000   -0.00091    0.00000
N     5    0.082886    1.039248    0.702784    11.00000    0.04953    0.05038 =
         0.05474    0.00138    0.00691    0.00202
O1    6   -0.016937    1.100335    0.900482    11.00000    0.06552    0.11395 =
         0.07264   -0.04298    0.00290    0.00845
O2    6    0.056264    1.148864    0.840155    11.00000    0.05100    0.08609 =
         0.07493   -0.02070   -0.00892    0.00370
O3    6    0.040984    0.834912    0.744490    11.00000    0.04459    0.04515 =
         0.06729   -0.00101   -0.00176   -0.00371
C16   1    0.266696    0.653824    0.718524    11.00000    0.04918    0.07985 =
         0.02354    0.02173   -0.00092    0.00895
AFIX  43
H16   2    0.255425    0.674186    0.764846    11.00000   -1.20000
AFIX   0
C17   1    0.297333    0.707108    0.684968    11.00000    0.04499    0.04653 =
         0.04940    0.00483   -0.01369   -0.00047
AFIX  43
H17   2    0.310416    0.772822    0.702715    11.00000   -1.20000
AFIX   0
C18   1    0.306018    0.649314    0.621026    11.00000    0.05400    0.08026 =
         0.04291    0.03204    0.01784    0.03542
AFIX  43
H18   2    0.326590    0.667388    0.587510    11.00000   -1.20000
AFIX   0
C19   1    0.280202    0.561611    0.613595    11.00000    0.09373    0.04733 =
         0.06368   -0.00843   -0.04805    0.03366
AFIX  43
H19   2    0.279697    0.507866    0.574380    11.00000   -1.20000
AFIX   0
C20   1    0.254796    0.565059    0.673684    11.00000    0.04984    0.04953 =
         0.11456    0.05660   -0.03730   -0.01597
AFIX  43
H20   2    0.233233    0.515577    0.682362    11.00000   -1.20000
AFIX   0

C21   1    0.017904    0.738874    0.726644    11.00000    0.04801    0.04599 =
         0.06634   -0.00839   -0.01333   -0.00492
AFIX  23
H21A  2    0.033842    0.670489    0.736535    11.00000   -1.20000
H21B  2    0.009811    0.739875    0.672869    11.00000   -1.20000
AFIX   0
C22   1    0.078805    0.830994    0.710149    11.00000    0.05912    0.05687 =
         0.06251   -0.00546    0.01607    0.00662
AFIX  23
H22A  2    0.075051    0.826055    0.655024    11.00000   -1.20000
H22B  2    0.093742    0.764043    0.727606    11.00000   -1.20000
AFIX   0
C23   1    0.102155    0.935824    0.730666    11.00000    0.04778    0.05749 =
         0.06442   -0.00429    0.00611    0.00952
AFIX  23
H23A  2    0.105311    0.940254    0.785911    11.00000   -1.20000
H23B  2    0.129148    0.930322    0.709777    11.00000   -1.20000
AFIX   0
C24   1    0.084805    1.044605    0.621730    11.00000    0.05163    0.07996 =
         0.04629    0.01842    0.00907   -0.00335
AFIX  23
H24A  2    0.078472    0.969579    0.601201    11.00000   -1.20000
H24B  2    0.112613    1.062257    0.608570    11.00000   -1.20000
AFIX   0
C25   1    0.102106    1.136217    0.738029    11.00000    0.06335    0.07002 =
         0.06844   -0.01649    0.01260   -0.02201
AFIX  23
H25A  2    0.090718    1.204714    0.714779    11.00000   -1.20000
H25B  2    0.130878    1.134390    0.726893    11.00000   -1.20000
AFIX   0
C26   1    0.098042    1.144433    0.821054    11.00000    0.03632    0.07398 =
         0.10338   -0.02165   -0.00218   -0.00106
AFIX  23
H26A  2    0.110848    1.078819    0.845515    11.00000   -1.20000
H26B  2    0.111823    1.212537    0.839805    11.00000   -1.20000
AFIX   0
PART 1
C27   1    0.051799    1.141914    0.917940    31.00000    0.06603    0.14494 =
         0.04753   -0.03260   -0.00601    0.00566
AFIX  23
H27A  2    0.071710    1.189893    0.944409    31.00000   -1.20000
H27B  2    0.055547    1.063886    0.935268    31.00000   -1.20000
AFIX   0
C28   1    0.009988    1.181427    0.933207    31.00000    0.06202    0.14288 =
         0.05004   -0.03669   -0.01051    0.00449
AFIX  23
H28A  2    0.006081    1.187077    0.987865    31.00000   -1.20000
H28B  2    0.005211    1.255888    0.910441    31.00000   -1.20000
AFIX   0
PART 0
C29   1   -0.057785    1.127583    0.916157    11.00000    0.05700    0.10433 =
         0.07266   -0.03177    0.00609    0.00920
AFIX  23
H29A  2   -0.064119    1.203769    0.897682    11.00000   -1.20000
H29B  2   -0.061690    1.125994    0.970935    11.00000   -1.20000
AFIX   0

PART 1
C11   1    0.178271    0.761533    0.672479    21.00000    0.03811    0.03269 =
         0.03726   -0.00704    0.01566   -0.00283
AFIX  43
H11   2    0.167797    0.697851    0.696955    21.00000   -1.20000
AFIX   0
C15   1    0.206263    0.835957    0.703012    21.00000    0.04242    0.01747 =
         0.02602    0.00061    0.00910    0.00379
AFIX  43
H15   2    0.218067    0.832169    0.751965    21.00000   -1.20000
AFIX   0
C13   1    0.189693    0.889859    0.582889    21.00000    0.04291    0.03184 =
         0.02856   -0.00270    0.00037    0.01432
AFIX  43
H13   2    0.188742    0.928927    0.536521    21.00000   -1.20000
AFIX   0
C12   1    0.168260    0.796547    0.599819    21.00000    0.03974    0.03589 =
         0.03639   -0.00608   -0.00097    0.01104
AFIX  43
H12   2    0.149394    0.760892    0.567074    21.00000   -1.20000
AFIX   0
C14   1    0.214056    0.918516    0.648072    21.00000    0.04722    0.02265 =
         0.02595   -0.01221    0.01382    0.00381
AFIX  43
H14   2    0.231762    0.980249    0.653203    21.00000   -1.20000
AFIX   0
PART 2
C13A  1    0.173907    0.845974    0.573775   -21.00000    0.03308    0.02346 =
         0.02374    0.00087    0.00519    0.00653
AFIX  43
H13A  2    0.164011    0.856437    0.523865   -21.00000   -1.20000
AFIX   0
C12A  1    0.163687    0.759049    0.620680   -21.00000    0.03718    0.02799 =
         0.02946   -0.00042    0.00592    0.01186
AFIX  43
H12A  2    0.146554    0.698105    0.608316   -21.00000   -1.20000
AFIX   0
C11A  1    0.183452    0.777912    0.690167   -21.00000    0.04092    0.03412 =
         0.02386   -0.00643    0.00380    0.00523
AFIX  43
H11A  2    0.181894    0.730977    0.732936   -21.00000   -1.20000
AFIX   0
C15A  1    0.205535    0.875623    0.686453   -21.00000    0.04352    0.02870 =
         0.02910   -0.01133    0.00166    0.00726
AFIX  43
H15A  2    0.220743    0.909489    0.726026   -21.00000   -1.20000
AFIX   0
C14A  1    0.200852    0.915207    0.611230   -21.00000    0.03945    0.02093 =
         0.03317   -0.00540    0.00888   -0.00305
AFIX  43
H14A  2    0.213941    0.978046    0.590535   -21.00000   -1.20000
AFIX   0

PART -1
O4    6   -0.004578    0.471582    0.683115    10.50000    0.06539    0.10393 =
         0.09239    0.02205    0.01360   -0.00073
C1A   1   -0.038370    0.427246    0.719855    10.50000    0.06053    0.08583 =
         0.06670    0.01542    0.01097    0.01595
AFIX  23
H1AA  2   -0.053747    0.377752    0.685228    10.50000   -1.20000
H1AB  2   -0.056055    0.488832    0.735430    10.50000   -1.20000
AFIX   0
C1B   1   -0.023806    0.361603    0.788053    10.50000    0.06717    0.09645 =
         0.07365    0.01272    0.00670    0.00694
AFIX  23
H1BA  2   -0.020506    0.281245    0.776439    10.50000   -1.20000
H1BB  2   -0.041994    0.369992    0.830475    10.50000   -1.20000
AFIX   0
C1C   1    0.016394    0.418744    0.804027    10.50000    0.06368    0.09951 =
         0.08814   -0.01038   -0.00025    0.00693
AFIX  23
H1CA  2    0.034918    0.370496    0.833679    10.50000   -1.20000
H1CB  2    0.013277    0.491448    0.829737    10.50000   -1.20000
AFIX   0
C1D   1    0.029701    0.433182    0.722974    10.50000    0.05691    0.10989 =
         0.08444    0.00444    0.00637   -0.00014
AFIX  23
H1DA  2    0.051634    0.488386    0.720383    10.50000   -1.20000
H1DB  2    0.038939    0.361135    0.702346    10.50000   -1.20000
AFIX   0

PART 2
C27A  1    0.048836    1.151739    0.917822   -31.00000    0.06474    0.14326 =
         0.04905   -0.03487   -0.00806    0.00708
AFIX  23
H27C  2    0.060663    1.223083    0.935715   -31.00000   -1.20000
H27D  2    0.065884    1.091974    0.939906   -31.00000   -1.20000
AFIX   0
C28A  1    0.009230    1.142190    0.958162   -31.00000    0.06448    0.14441 =
         0.05185   -0.03500   -0.01227    0.00810
AFIX  23
H28C  2    0.011388    1.089577    1.000914   -31.00000   -1.20000
H28D  2    0.000236    1.215930    0.976411   -31.00000   -1.20000
AFIX   0
HKLF 5


REM  xf520acrypt_a.res in C2/c
REM wR2 = 0.1389, GooF = S = 0.950, Restrained GooF = 0.949 for all data
REM R1 = 0.0475 for 18732 Fo > 4sig(Fo) and 0.0945 for all 30245 data
REM 482 parameters refined using 287 restraints

END

WGHT      0.0772      0.0000

REM Highest difference peak  1.139,  deepest hole -0.882,  1-sigma level  0.124
Q1    1   0.0000  1.1267  0.7500  10.50000  0.05    1.14
Q2    1   0.2208  0.7624  0.6206  11.00000  0.05    0.85
Q3    1   0.2793  0.5598  0.6585  11.00000  0.05    0.50
Q4    1   0.1438  0.2904  0.5141  11.00000  0.05    0.47
Q5    1   0.1568  0.3548  0.5343  11.00000  0.05    0.47
Q6    1   0.1440  0.3832  0.4884  11.00000  0.05    0.46
Q7    1   0.0000  0.7806  0.7500  10.50000  0.05    0.46
Q8    1   0.2574  0.7016  0.5794  11.00000  0.05    0.46
Q9    1   0.2567  0.7795  0.5895  11.00000  0.05    0.46
Q10   1   0.1402  0.4146  0.4406  11.00000  0.05    0.46
Q11   1   0.2391  0.6848  0.5189  11.00000  0.05    0.44
Q12   1   0.0969  0.3693  0.4882  11.00000  0.05    0.44
Q13   1   0.2390  0.6953  0.6833  11.00000  0.05    0.44
Q14   1   0.2408  0.7714  0.5235  11.00000  0.05    0.42
Q15   1   0.1201  0.1603  0.4017  11.00000  0.05    0.41
Q16   1   0.2404  0.6264  0.6592  11.00000  0.05    0.41
Q17   1   0.2232  0.7564  0.6743  11.00000  0.05    0.40
Q18   1  -0.0399  0.3389  0.8454  11.00000  0.05    0.40
Q19   1   0.1981  0.8406  0.5842  11.00000  0.05    0.40
Q20   1   0.2227  0.5279  0.4780  11.00000  0.05    0.40
;
_shelx_res_checksum              24207
_olex2_submission_special_instructions 'No special instructions were received'
_STOE_detector_distance          '100.0 mm'
_STOE_detector_pixelsize_x       '0.075 mm'
_STOE_detector_pixelsize_y       '0.075 mm'
_STOE_detector_size_x            '8.0 cm'
_STOE_detector_size_y            '7.7 cm'
_STOE_evaluation_integration_A   10.1
_STOE_evaluation_integration_B   -0.1
_STOE_evaluation_integration_EMS 0.014
_STOE_evaluation_LANA_BIS_l_even_max -
_STOE_evaluation_LANA_BIS_l_odd_max -
_STOE_evaluation_LANA_BOS_l_even_max 4
_STOE_evaluation_LANA_BOS_l_odd_max 1
_STOE_evaluation_LANA_completeness 94.2
_STOE_evaluation_LANA_DXS_max_order 1
_STOE_evaluation_LANA_DYS_max_order 1
_STOE_evaluation_LANA_FS_max_order 3
_STOE_evaluation_LANA_max_2theta_available 56.0
_STOE_evaluation_LANA_max_2theta_desired 56.0
_STOE_evaluation_LANA_mean_redundancy 2.4
_STOE_evaluation_LANA_number_refls_after_OR 34316
_STOE_evaluation_LANA_number_refls_outliers 5298
_STOE_evaluation_LANA_number_refls_total 39614
_STOE_evaluation_LANA_number_refls_unique 14285
_STOE_evaluation_LANA_number_refls_written 41942
_STOE_evaluation_LANA_OR_c1      0.035
_STOE_evaluation_LANA_OR_c2      0
_STOE_evaluation_LANA_OR_c3      0
_STOE_evaluation_LANA_OR_c4      0.7
_STOE_evaluation_LANA_point_group 2/m
_STOE_evaluation_LANA_table      
;
#----------------------------------------------------------------------------
2Theta           5.7   11.7   17.7   23.7   29.7   35.7   41.7   47.7   53.7
#----------------------------------------------------------------------------
<Resolution>    5.67   3.22   2.26   1.72   1.39   1.15   1.00   0.88   0.80
N(total)          93    877   2841   4995   5568   6296   7646   7453   3845
<Redundancy>     1.8    3.2    3.8    3.9    3.0    2.4    2.3    2.1    1.6
Complet. [%%]    94.6  100.0  100.0   99.8  100.0   99.5   99.9   99.6   76.8
<I/sigma>      125.6   49.7   40.3   24.3   11.7    7.5    4.3    1.9    1.1
R(int)         0.020  0.016  0.020  0.024  0.038  0.055  0.088  0.170  0.294
#----------------------------------------------------------------------------
;
_STOE_measurement_identifier     XF-545-Kcrypt
_STOE_measurement_max_exposure_per_frame '80.0 s'
_STOE_measurement_mean_exposure_per_frame '80.0 s'
_STOE_measurement_min_exposure_per_frame '80.0 s'
_STOE_measurement_total_exposure_time '16.4 h'
_STOE_measurement_total_frame_number 737
_STOE_measurement_total_run_number 14
_STOE_measurement_tube_power     '49.8 W'
loop_
_twin_individual_id
_twin_individual_mass_fraction_refined
1 0.5596(10)
2 0.4404(10)

####################################################################### 
# 
# This file contains crystal structure data downloaded from the 
# Cambridge Structural Database (CSD) hosted by the Cambridge 
# Crystallographic Data Centre (CCDC).
# 
# Full information about CCDC data access policies and citation 
# guidelines are available at http://www.ccdc.cam.ac.uk/access/V1 
# 
# Audit and citation data items may have been added by the CCDC. 
# Please retain this information to preserve the provenance of 
# this file and to allow appropriate attribution of the data. 
# 
#######################################################################

data_xf370fcrypt
_database_code_depnum_ccdc_archive 'CCDC 2500620'
loop_
_audit_author_name
_audit_author_address
'Xiaofei Sun'
;Karlsruhe Institute of Technology (KIT)
Germany
;
_audit_update_record             
;
2025-11-05 deposited with the CCDC.	2026-07-06 downloaded from the CCDC.
;
_audit_creation_date             2025-09-03
_audit_creation_method           
;
Olex2 1.5
(compiled 2024.02.16 svn.r378c4104 for OlexSys, GUI svn.r6928)
;
__shelx_SHELXL_version_number    2019/2

_audit_contact_author            
;
      Prof. Dr. Peter W. Roesky
      Karlsruher Institut fuer Technologie (KIT), CS
      Institut fuer Anorganische Chemie (AOC)
      Lehrstuhl fuer Anorganische Funktionsmaterialien
      Engesserstr. 15, Geb. 30.45
      76131 Karlsruhe 
      Bundesrepublik Deutschland
;
_audit_contact_letter            
;
;
#===================================================
_chemical_name_common            ?
_chemical_name_systematic        ?
_chemical_formula_moiety         
'2(C10 H10 Hf), 2(C10 H15 Fe P5), C22 H42 K N2 O7'
_chemical_formula_sum            'C62 H92 Fe2 Hf2 K N2 O7 P10'
_chemical_formula_weight         1794.85
_chemical_melting_point          ?
loop_
_atom_type_symbol
_atom_type_description
_atom_type_scat_dispersion_real
_atom_type_scat_dispersion_imag
_atom_type_scat_source
C C 0.0033 0.0016 'International Tables Vol C Tables 4.2.6.8 and 6.1.1.4'
H H 0.0000 0.0000 'International Tables Vol C Tables 4.2.6.8 and 6.1.1.4'
Fe Fe 0.3463 0.8444 'International Tables Vol C Tables 4.2.6.8 and 6.1.1.4'
Hf Hf -0.5830 6.1852 'International Tables Vol C Tables 4.2.6.8 and 6.1.1.4'
K K 0.2009 0.2494 'International Tables Vol C Tables 4.2.6.8 and 6.1.1.4'
N N 0.0061 0.0033 'International Tables Vol C Tables 4.2.6.8 and 6.1.1.4'
O O 0.0106 0.0060 'International Tables Vol C Tables 4.2.6.8 and 6.1.1.4'
P P 0.1023 0.0942 'International Tables Vol C Tables 4.2.6.8 and 6.1.1.4'

_shelx_space_group_comment       
;
The symmetry employed for this shelxl refinement is uniquely defined
by the following loop, which should always be used as a source of
symmetry information in preference to the above space-group names.
They are only intended as comments.
;
_space_group_crystal_system      monoclinic
_space_group_IT_number           15
_space_group_name_H-M_alt        'C 1 2/c 1'
_space_group_name_Hall           '-C 2yc'
loop_
_space_group_symop_operation_xyz
'x, y, z'
'-x, y, -z+1/2'
'x+1/2, y+1/2, z'
'-x+1/2, y+1/2, -z+1/2'
'-x, -y, -z'
'x, -y, z-1/2'
'-x+1/2, -y+1/2, -z'
'x+1/2, -y+1/2, z-1/2'

_cell_length_a                   33.435(3)
_cell_length_b                   11.9280(6)
_cell_length_c                   17.7995(18)
_cell_angle_alpha                90
_cell_angle_beta                 91.712(8)
_cell_angle_gamma                90
_cell_volume                     7095.5(10)
_cell_formula_units_Z            4
_cell_measurement_reflns_used    48491
_cell_measurement_temperature    100
_cell_measurement_theta_max      29.80
_cell_measurement_theta_min      2.13
_shelx_estimated_absorpt_T_max   0.712
_shelx_estimated_absorpt_T_min   0.361
_exptl_absorpt_coefficient_mu    3.651
_exptl_absorpt_correction_T_max  1.0000
_exptl_absorpt_correction_T_min  0.2852
_exptl_absorpt_correction_type   multi-scan
_exptl_absorpt_process_details   
;
STOE LANA, absorption correction by scaling of reflection intensities.
J. Koziskova, F. Hahn, J. Richter, J. Kozisek, "Comparison of different
absorption corrections on the model structure of tetrakis(\m~2~-acetato)-
diaqua-di-copper(II)", Acta Chimica Slovaca, vol. 9, no. 2, 2016, pp. 136 - 140.
;
_exptl_absorpt_special_details   ?
_exptl_crystal_colour            brown
_exptl_crystal_colour_primary    brown
_exptl_crystal_density_diffrn    1.680
_exptl_crystal_density_meas      ?
_exptl_crystal_density_method    'not measured'
_exptl_crystal_description       plate
_exptl_crystal_F_000             3596
loop_
_exptl_crystal_face_index_h
_exptl_crystal_face_index_k
_exptl_crystal_face_index_l
_exptl_crystal_face_perp_dist
1 0 0 0.0290
-1 0 0 0.0420
1 -3 4 0.0780
-1 3 -4 0.0660
-1 -4 -4 0.0900
1 4 4 0.0480

_exptl_crystal_size_max          0.35
_exptl_crystal_size_mid          0.22
_exptl_crystal_size_min          0.1
_exptl_transmission_factor_max   ?
_exptl_transmission_factor_min   ?
_diffrn_reflns_av_R_equivalents  0.0475
_diffrn_reflns_av_unetI/netI     0.0362
_diffrn_reflns_Laue_measured_fraction_full 0.999
_diffrn_reflns_Laue_measured_fraction_max 0.999
_diffrn_reflns_limit_h_max       41
_diffrn_reflns_limit_h_min       -41
_diffrn_reflns_limit_k_max       14
_diffrn_reflns_limit_k_min       -14
_diffrn_reflns_limit_l_max       22
_diffrn_reflns_limit_l_min       -22
_diffrn_reflns_number            45327
_diffrn_reflns_point_group_measured_fraction_full 0.999
_diffrn_reflns_point_group_measured_fraction_max 0.999
_diffrn_reflns_theta_full        25.242
_diffrn_reflns_theta_max         26.496
_diffrn_reflns_theta_min         1.813
_diffrn_ambient_temperature      100
_diffrn_detector                 'EIGER2 1M CDTE'
_diffrn_detector_area_resol_mean 13.33
_diffrn_measured_fraction_theta_full 0.999
_diffrn_measured_fraction_theta_max 0.999
_diffrn_measurement_details      
;
 585 frames, detector distance = 40 mm
;
_diffrn_measurement_device       'Eulerian 4-circle diffractometer'
_diffrn_measurement_device_type  'STOE STADIVARI'
_diffrn_measurement_method       'rotation method, \w scans'
_diffrn_radiation_collimation    '1.2 0.6 mm diameter'
_diffrn_radiation_monochromator  'Graded multilayer mirror'
_diffrn_radiation_polarisn_norm  270
_diffrn_radiation_probe          x-ray
_diffrn_radiation_type           'Mo K\a'
_diffrn_radiation_wavelength     0.71073
_diffrn_source                   Axo_Mo
_diffrn_source_current           0.830
_diffrn_source_power             0.050
_diffrn_source_voltage           60
_reflns_Friedel_coverage         0.000
_reflns_Friedel_fraction_full    .
_reflns_Friedel_fraction_max     .
_reflns_number_gt                5945
_reflns_number_total             7344
_reflns_special_details          
;
 Reflections were merged by SHELXL according to the crystal
 class for the calculation of statistics and refinement.
 
 _reflns_Friedel_fraction is defined as the number of unique
 Friedel pairs measured divided by the number that would be
 possible theoretically, ignoring centric projections and
 systematic absences.
;
_reflns_threshold_expression     'I > 2\s(I)'
_computing_cell_refinement       
;
X-Area Recipe 1.33.0.0 (STOE, 2015)
;
_computing_data_collection       
;
X-Area Pilatus3_SV 1.31.150.0 (STOE, 2018)
;
_computing_data_reduction        
;
X-Area Integrate 1.73.1.0 (STOE, 2018)
X-Area LANA 1.73.2.0 (STOE, 2018)
;
_computing_molecular_graphics    'Olex2 1.5 (Dolomanov et al., 2009)'
_computing_publication_material  
;
STOE & Cie GmbH, X-Area, software package for collecting single-crystal or
multi-domain crystal data on STOE area-detector diffractometers, for image 
processing, for the correction and scaling of reflection intensities and 
for outlier rejection, version 1.84, Darmstadt 2018
;
_computing_structure_refinement  'SHELXL 2018/3 (Sheldrick, 2015)'
_computing_structure_solution    'SHELXT  (Sheldrick, 2015)'
_refine_diff_density_max         1.487
_refine_diff_density_min         -0.951
_refine_diff_density_rms         0.124
_refine_ls_extinction_coef       .
_refine_ls_extinction_method     none
_refine_ls_goodness_of_fit_ref   1.022
_refine_ls_hydrogen_treatment    constr
_refine_ls_matrix_type           full
_refine_ls_number_parameters     508
_refine_ls_number_reflns         7344
_refine_ls_number_restraints     429
_refine_ls_R_factor_all          0.0434
_refine_ls_R_factor_gt           0.0301
_refine_ls_restrained_S_all      0.999
_refine_ls_shift/su_max          0.003
_refine_ls_shift/su_mean         0.000
_refine_ls_structure_factor_coef Fsqd
_refine_ls_weighting_details     
'w=1/[\s^2^(Fo^2^)+(0.0472P)^2^+9.0209P] where P=(Fo^2^+2Fc^2^)/3'
_refine_ls_weighting_scheme      calc
_refine_ls_wR_factor_gt          0.0730
_refine_ls_wR_factor_ref         0.0785
_refine_special_details          ?
_olex2_refinement_description    
;
1. Fixed Uiso
 At 1.2 times of:
  All C(H) groups, All C(H,H) groups
 At 1.5 times of:
  All C(H,H,H) groups
2. Restrained distances
 O2-C33 = O2-C30
 1.44 with sigma of 0.02
 C33-C32 = C31-C30
 1.53 with sigma of 0.02
 C32-C31
 1.54 with sigma of 0.02
 O2-C32 = O2-C31 = C33-C31 = C32-C30
 2.38 with sigma of 0.04
 Hf-C17 \\sim Hf-C17B
 with sigma of 0.04
 Hf-C18 \\sim Hf-C18B
 with sigma of 0.04
 Hf-C20 \\sim Hf-C20B
 with sigma of 0.04
 Hf-C16 \\sim Hf-C16B
 with sigma of 0.04
 C33-C32 \\sim C32-C31 \\sim C31-C30
 with sigma of 0.02
 Hf-C19 \\sim Hf-C19B
 with sigma of 0.04
 O2-C33 \\sim O2-C30
 with sigma of 0.02
 Hf-C12 \\sim Hf-C12B
 with sigma of 0.04
 Hf-C15 \\sim Hf-C15B
 with sigma of 0.04
 O2-C32 \\sim O2-C31
 with sigma of 0.04
 C32-C30 \\sim C33-C31
 with sigma of 0.04
 Hf-C13 \\sim Hf-C13B
 with sigma of 0.04
 Hf-C14 \\sim Hf-C14B
 with sigma of 0.04
 Hf-C11 \\sim Hf-C11B
 with sigma of 0.04
 C17-C18 \\sim C17B-C18B
 with sigma of 0.02
 C17-C16 \\sim C17B-C16B
 with sigma of 0.02
 C18-C19 \\sim C18B-C19B
 with sigma of 0.02
 C20-C16 \\sim C20B-C16B
 with sigma of 0.02
 C20-C19 \\sim C20B-C19B
 with sigma of 0.02
 C17-C20 \\sim C17B-C20B
 with sigma of 0.04
 C17-C19 \\sim C17B-C19B
 with sigma of 0.04
 C18-C20 \\sim C18B-C20B
 with sigma of 0.04
 C18-C16 \\sim C18B-C16B
 with sigma of 0.04
 C16-C19 \\sim C16B-C19B
 with sigma of 0.04
 C12-C13 \\sim C12B-C13B
 with sigma of 0.02
 C12-C11 \\sim C12B-C11B
 with sigma of 0.02
 C15-C14 \\sim C15B-C14B
 with sigma of 0.02
 C15-C11 \\sim C15B-C11B
 with sigma of 0.02
 C13-C14 \\sim C13B-C14B
 with sigma of 0.02
 C12-C15 \\sim C12B-C15B
 with sigma of 0.04
 C12-C14 \\sim C12B-C14B
 with sigma of 0.04
 C15-C13 \\sim C15B-C13B
 with sigma of 0.04
 C13-C11 \\sim C13B-C11B
 with sigma of 0.04
 C14-C11 \\sim C14B-C11B
 with sigma of 0.04
3. Uiso/Uaniso restraints and constraints
O2 \\sim C30 \\sim C31 \\sim C32 \\sim C33: within 2A with sigma of 0.04 and
sigma for terminal atoms of 0.08 within 2A
C16 \\sim C17 \\sim C18 \\sim C19 \\sim C20 \\sim C16B \\sim C17B \\sim C18B
\\sim C19B \\sim C20B: within 2A with sigma of 0.01 and sigma for terminal
atoms of 0.02 within 2A
C11 \\sim C12 \\sim C13 \\sim C14 \\sim C15: within 2A with sigma of 0.01 and
sigma for terminal atoms of 0.02 within 2A
C11 \\sim C12 \\sim C13 \\sim C14 \\sim C15 \\sim C11B \\sim C12B \\sim C13B
\\sim C14B \\sim C15B: within 2A with sigma of 0.01 and sigma for terminal
atoms of 0.02 within 2A
4. Rigid body (RIGU) restrains
 O2, C30, C31, C32, C33
 with sigma for 1-2 distances of 0.004 and sigma for 1-3 distances of 0.004
5. Others
 Sof(C16B)=Sof(H16B)=Sof(C17B)=Sof(H17B)=Sof(C18B)=Sof(H18B)=Sof(C19B)=
 Sof(H19B)=Sof(C20B)=Sof(H20B)=1-FVAR(1)
 Sof(C16)=Sof(H16)=Sof(C17)=Sof(H17)=Sof(C18)=Sof(H18)=Sof(C19)=Sof(H19)=
 Sof(C20)=Sof(H20)=FVAR(1)
 Sof(C11B)=Sof(H11B)=Sof(C12B)=Sof(H12B)=Sof(C13B)=Sof(H13B)=Sof(C14B)=
 Sof(H14B)=Sof(C15B)=Sof(H15B)=1-FVAR(2)
 Sof(C11)=Sof(H11)=Sof(C12)=Sof(H12)=Sof(C13)=Sof(H13)=Sof(C14)=Sof(H14)=
 Sof(C15)=Sof(H15)=FVAR(2)
 Fixed Sof: O2(0.5) C30(0.5) H30A(0.5) H30B(0.5) C31(0.5) H31A(0.5) H31B(0.5)
 C32(0.5) H32A(0.5) H32B(0.5) C33(0.5) H33A(0.5) H33B(0.5)
6.a Secondary CH2 refined with riding coordinates:
 C21(H21A,H21B), C22(H22A,H22B), C23(H23A,H23B), C24(H24A,H24B), C25(H25A,
 H25B), C27(H27A,H27B), C28(H28A,H28B), C29(H29A,H29B), C30(H30A,H30B),
 C31(H31A,H31B), C32(H32A,H32B), C33(H33A,H33B)
6.b Aromatic/amide H refined with riding coordinates:
 C11(H11), C12(H12), C13(H13), C14(H14), C15(H15), C16(H16), C17(H17),
 C18(H18), C19(H19), C20(H20), C11B(H11B), C12B(H12B), C13B(H13B), C14B(H14B),
 C15B(H15B), C16B(H16B), C17B(H17B), C18B(H18B), C19B(H19B), C20B(H20B),
 C26(H26)
6.c Idealised Me refined as rotating group:
 C6(H6A,H6B,H6C), C7(H7A,H7B,H7C), C8(H8A,H8B,H8C), C9(H9A,H9B,H9C), C10(H10A,
 H10B,H10C)
;
_atom_sites_solution_hydrogens   geom
_atom_sites_solution_primary     dual
_atom_sites_solution_secondary   ?
loop_
_atom_site_label
_atom_site_type_symbol
_atom_site_fract_x
_atom_site_fract_y
_atom_site_fract_z
_atom_site_U_iso_or_equiv
_atom_site_adp_type
_atom_site_occupancy
_atom_site_site_symmetry_order
_atom_site_calc_flag
_atom_site_refinement_flags_posn
_atom_site_refinement_flags_adp
_atom_site_refinement_flags_occupancy
_atom_site_disorder_assembly
_atom_site_disorder_group
Fe Fe 0.34916(2) 0.92092(5) 0.52625(3) 0.02115(13) Uani 1 1 d . . . . .
Hf Hf 0.26078(2) 1.23608(2) 0.40001(2) 0.01858(6) Uani 1 1 d D . . . .
C1 C 0.37217(13) 0.8919(4) 0.4218(2) 0.0283(10) Uani 1 1 d . . . . .
P1 P 0.28541(3) 1.12911(8) 0.52294(6) 0.0195(2) Uani 1 1 d . . . . .
C2 C 0.34829(12) 0.7979(3) 0.4425(2) 0.0241(9) Uani 1 1 d . . . . .
P2 P 0.28166(3) 0.94563(9) 0.52179(7) 0.0276(3) Uani 1 1 d . . . . .
C3 C 0.36578(13) 0.7521(3) 0.5097(2) 0.0256(9) Uani 1 1 d . . . . .
P3 P 0.30819(5) 0.89717(11) 0.62831(8) 0.0476(4) Uani 1 1 d . . . . .
C4 C 0.39958(13) 0.8175(4) 0.5308(2) 0.0279(9) Uani 1 1 d . . . . .
P4 P 0.35715(5) 1.01307(11) 0.64111(7) 0.0453(4) Uani 1 1 d . . . . .
C5 C 0.40409(13) 0.9044(4) 0.4762(2) 0.0294(10) Uani 1 1 d . . . . .
P5 P 0.35050(3) 1.11046(9) 0.53998(6) 0.0257(2) Uani 1 1 d . . . . .
C6 C 0.36574(18) 0.9607(4) 0.3517(3) 0.0466(13) Uani 1 1 d . . . . .
H6A H 0.337567 0.983001 0.346917 0.070 Uiso 1 1 calc R U . . .
H6B H 0.372815 0.916031 0.307787 0.070 Uiso 1 1 calc R U . . .
H6C H 0.382628 1.027749 0.354591 0.070 Uiso 1 1 calc R U . . .
C7 C 0.31318(14) 0.7520(4) 0.3993(3) 0.0382(12) Uani 1 1 d . . . . .
H7A H 0.292983 0.726542 0.434263 0.057 Uiso 1 1 calc R U . . .
H7B H 0.321720 0.688605 0.368600 0.057 Uiso 1 1 calc R U . . .
H7C H 0.301712 0.810492 0.366562 0.057 Uiso 1 1 calc R U . . .
C8 C 0.35043(17) 0.6508(4) 0.5491(3) 0.0422(12) Uani 1 1 d . . . . .
H8A H 0.321280 0.646804 0.542126 0.063 Uiso 1 1 calc R U . . .
H8B H 0.357389 0.655812 0.602894 0.063 Uiso 1 1 calc R U . . .
H8C H 0.362560 0.583295 0.528165 0.063 Uiso 1 1 calc R U . . .
C9 C 0.42725(17) 0.7948(5) 0.5968(3) 0.0482(14) Uani 1 1 d . . . . .
H9A H 0.442901 0.862282 0.608605 0.072 Uiso 1 1 calc R U . . .
H9B H 0.445368 0.733249 0.584551 0.072 Uiso 1 1 calc R U . . .
H9C H 0.411586 0.773877 0.640269 0.072 Uiso 1 1 calc R U . . .
C10 C 0.43726(16) 0.9887(5) 0.4760(3) 0.0493(14) Uani 1 1 d . . . . .
H10A H 0.429303 1.052357 0.444099 0.074 Uiso 1 1 calc R U . . .
H10B H 0.461369 0.953952 0.456390 0.074 Uiso 1 1 calc R U . . .
H10C H 0.442825 1.015084 0.527412 0.074 Uiso 1 1 calc R U . . .
C11 C 0.2328(3) 1.1683(10) 0.2801(5) 0.0218(19) Uani 0.536(17) 1 d D U P A 1
H11 H 0.242764 1.199581 0.235274 0.026 Uiso 0.536(17) 1 calc R U P A 1
C12 C 0.2006(4) 1.2098(11) 0.3218(7) 0.027(2) Uani 0.536(17) 1 d D U P A 1
H12 H 0.184748 1.273785 0.309507 0.032 Uiso 0.536(17) 1 calc R U P A 1
C13 C 0.1961(3) 1.1392(11) 0.3850(6) 0.0251(19) Uani 0.536(17) 1 d D U P A 1
H13 H 0.176829 1.147830 0.422774 0.030 Uiso 0.536(17) 1 calc R U P A 1
C14 C 0.2250(4) 1.0544(8) 0.3818(7) 0.0230(19) Uani 0.536(17) 1 d D U P A 1
H14 H 0.228575 0.995477 0.417229 0.028 Uiso 0.536(17) 1 calc R U P A 1
C15 C 0.2476(3) 1.0707(9) 0.3182(8) 0.0208(19) Uani 0.536(17) 1 d D U P A 1
H15 H 0.269081 1.024812 0.302801 0.025 Uiso 0.536(17) 1 calc R U P A 1
C16 C 0.3150(3) 1.2716(10) 0.3095(6) 0.0220(19) Uani 0.519(9) 1 d D U P B 1
H16 H 0.316498 1.222849 0.267513 0.026 Uiso 0.519(9) 1 calc R U P B 1
C17 C 0.2921(3) 1.3713(9) 0.3138(6) 0.0272(19) Uani 0.519(9) 1 d D U P B 1
H17 H 0.275506 1.401813 0.274668 0.033 Uiso 0.519(9) 1 calc R U P B 1
C18 C 0.2984(3) 1.4174(7) 0.3864(7) 0.0251(18) Uani 0.519(9) 1 d D U P B 1
H18 H 0.286877 1.484484 0.404897 0.030 Uiso 0.519(9) 1 calc R U P B 1
C19 C 0.3244(3) 1.3464(9) 0.4255(5) 0.0224(18) Uani 0.519(9) 1 d D U P B 1
H19 H 0.333418 1.356269 0.476206 0.027 Uiso 0.519(9) 1 calc R U P B 1
C20 C 0.3351(3) 1.2588(8) 0.3792(6) 0.0201(17) Uani 0.519(9) 1 d D U P B 1
H20 H 0.353041 1.199821 0.392403 0.024 Uiso 0.519(9) 1 calc R U P B 1
C11B C 0.2370(4) 1.1319(13) 0.2868(7) 0.025(2) Uani 0.464(17) 1 d D U P A 2
H11B H 0.252308 1.134067 0.242728 0.030 Uiso 0.464(17) 1 calc R U P A 2
C12B C 0.2062(4) 1.2064(13) 0.3047(7) 0.025(2) Uani 0.464(17) 1 d D U P A 2
H12B H 0.197841 1.270273 0.276489 0.030 Uiso 0.464(17) 1 calc R U P A 2
C13B C 0.1898(4) 1.1686(11) 0.3725(8) 0.024(2) Uani 0.464(17) 1 d D U P A 2
H13B H 0.167791 1.201144 0.396969 0.029 Uiso 0.464(17) 1 calc R U P A 2
C14B C 0.2118(4) 1.0749(11) 0.3974(6) 0.021(2) Uani 0.464(17) 1 d D U P A 2
H14B H 0.207157 1.033539 0.441955 0.025 Uiso 0.464(17) 1 calc R U P A 2
C15B C 0.2414(4) 1.0524(9) 0.3463(10) 0.022(2) Uani 0.464(17) 1 d D U P A 2
H15B H 0.260927 0.994720 0.350268 0.027 Uiso 0.464(17) 1 calc R U P A 2
C16B C 0.3207(4) 1.2625(11) 0.3294(7) 0.024(2) Uani 0.481(9) 1 d D U P B 2
H16B H 0.332013 1.198738 0.306054 0.028 Uiso 0.481(9) 1 calc R U P B 2
C17B C 0.2921(3) 1.3353(9) 0.2959(6) 0.0214(19) Uani 0.481(9) 1 d D U P B 2
H17B H 0.280378 1.329996 0.246825 0.026 Uiso 0.481(9) 1 calc R U P B 2
C18B C 0.2846(3) 1.4184(7) 0.3510(7) 0.0219(19) Uani 0.481(9) 1 d D U P B 2
H18B H 0.266906 1.480279 0.344365 0.026 Uiso 0.481(9) 1 calc R U P B 2
C19B C 0.3071(4) 1.3950(10) 0.4164(6) 0.0225(19) Uani 0.481(9) 1 d D U P B 2
H19B H 0.307080 1.436444 0.462003 0.027 Uiso 0.481(9) 1 calc R U P B 2
C20B C 0.3298(3) 1.2992(11) 0.4025(7) 0.026(2) Uani 0.481(9) 1 d D U P B 2
H20B H 0.348321 1.264807 0.436933 0.031 Uiso 0.481(9) 1 calc R U P B 2
K K 0.500000 1.46505(11) 0.750000 0.0279(3) Uani 1 2 d S T P . .
N N 0.41722(11) 1.4640(3) 0.7968(2) 0.0356(9) Uani 1 1 d . . . . .
O00B O 0.44356(10) 1.3529(3) 0.6605(2) 0.0487(9) Uani 1 1 d . . . . .
O00F O 0.51726(11) 1.4030(4) 0.5994(2) 0.0595(11) Uani 1 1 d . . . . .
O009 O 0.45891(9) 1.6680(2) 0.75538(18) 0.0356(8) Uani 1 1 d . . . . .
C21 C 0.48184(15) 1.7647(4) 0.7725(3) 0.0415(12) Uani 1 1 d . . . . .
H21A H 0.489400 1.765485 0.826675 0.050 Uiso 1 1 calc R U . . .
H21B H 0.465818 1.832761 0.761088 0.050 Uiso 1 1 calc R U . . .
C22 C 0.42086(14) 1.6711(4) 0.7890(3) 0.0396(12) Uani 1 1 d . . . . .
H22A H 0.405791 1.737832 0.770971 0.047 Uiso 1 1 calc R U . . .
H22B H 0.424393 1.676633 0.844261 0.047 Uiso 1 1 calc R U . . .
C23 C 0.39801(14) 1.5673(4) 0.7689(3) 0.0370(11) Uani 1 1 d . . . . .
H23A H 0.370954 1.572678 0.789738 0.044 Uiso 1 1 calc R U . . .
H23B H 0.394829 1.562655 0.713527 0.044 Uiso 1 1 calc R U . . .
C24 C 0.41484(16) 1.4573(5) 0.8791(3) 0.0456(13) Uani 1 1 d . . . . .
H24A H 0.387049 1.437823 0.891677 0.055 Uiso 1 1 calc R U . . .
H24B H 0.420705 1.532301 0.900458 0.055 Uiso 1 1 calc R U . . .
C25 C 0.39751(16) 1.3658(5) 0.7622(3) 0.0482(14) Uani 1 1 d . . . . .
H25A H 0.368579 1.369285 0.772351 0.058 Uiso 1 1 calc R U . . .
H25B H 0.408356 1.297326 0.786783 0.058 Uiso 1 1 calc R U . . .
C26 C 0.40233(15) 1.3554(4) 0.6795(3) 0.0477(14) Uani 1 1 d . . . . .
H26 H 0.380683 1.350902 0.643764 0.057 Uiso 1 1 calc R U . . .
C27 C 0.44847(18) 1.3561(6) 0.5817(3) 0.0659(19) Uani 1 1 d . . . . .
H27A H 0.442500 1.432439 0.562619 0.079 Uiso 1 1 calc R U . . .
H27B H 0.429538 1.303236 0.556688 0.079 Uiso 1 1 calc R U . . .
C28 C 0.48998(18) 1.3252(7) 0.5639(4) 0.078(2) Uani 1 1 d . . . . .
H28A H 0.495832 1.248358 0.582110 0.094 Uiso 1 1 calc R U . . .
H28B H 0.493197 1.326609 0.508826 0.094 Uiso 1 1 calc R U . . .
C29 C 0.55778(16) 1.3750(5) 0.5843(3) 0.0547(15) Uani 1 1 d . . . . .
H29A H 0.561632 1.375096 0.529391 0.066 Uiso 1 1 calc R U . . .
H29B H 0.563895 1.298851 0.603606 0.066 Uiso 1 1 calc R U . . .
O2 O 0.5044(3) 1.0338(8) 0.8195(5) 0.061(2) Uani 0.5 1 d D U P C -2
C30 C 0.5396(3) 1.0743(10) 0.7823(7) 0.048(3) Uani 0.5 1 d D U P C -2
H30A H 0.556902 1.010871 0.768171 0.058 Uiso 0.5 1 calc R U P C -2
H30B H 0.555216 1.125142 0.815940 0.058 Uiso 0.5 1 calc R U P C -2
C31 C 0.5244(4) 1.1371(11) 0.7122(6) 0.057(3) Uani 0.5 1 d D U P C -2
H31A H 0.521568 1.218372 0.722103 0.069 Uiso 0.5 1 calc R U P C -2
H31B H 0.542348 1.126002 0.669592 0.069 Uiso 0.5 1 calc R U P C -2
C32 C 0.4841(4) 1.0818(11) 0.6978(7) 0.052(3) Uani 0.5 1 d D U P C -2
H32A H 0.486908 1.008572 0.672219 0.062 Uiso 0.5 1 calc R U P C -2
H32B H 0.465887 1.130416 0.667481 0.062 Uiso 0.5 1 calc R U P C -2
C33 C 0.4697(3) 1.0675(13) 0.7777(7) 0.062(3) Uani 0.5 1 d D U P C -2
H33A H 0.459146 1.139005 0.797179 0.074 Uiso 0.5 1 calc R U P C -2
H33B H 0.448599 1.009609 0.779721 0.074 Uiso 0.5 1 calc R U P C -2

loop_
_atom_site_aniso_label
_atom_site_aniso_U_11
_atom_site_aniso_U_22
_atom_site_aniso_U_33
_atom_site_aniso_U_23
_atom_site_aniso_U_13
_atom_site_aniso_U_12
Fe 0.0290(3) 0.0240(3) 0.0105(3) 0.0009(2) 0.0021(2) 0.0001(2)
Hf 0.02437(10) 0.02125(9) 0.01014(9) -0.00195(6) 0.00107(6) -0.00509(7)
C1 0.036(3) 0.036(2) 0.013(2) -0.0001(17) 0.0071(18) 0.0040(19)
P1 0.0250(6) 0.0211(5) 0.0123(5) -0.0007(4) 0.0015(4) -0.0046(4)
C2 0.021(2) 0.031(2) 0.020(2) -0.0061(17) 0.0041(17) 0.0029(17)
P2 0.0293(6) 0.0214(5) 0.0329(6) -0.0014(4) 0.0148(5) -0.0047(4)
C3 0.030(2) 0.028(2) 0.019(2) -0.0038(16) 0.0048(18) 0.0029(17)
P3 0.0766(10) 0.0406(7) 0.0272(7) 0.0164(6) 0.0306(7) 0.0186(7)
C4 0.030(2) 0.035(2) 0.019(2) -0.0015(18) 0.0001(18) 0.0051(19)
P4 0.0747(10) 0.0462(7) 0.0142(6) -0.0065(5) -0.0113(6) 0.0231(7)
C5 0.027(2) 0.039(2) 0.022(2) -0.0048(18) 0.0033(18) -0.0035(19)
P5 0.0279(6) 0.0261(5) 0.0226(6) -0.0026(4) -0.0089(5) -0.0027(4)
C6 0.069(4) 0.053(3) 0.018(2) 0.006(2) 0.010(2) 0.013(3)
C7 0.025(2) 0.053(3) 0.036(3) -0.021(2) -0.003(2) 0.003(2)
C8 0.061(4) 0.026(2) 0.040(3) 0.004(2) 0.013(3) -0.001(2)
C9 0.050(3) 0.061(3) 0.032(3) -0.014(2) -0.015(2) 0.019(3)
C10 0.048(3) 0.052(3) 0.049(3) -0.009(3) 0.015(3) -0.016(3)
C11 0.021(3) 0.028(4) 0.016(3) -0.005(3) -0.008(3) 0.005(3)
C12 0.022(4) 0.039(4) 0.021(4) -0.010(4) 0.000(3) 0.006(3)
C13 0.024(4) 0.033(4) 0.019(4) -0.012(3) 0.002(3) -0.002(3)
C14 0.025(4) 0.026(3) 0.018(4) -0.011(3) 0.000(3) -0.009(3)
C15 0.021(3) 0.025(4) 0.016(4) -0.012(3) -0.004(3) 0.001(3)
C16 0.021(4) 0.030(4) 0.015(4) -0.003(3) 0.003(3) -0.005(3)
C17 0.031(3) 0.029(4) 0.021(4) 0.010(3) 0.006(3) -0.005(4)
C18 0.026(4) 0.027(3) 0.023(5) 0.003(4) 0.008(3) -0.003(3)
C19 0.023(4) 0.027(4) 0.018(4) -0.006(3) 0.007(3) -0.010(3)
C20 0.019(3) 0.025(4) 0.016(4) -0.002(3) 0.005(3) -0.006(3)
C11B 0.024(4) 0.034(4) 0.017(4) -0.014(4) 0.002(3) 0.000(4)
C12B 0.023(4) 0.036(4) 0.016(4) -0.004(4) -0.002(3) 0.003(3)
C13B 0.025(4) 0.028(4) 0.019(4) -0.007(3) 0.000(3) -0.005(3)
C14B 0.022(4) 0.024(4) 0.016(4) -0.013(3) 0.000(3) -0.008(3)
C15B 0.024(4) 0.026(4) 0.017(4) -0.014(4) 0.000(4) -0.003(3)
C16B 0.022(4) 0.027(3) 0.022(4) 0.002(4) 0.006(3) -0.002(3)
C17B 0.026(3) 0.025(4) 0.015(4) 0.000(3) 0.012(3) -0.004(3)
C18B 0.026(4) 0.024(4) 0.015(4) 0.009(3) 0.009(3) -0.003(3)
C19B 0.025(4) 0.027(4) 0.016(4) 0.001(3) 0.005(3) -0.013(3)
C20B 0.026(4) 0.030(4) 0.022(4) 0.000(4) 0.001(3) -0.007(4)
K 0.0234(7) 0.0346(7) 0.0257(7) 0.000 0.0000(5) 0.000
N 0.031(2) 0.039(2) 0.037(2) 0.0010(17) 0.0034(18) -0.0034(17)
O00B 0.038(2) 0.055(2) 0.053(2) -0.0157(18) -0.0067(17) -0.0009(17)
O00F 0.045(2) 0.089(3) 0.045(2) -0.030(2) -0.0008(18) 0.010(2)
O009 0.0330(18) 0.0297(16) 0.044(2) -0.0045(14) -0.0024(15) -0.0009(14)
C21 0.040(3) 0.034(3) 0.049(3) -0.004(2) -0.012(2) 0.000(2)
C22 0.036(3) 0.041(3) 0.041(3) -0.006(2) 0.010(2) 0.010(2)
C23 0.030(3) 0.043(3) 0.038(3) -0.005(2) 0.003(2) 0.008(2)
C24 0.038(3) 0.059(3) 0.040(3) 0.012(2) 0.009(2) -0.002(2)
C25 0.036(3) 0.050(3) 0.059(4) -0.006(3) 0.009(3) -0.017(2)
C26 0.026(3) 0.055(3) 0.062(4) -0.014(3) -0.004(3) -0.006(2)
C27 0.048(4) 0.109(5) 0.039(4) -0.029(3) -0.012(3) 0.009(3)
C28 0.047(4) 0.131(6) 0.056(4) -0.056(4) -0.001(3) -0.001(4)
C29 0.047(3) 0.080(4) 0.038(3) -0.017(3) 0.014(3) 0.007(3)
O2 0.044(5) 0.068(6) 0.073(6) 0.026(5) 0.018(4) 0.009(4)
C30 0.057(6) 0.040(6) 0.049(7) 0.006(5) 0.017(5) -0.001(5)
C31 0.062(7) 0.064(8) 0.046(7) 0.006(6) 0.003(5) -0.008(6)
C32 0.055(8) 0.041(7) 0.059(7) -0.011(6) 0.006(6) 0.003(6)
C33 0.045(6) 0.076(9) 0.064(8) 0.000(7) 0.012(5) 0.012(6)

_geom_special_details            
;
 All esds (except the esd in the dihedral angle between two l.s. planes)
 are estimated using the full covariance matrix.  The cell esds are taken
 into account individually in the estimation of esds in distances, angles
 and torsion angles; correlations between esds in cell parameters are only
 used when they are defined by crystal symmetry.  An approximate (isotropic)
 treatment of cell esds is used for estimating esds involving l.s. planes.
;
loop_
_geom_bond_atom_site_label_1
_geom_bond_atom_site_label_2
_geom_bond_distance
_geom_bond_site_symmetry_2
_geom_bond_publ_flag
Fe C1 2.063(4) . ?
Fe C2 2.091(4) . ?
Fe P2 2.2753(13) . ?
Fe C3 2.112(4) . ?
Fe P3 2.3251(14) . ?
Fe C4 2.088(4) . ?
Fe P4 2.3295(13) . ?
Fe C5 2.074(4) . ?
Fe P5 2.2743(12) . ?
Hf P1 2.6413(11) 7_576 ?
Hf P1 2.6432(10) . ?
Hf C16 2.498(12) . ?
Hf C17 2.481(10) . ?
Hf C18 2.517(9) . ?
Hf C19 2.530(8) . ?
Hf C20 2.537(8) . ?
Hf C16B 2.418(13) . ?
Hf C17B 2.459(10) . ?
Hf C18B 2.483(8) . ?
Hf C19B 2.460(9) . ?
C1 C2 1.431(6) . ?
C1 C5 1.427(6) . ?
C1 C6 1.503(6) . ?
P1 P2 2.1923(14) . ?
P1 P5 2.1998(15) . ?
C2 C3 1.425(6) . ?
C2 C7 1.489(6) . ?
P2 P3 2.1484(19) . ?
C3 C4 1.415(6) . ?
C3 C8 1.495(6) . ?
P3 P4 2.149(2) . ?
C4 C5 1.432(6) . ?
C4 C9 1.497(6) . ?
P4 P5 2.1482(17) . ?
C5 C10 1.498(6) . ?
C6 H6A 0.9800 . ?
C6 H6B 0.9800 . ?
C6 H6C 0.9800 . ?
C7 H7A 0.9800 . ?
C7 H7B 0.9800 . ?
C7 H7C 0.9800 . ?
C8 H8A 0.9800 . ?
C8 H8B 0.9800 . ?
C8 H8C 0.9800 . ?
C9 H9A 0.9800 . ?
C9 H9B 0.9800 . ?
C9 H9C 0.9800 . ?
C10 H10A 0.9800 . ?
C10 H10B 0.9800 . ?
C10 H10C 0.9800 . ?
C11 H11 0.9500 . ?
C11 C12 1.416(11) . ?
C11 C15 1.428(11) . ?
C12 H12 0.9500 . ?
C12 C13 1.417(12) . ?
C13 H13 0.9500 . ?
C13 C14 1.402(12) . ?
C14 H14 0.9500 . ?
C14 C15 1.394(12) . ?
C15 H15 0.9500 . ?
C16 H16 0.9500 . ?
C16 C17 1.418(12) . ?
C16 C20 1.399(12) . ?
C17 H17 0.9500 . ?
C17 C18 1.415(14) . ?
C18 H18 0.9500 . ?
C18 C19 1.387(13) . ?
C19 H19 0.9500 . ?
C19 C20 1.386(11) . ?
C20 H20 0.9500 . ?
C11B H11B 0.9500 . ?
C11B C12B 1.405(13) . ?
C11B C15B 1.425(13) . ?
C12B H12B 0.9500 . ?
C12B C13B 1.413(13) . ?
C13B H13B 0.9500 . ?
C13B C14B 1.402(13) . ?
C14B H14B 0.9500 . ?
C14B C15B 1.391(13) . ?
C15B H15B 0.9500 . ?
C16B H16B 0.9500 . ?
C16B C17B 1.411(12) . ?
C16B C20B 1.397(14) . ?
C17B H17B 0.9500 . ?
C17B C18B 1.422(12) . ?
C18B H18B 0.9500 . ?
C18B C19B 1.397(12) . ?
C19B H19B 0.9500 . ?
C19B C20B 1.398(14) . ?
C20B H20B 0.9500 . ?
K N 2.914(4) 2_656 ?
K N 2.914(4) . ?
K O00B 2.776(3) . ?
K O00B 2.776(3) 2_656 ?
K O00F 2.857(4) 2_656 ?
K O00F 2.857(4) . ?
K O009 2.787(3) 2_656 ?
K O009 2.787(3) . ?
N C23 1.469(6) . ?
N C24 1.470(6) . ?
N C25 1.470(6) . ?
O00B C26 1.429(6) . ?
O00B C27 1.418(7) . ?
O00F C28 1.434(7) . ?
O00F C29 1.428(6) . ?
O009 C21 1.413(5) . ?
O009 C22 1.422(6) . ?
C21 C21 1.474(11) 2_656 ?
C21 H21A 0.9900 . ?
C21 H21B 0.9900 . ?
C22 H22A 0.9900 . ?
C22 H22B 0.9900 . ?
C22 C23 1.493(7) . ?
C23 H23A 0.9900 . ?
C23 H23B 0.9900 . ?
C24 H24A 0.9900 . ?
C24 H24B 0.9900 . ?
C24 C29 1.480(7) 2_656 ?
C25 H25A 0.9900 . ?
C25 H25B 0.9900 . ?
C25 C26 1.492(8) . ?
C26 H26 0.9500 . ?
C27 H27A 0.9900 . ?
C27 H27B 0.9900 . ?
C27 C28 1.479(8) . ?
C28 H28A 0.9900 . ?
C28 H28B 0.9900 . ?
C29 H29A 0.9900 . ?
C29 H29B 0.9900 . ?
O2 C30 1.448(10) . ?
O2 C33 1.417(11) . ?
C30 H30A 0.9900 . ?
C30 H30B 0.9900 . ?
C30 C31 1.528(10) . ?
C31 H31A 0.9900 . ?
C31 H31B 0.9900 . ?
C31 C32 1.516(11) . ?
C32 H32A 0.9900 . ?
C32 H32B 0.9900 . ?
C32 C33 1.525(11) . ?
C33 H33A 0.9900 . ?
C33 H33B 0.9900 . ?

loop_
_geom_angle_atom_site_label_1
_geom_angle_atom_site_label_2
_geom_angle_atom_site_label_3
_geom_angle
_geom_angle_site_symmetry_1
_geom_angle_site_symmetry_3
_geom_angle_publ_flag
C1 Fe C2 40.31(17) . . ?
C1 Fe P2 112.74(13) . . ?
C1 Fe C3 66.92(17) . . ?
C1 Fe P3 158.16(13) . . ?
C1 Fe C4 67.27(17) . . ?
C1 Fe P4 146.54(14) . . ?
C1 Fe C5 40.37(17) . . ?
C1 Fe P5 104.89(13) . . ?
C2 Fe P2 94.20(12) . . ?
C2 Fe C3 39.64(16) . . ?
C2 Fe P3 118.38(13) . . ?
C2 Fe P4 162.83(12) . . ?
C2 Fe P5 140.71(12) . . ?
P2 Fe P3 55.67(5) . . ?
P2 Fe P4 93.27(5) . . ?
C3 Fe P2 112.54(13) . . ?
C3 Fe P3 98.97(12) . . ?
C3 Fe P4 123.24(12) . . ?
C3 Fe P5 163.43(13) . . ?
P3 Fe P4 55.00(6) . . ?
C4 Fe C2 66.88(16) . . ?
C4 Fe P2 151.22(13) . . ?
C4 Fe C3 39.36(17) . . ?
C4 Fe P3 113.04(13) . . ?
C4 Fe P4 99.98(12) . . ?
C4 Fe P5 124.73(13) . . ?
C5 Fe C2 67.72(16) . . ?
C5 Fe P2 152.55(13) . . ?
C5 Fe C3 67.02(17) . . ?
C5 Fe P3 150.90(13) . . ?
C5 Fe C4 40.23(17) . . ?
C5 Fe P4 110.01(13) . . ?
C5 Fe P5 97.24(13) . . ?
P5 Fe P2 83.76(4) . . ?
P5 Fe P3 92.71(5) . . ?
P5 Fe P4 55.61(5) . . ?
P1 Hf P1 92.10(3) 7_576 . ?
C16 Hf P1 113.7(3) . . ?
C16 Hf P1 132.7(3) . 7_576 ?
C16 Hf C18 54.4(3) . . ?
C16 Hf C19 53.5(3) . . ?
C16 Hf C20 32.3(3) . . ?
C17 Hf P1 100.9(3) . 7_576 ?
C17 Hf P1 134.4(2) . . ?
C17 Hf C16 33.1(3) . . ?
C17 Hf C18 32.9(3) . . ?
C17 Hf C19 53.5(3) . . ?
C17 Hf C20 53.6(3) . . ?
C18 Hf P1 80.1(2) . 7_576 ?
C18 Hf P1 110.5(3) . . ?
C18 Hf C19 31.9(3) . . ?
C18 Hf C20 53.2(3) . . ?
C19 Hf P1 82.1(2) . . ?
C19 Hf P1 95.2(3) . 7_576 ?
C19 Hf C20 31.7(3) . . ?
C20 Hf P1 127.0(2) . 7_576 ?
C20 Hf P1 83.7(2) . . ?
C16B Hf P1 104.5(3) . . ?
C16B Hf C17B 33.6(3) . . ?
C16B Hf C18B 54.9(4) . . ?
C16B Hf C19B 55.4(4) . . ?
C17B Hf P1 136.6(3) . . ?
C17B Hf C18B 33.4(3) . . ?
C17B Hf C19B 55.8(3) . . ?
C18B Hf P1 128.2(3) . . ?
C19B Hf P1 95.4(3) . . ?
C19B Hf C18B 32.8(3) . . ?
C2 C1 Fe 70.9(2) . . ?
C2 C1 C6 125.0(4) . . ?
C5 C1 Fe 70.3(2) . . ?
C5 C1 C2 108.6(4) . . ?
C5 C1 C6 126.3(4) . . ?
C6 C1 Fe 127.5(3) . . ?
Hf P1 Hf 87.90(3) 7_576 . ?
P2 P1 Hf 117.25(5) . . ?
P2 P1 Hf 125.34(5) . 7_576 ?
P2 P1 P5 87.50(6) . . ?
P5 P1 Hf 116.45(5) . . ?
P5 P1 Hf 125.54(5) . 7_576 ?
C1 C2 Fe 68.8(2) . . ?
C1 C2 C7 126.3(4) . . ?
C3 C2 Fe 71.0(2) . . ?
C3 C2 C1 107.4(4) . . ?
C3 C2 C7 126.2(4) . . ?
C7 C2 Fe 128.4(3) . . ?
P1 P2 Fe 94.16(5) . . ?
P3 P2 Fe 63.34(5) . . ?
P3 P2 P1 103.79(7) . . ?
C2 C3 Fe 69.4(2) . . ?
C2 C3 C8 124.4(4) . . ?
C4 C3 Fe 69.4(2) . . ?
C4 C3 C2 108.4(4) . . ?
C4 C3 C8 127.2(4) . . ?
C8 C3 Fe 127.6(3) . . ?
P2 P3 Fe 60.99(5) . . ?
P2 P3 P4 102.33(7) . . ?
P4 P3 Fe 62.60(5) . . ?
C3 C4 Fe 71.2(2) . . ?
C3 C4 C5 108.6(4) . . ?
C3 C4 C9 125.3(4) . . ?
C5 C4 Fe 69.4(2) . . ?
C5 C4 C9 126.0(4) . . ?
C9 C4 Fe 128.1(3) . . ?
P3 P4 Fe 62.40(5) . . ?
P5 P4 Fe 60.89(4) . . ?
P5 P4 P3 101.52(7) . . ?
C1 C5 Fe 69.4(2) . . ?
C1 C5 C4 107.1(4) . . ?
C1 C5 C10 127.4(4) . . ?
C4 C5 Fe 70.4(3) . . ?
C4 C5 C10 125.5(4) . . ?
C10 C5 Fe 127.0(3) . . ?
P1 P5 Fe 93.98(5) . . ?
P4 P5 Fe 63.49(5) . . ?
P4 P5 P1 104.32(7) . . ?
C1 C6 H6A 109.5 . . ?
C1 C6 H6B 109.5 . . ?
C1 C6 H6C 109.5 . . ?
H6A C6 H6B 109.5 . . ?
H6A C6 H6C 109.5 . . ?
H6B C6 H6C 109.5 . . ?
C2 C7 H7A 109.5 . . ?
C2 C7 H7B 109.5 . . ?
C2 C7 H7C 109.5 . . ?
H7A C7 H7B 109.5 . . ?
H7A C7 H7C 109.5 . . ?
H7B C7 H7C 109.5 . . ?
C3 C8 H8A 109.5 . . ?
C3 C8 H8B 109.5 . . ?
C3 C8 H8C 109.5 . . ?
H8A C8 H8B 109.5 . . ?
H8A C8 H8C 109.5 . . ?
H8B C8 H8C 109.5 . . ?
C4 C9 H9A 109.5 . . ?
C4 C9 H9B 109.5 . . ?
C4 C9 H9C 109.5 . . ?
H9A C9 H9B 109.5 . . ?
H9A C9 H9C 109.5 . . ?
H9B C9 H9C 109.5 . . ?
C5 C10 H10A 109.5 . . ?
C5 C10 H10B 109.5 . . ?
C5 C10 H10C 109.5 . . ?
H10A C10 H10B 109.5 . . ?
H10A C10 H10C 109.5 . . ?
H10B C10 H10C 109.5 . . ?
C12 C11 H11 126.4 . . ?
C12 C11 C15 107.1(9) . . ?
C15 C11 H11 126.4 . . ?
C11 C12 H12 126.0 . . ?
C11 C12 C13 108.0(10) . . ?
C13 C12 H12 126.0 . . ?
C12 C13 H13 126.1 . . ?
C14 C13 C12 107.9(9) . . ?
C14 C13 H13 126.1 . . ?
C13 C14 H14 125.5 . . ?
C15 C14 C13 108.9(8) . . ?
C15 C14 H14 125.5 . . ?
C11 C15 H15 126.0 . . ?
C14 C15 C11 108.1(8) . . ?
C14 C15 H15 126.0 . . ?
Hf C16 H16 117.3 . . ?
C17 C16 Hf 72.8(6) . . ?
C17 C16 H16 126.6 . . ?
C20 C16 Hf 75.4(6) . . ?
C20 C16 H16 126.6 . . ?
C20 C16 C17 106.9(9) . . ?
Hf C17 H17 117.0 . . ?
C16 C17 Hf 74.1(6) . . ?
C16 C17 H17 126.0 . . ?
C18 C17 Hf 75.0(5) . . ?
C18 C17 C16 108.0(9) . . ?
C18 C17 H17 126.0 . . ?
Hf C18 H18 118.8 . . ?
C17 C18 Hf 72.1(5) . . ?
C17 C18 H18 126.4 . . ?
C19 C18 Hf 74.6(5) . . ?
C19 C18 C17 107.1(8) . . ?
C19 C18 H18 126.4 . . ?
Hf C19 H19 118.5 . . ?
C18 C19 Hf 73.5(5) . . ?
C18 C19 H19 125.3 . . ?
C20 C19 Hf 74.4(5) . . ?
C20 C19 C18 109.3(9) . . ?
C20 C19 H19 125.3 . . ?
Hf C20 H20 119.9 . . ?
C16 C20 Hf 72.3(6) . . ?
C16 C20 H20 125.7 . . ?
C19 C20 Hf 73.8(5) . . ?
C19 C20 C16 108.6(9) . . ?
C19 C20 H20 125.7 . . ?
C12B C11B H11B 125.9 . . ?
C12B C11B C15B 108.2(10) . . ?
C15B C11B H11B 125.9 . . ?
C11B C12B H12B 126.4 . . ?
C11B C12B C13B 107.3(11) . . ?
C13B C12B H12B 126.4 . . ?
C12B C13B H13B 125.9 . . ?
C14B C13B C12B 108.2(11) . . ?
C14B C13B H13B 125.9 . . ?
C13B C14B H14B 125.6 . . ?
C15B C14B C13B 108.8(10) . . ?
C15B C14B H14B 125.6 . . ?
C11B C15B H15B 126.3 . . ?
C14B C15B C11B 107.4(9) . . ?
C14B C15B H15B 126.3 . . ?
Hf C16B H16B 118.0 . . ?
C17B C16B Hf 74.8(7) . . ?
C17B C16B H16B 125.5 . . ?
C20B C16B Hf 73.6(7) . . ?
C20B C16B H16B 125.5 . . ?
C20B C16B C17B 109.0(10) . . ?
Hf C17B H17B 119.1 . . ?
C16B C17B Hf 71.6(7) . . ?
C16B C17B H17B 127.2 . . ?
C16B C17B C18B 105.7(10) . . ?
C18B C17B Hf 74.2(5) . . ?
C18B C17B H17B 127.2 . . ?
Hf C18B H18B 121.3 . . ?
C17B C18B Hf 72.4(5) . . ?
C17B C18B H18B 125.3 . . ?
C19B C18B Hf 72.7(5) . . ?
C19B C18B C17B 109.4(10) . . ?
C19B C18B H18B 125.3 . . ?
Hf C19B H19B 119.0 . . ?
C18B C19B Hf 74.5(5) . . ?
C18B C19B H19B 126.3 . . ?
C18B C19B C20B 107.4(9) . . ?
C20B C19B Hf 72.1(5) . . ?
C20B C19B H19B 126.3 . . ?
C16B C20B C19B 108.5(9) . . ?
C16B C20B H20B 125.8 . . ?
C19B C20B H20B 125.8 . . ?
N K N 179.50(16) 2_656 . ?
O00B K N 117.97(11) . 2_656 ?
O00B K N 117.97(11) 2_656 . ?
O00B K N 61.76(11) . . ?
O00B K N 61.76(11) 2_656 2_656 ?
O00B K O00B 122.38(16) . 2_656 ?
O00B K O00F 59.32(11) . . ?
O00B K O00F 105.10(12) 2_656 . ?
O00B K O00F 105.10(12) . 2_656 ?
O00B K O00F 59.32(11) 2_656 2_656 ?
O00B K O009 136.58(11) . 2_656 ?
O00B K O009 96.37(10) 2_656 2_656 ?
O00B K O009 136.58(11) 2_656 . ?
O00B K O009 96.37(10) . . ?
O00F K N 60.68(11) . 2_656 ?
O00F K N 119.17(11) 2_656 2_656 ?
O00F K N 119.18(11) . . ?
O00F K N 60.68(11) 2_656 . ?
O00F K O00F 149.97(19) . 2_656 ?
O009 K N 61.35(10) . . ?
O009 K N 119.15(11) 2_656 . ?
O009 K N 119.15(11) . 2_656 ?
O009 K N 61.35(10) 2_656 2_656 ?
O009 K O00F 94.54(11) 2_656 . ?
O009 K O00F 111.77(11) 2_656 2_656 ?
O009 K O00F 94.54(11) . 2_656 ?
O009 K O00F 111.77(11) . . ?
O009 K O009 59.38(13) . 2_656 ?
C23 N K 108.0(3) . . ?
C23 N C24 110.3(4) . . ?
C23 N C25 109.9(4) . . ?
C24 N K 111.4(3) . . ?
C25 N K 107.5(3) . . ?
C25 N C24 109.7(4) . . ?
C26 O00B K 119.9(3) . . ?
C27 O00B K 117.2(3) . . ?
C27 O00B C26 111.9(4) . . ?
C28 O00F K 115.9(4) . . ?
C29 O00F K 117.1(3) . . ?
C29 O00F C28 111.1(4) . . ?
C21 O009 K 116.9(3) . . ?
C21 O009 C22 112.0(4) . . ?
C22 O009 K 119.0(3) . . ?
O009 C21 C21 109.5(4) . 2_656 ?
O009 C21 H21A 109.8 . . ?
O009 C21 H21B 109.8 . . ?
C21 C21 H21A 109.8 2_656 . ?
C21 C21 H21B 109.8 2_656 . ?
H21A C21 H21B 108.2 . . ?
O009 C22 H22A 109.7 . . ?
O009 C22 H22B 109.7 . . ?
O009 C22 C23 109.6(4) . . ?
H22A C22 H22B 108.2 . . ?
C23 C22 H22A 109.7 . . ?
C23 C22 H22B 109.7 . . ?
N C23 C22 113.5(4) . . ?
N C23 H23A 108.9 . . ?
N C23 H23B 108.9 . . ?
C22 C23 H23A 108.9 . . ?
C22 C23 H23B 108.9 . . ?
H23A C23 H23B 107.7 . . ?
N C24 H24A 108.5 . . ?
N C24 H24B 108.5 . . ?
N C24 C29 115.0(5) . 2_656 ?
H24A C24 H24B 107.5 . . ?
C29 C24 H24A 108.5 2_656 . ?
C29 C24 H24B 108.5 2_656 . ?
N C25 H25A 108.6 . . ?
N C25 H25B 108.6 . . ?
N C25 C26 114.8(4) . . ?
H25A C25 H25B 107.5 . . ?
C26 C25 H25A 108.6 . . ?
C26 C25 H25B 108.6 . . ?
O00B C26 C25 111.6(4) . . ?
O00B C26 H26 124.2 . . ?
C25 C26 H26 124.2 . . ?
O00B C27 H27A 109.7 . . ?
O00B C27 H27B 109.7 . . ?
O00B C27 C28 110.0(5) . . ?
H27A C27 H27B 108.2 . . ?
C28 C27 H27A 109.7 . . ?
C28 C27 H27B 109.7 . . ?
O00F C28 C27 109.5(5) . . ?
O00F C28 H28A 109.8 . . ?
O00F C28 H28B 109.8 . . ?
C27 C28 H28A 109.8 . . ?
C27 C28 H28B 109.8 . . ?
H28A C28 H28B 108.2 . . ?
O00F C29 C24 109.9(4) . 2_656 ?
O00F C29 H29A 109.7 . . ?
O00F C29 H29B 109.7 . . ?
C24 C29 H29A 109.7 2_656 . ?
C24 C29 H29B 109.7 2_656 . ?
H29A C29 H29B 108.2 . . ?
C33 O2 C30 109.2(9) . . ?
O2 C30 H30A 110.4 . . ?
O2 C30 H30B 110.4 . . ?
O2 C30 C31 106.4(9) . . ?
H30A C30 H30B 108.6 . . ?
C31 C30 H30A 110.4 . . ?
C31 C30 H30B 110.4 . . ?
C30 C31 H31A 111.5 . . ?
C30 C31 H31B 111.5 . . ?
H31A C31 H31B 109.3 . . ?
C32 C31 C30 101.3(8) . . ?
C32 C31 H31A 111.5 . . ?
C32 C31 H31B 111.5 . . ?
C31 C32 H32A 111.5 . . ?
C31 C32 H32B 111.5 . . ?
C31 C32 C33 101.2(8) . . ?
H32A C32 H32B 109.4 . . ?
C33 C32 H32A 111.5 . . ?
C33 C32 H32B 111.5 . . ?
O2 C33 C32 104.2(8) . . ?
O2 C33 H33A 110.9 . . ?
O2 C33 H33B 110.9 . . ?
C32 C33 H33A 110.9 . . ?
C32 C33 H33B 110.9 . . ?
H33A C33 H33B 108.9 . . ?

loop_
_geom_torsion_atom_site_label_1
_geom_torsion_atom_site_label_2
_geom_torsion_atom_site_label_3
_geom_torsion_atom_site_label_4
_geom_torsion
_geom_torsion_site_symmetry_1
_geom_torsion_site_symmetry_2
_geom_torsion_site_symmetry_3
_geom_torsion_site_symmetry_4
_geom_torsion_publ_flag
Fe C1 C2 C3 -60.8(3) . . . . ?
Fe C1 C2 C7 122.7(4) . . . . ?
Fe C1 C5 C4 60.6(3) . . . . ?
Fe C1 C5 C10 -121.5(5) . . . . ?
Fe C2 C3 C4 -58.6(3) . . . . ?
Fe C2 C3 C8 122.2(4) . . . . ?
Fe C3 C4 C5 -59.5(3) . . . . ?
Fe C3 C4 C9 123.9(5) . . . . ?
Fe C4 C5 C1 -60.0(3) . . . . ?
Fe C4 C5 C10 122.1(5) . . . . ?
Hf C16 C17 C18 67.9(7) . . . . ?
Hf C16 C20 C19 -65.4(7) . . . . ?
Hf C17 C18 C19 66.9(7) . . . . ?
Hf C18 C19 C20 66.4(6) . . . . ?
Hf C19 C20 C16 64.4(7) . . . . ?
Hf C16B C17B C18B 66.9(7) . . . . ?
Hf C16B C20B C19B -66.7(7) . . . . ?
Hf C17B C18B C19B 63.7(7) . . . . ?
Hf C18B C19B C20B 65.1(7) . . . . ?
Hf C19B C20B C16B 65.6(8) . . . . ?
C1 C2 C3 Fe 59.4(3) . . . . ?
C1 C2 C3 C4 0.8(5) . . . . ?
C1 C2 C3 C8 -178.5(4) . . . . ?
C2 C1 C5 Fe -60.9(3) . . . . ?
C2 C1 C5 C4 -0.2(5) . . . . ?
C2 C1 C5 C10 177.7(4) . . . . ?
C2 C3 C4 Fe 58.6(3) . . . . ?
C2 C3 C4 C5 -0.9(5) . . . . ?
C2 C3 C4 C9 -177.5(4) . . . . ?
C3 C4 C5 Fe 60.7(3) . . . . ?
C3 C4 C5 C1 0.7(5) . . . . ?
C3 C4 C5 C10 -177.2(4) . . . . ?
C5 C1 C2 Fe 60.5(3) . . . . ?
C5 C1 C2 C3 -0.3(5) . . . . ?
C5 C1 C2 C7 -176.8(4) . . . . ?
C6 C1 C2 Fe -123.0(4) . . . . ?
C6 C1 C2 C3 176.2(4) . . . . ?
C6 C1 C2 C7 -0.2(7) . . . . ?
C6 C1 C5 Fe 122.6(5) . . . . ?
C6 C1 C5 C4 -176.7(4) . . . . ?
C6 C1 C5 C10 1.1(8) . . . . ?
C7 C2 C3 Fe -124.1(4) . . . . ?
C7 C2 C3 C4 177.3(4) . . . . ?
C7 C2 C3 C8 -2.0(7) . . . . ?
C8 C3 C4 Fe -122.2(5) . . . . ?
C8 C3 C4 C5 178.3(4) . . . . ?
C8 C3 C4 C9 1.7(7) . . . . ?
C9 C4 C5 Fe -122.7(5) . . . . ?
C9 C4 C5 C1 177.3(4) . . . . ?
C9 C4 C5 C10 -0.6(8) . . . . ?
C11 C12 C13 C14 -0.6(13) . . . . ?
C12 C11 C15 C14 -0.6(11) . . . . ?
C12 C13 C14 C15 0.2(12) . . . . ?
C13 C14 C15 C11 0.2(10) . . . . ?
C15 C11 C12 C13 0.7(13) . . . . ?
C16 C17 C18 Hf -67.3(8) . . . . ?
C16 C17 C18 C19 -0.4(12) . . . . ?
C17 C16 C20 Hf 66.5(8) . . . . ?
C17 C16 C20 C19 1.1(12) . . . . ?
C17 C18 C19 Hf -65.3(7) . . . . ?
C17 C18 C19 C20 1.1(11) . . . . ?
C18 C19 C20 Hf -65.8(6) . . . . ?
C18 C19 C20 C16 -1.4(11) . . . . ?
C20 C16 C17 Hf -68.3(8) . . . . ?
C20 C16 C17 C18 -0.4(13) . . . . ?
C11B C12B C13B C14B 2.6(15) . . . . ?
C12B C11B C15B C14B 3.5(14) . . . . ?
C12B C13B C14B C15B -0.5(14) . . . . ?
C13B C14B C15B C11B -1.8(12) . . . . ?
C15B C11B C12B C13B -3.8(15) . . . . ?
C16B C17B C18B Hf -65.1(8) . . . . ?
C16B C17B C18B C19B -1.4(12) . . . . ?
C17B C16B C20B C19B 0.2(14) . . . . ?
C17B C18B C19B Hf -63.5(7) . . . . ?
C17B C18B C19B C20B 1.6(11) . . . . ?
C18B C19B C20B C16B -1.1(12) . . . . ?
C20B C16B C17B Hf -66.2(9) . . . . ?
C20B C16B C17B C18B 0.7(13) . . . . ?
K N C23 C22 -51.6(4) . . . . ?
K N C24 C29 -44.1(5) . . . 2_656 ?
K N C25 C26 -51.4(5) . . . . ?
K O00B C26 C25 -29.9(6) . . . . ?
K O00B C27 C28 49.8(7) . . . . ?
K O00F C28 C27 42.2(7) . . . . ?
K O00F C29 C24 -44.2(6) . . . 2_656 ?
K O009 C21 C21 46.0(6) . . . 2_656 ?
K O009 C22 C23 -38.7(5) . . . . ?
N C25 C26 O00B 56.7(6) . . . . ?
O00B C27 C28 O00F -60.2(8) . . . . ?
O009 C22 C23 N 62.3(5) . . . . ?
C21 O009 C22 C23 179.9(4) . . . . ?
C22 O009 C21 C21 -171.7(5) . . . 2_656 ?
C23 N C24 C29 -164.0(4) . . . 2_656 ?
C23 N C25 C26 65.9(6) . . . . ?
C24 N C23 C22 70.4(5) . . . . ?
C24 N C25 C26 -172.7(5) . . . . ?
C25 N C23 C22 -168.6(4) . . . . ?
C25 N C24 C29 74.9(6) . . . 2_656 ?
C26 O00B C27 C28 -165.9(5) . . . . ?
C27 O00B C26 C25 -173.2(5) . . . . ?
C28 O00F C29 C24 179.4(6) . . . 2_656 ?
C29 O00F C28 C27 179.2(6) . . . . ?
O2 C30 C31 C32 -25.0(12) . . . . ?
C30 O2 C33 C32 25.6(14) . . . . ?
C30 C31 C32 C33 39.0(13) . . . . ?
C31 C32 C33 O2 -40.6(15) . . . . ?
C33 O2 C30 C31 -0.3(13) . . . . ?

_shelx_res_file                  
;
TITL xf370fcrypt_a.res in C2/c
    xf370fcrypt.res
    created by SHELXL-2018/3 at 11:44:31 on 03-Sep-2025
REM Old TITL
REM SHELXT solution in C2/c: R1 0.179, Rweak 0.004, Alpha 0.042
REM <I/s> 0.167 for 161 systematic absences, Orientation as input
REM Formula found by SHELXT: C72 N16 O4 P2 Hf2 Fe2 K9
CELL 0.71073 33.4349 11.928 17.7995 90 91.712 90
ZERR 4 0.0028 0.0006 0.0018 0 0.008 0
LATT 7
SYMM -X,+Y,0.5-Z
SFAC C H Fe Hf K N O P
UNIT 248 368 8 8 4 8 28 40
EQIV $1 1-X,+Y,1.5-Z
DFIX 1.44 O2 C33 O2 C30
SADI 0.04 Hf C17 Hf C17B
DANG 2.38 O2 C32 O2 C31 C33 C31 C32 C30
SADI 0.04 Hf C18 Hf C18B
DFIX 1.53 C33 C32 C31 C30
SADI 0.04 Hf C20 Hf C20B
DFIX 1.54 C32 C31
SADI 0.04 Hf C16 Hf C16B
SADI C33 C32 C32 C31 C31 C30
SADI 0.04 Hf C19 Hf C19B
SADI O2 C33 O2 C30
SADI 0.04 Hf C12 Hf C12B
SADI 0.04 Hf C15 Hf C15B
SADI 0.04 O2 C32 O2 C31
SADI 0.04 C32 C30 C33 C31
SADI 0.04 Hf C13 Hf C13B
SADI 0.04 Hf C14 Hf C14B
SIMU O2 > C33
RIGU O2 > C33
SADI 0.04 Hf C11 Hf C11B
SADI C17 C18 C17B C18B
SADI C17 C16 C17B C16B
SADI C18 C19 C18B C19B
SADI C20 C16 C20B C16B
SADI C20 C19 C20B C19B
SADI 0.04 C17 C20 C17B C20B
SADI 0.04 C17 C19 C17B C19B
SADI 0.04 C18 C20 C18B C20B
SADI 0.04 C18 C16 C18B C16B
SADI 0.04 C16 C19 C16B C19B
SIMU 0.01 0.02 2 C16 > C20 C16B > C20B
SIMU 0.01 0.02 2 C11 > C15
SADI C12 C13 C12B C13B
SADI C12 C11 C12B C11B
SADI C15 C14 C15B C14B
SADI C15 C11 C15B C11B
SADI C13 C14 C13B C14B
SADI 0.04 C12 C15 C12B C15B
SADI 0.04 C12 C14 C12B C14B
SADI 0.04 C15 C13 C15B C13B
SADI 0.04 C13 C11 C13B C11B
SADI 0.04 C14 C11 C14B C11B
SIMU 0.01 0.02 2 C11 > C15 C11B > C15B

L.S. 4
PLAN  20
SIZE 0.1 0.22 0.35
TEMP -173.15
CONF
FREE Hf C15B
FREE Hf C11B
FREE Hf C12
FREE Hf C12B
FREE Hf C13
FREE Hf C11
FREE Hf C14B
FREE Hf C15
FREE Hf C20B
FREE Hf C13B
FREE Hf C14
FREE K H31b_$1
FREE K H31b
BOND
list 4
MORE -1
BOND $H
fmap 2
acta
OMIT -3 53
OMIT -15 1 1
OMIT -3 5 2
OMIT 0 2 2
REM <olex2.extras>
REM <HklSrc "%.\\XF370Fcrypt.hkl">
REM </olex2.extras>

WGHT    0.047200    9.020901
FVAR       0.10419   0.51939   0.53595
FE    3    0.349165    0.920923    0.526245    11.00000    0.02905    0.02398 =
         0.01051    0.00087    0.00206    0.00013
HF    4    0.260777    1.236084    0.400014    11.00000    0.02437    0.02125 =
         0.01014   -0.00195    0.00107   -0.00509
C1    1    0.372173    0.891910    0.421781    11.00000    0.03616    0.03615 =
         0.01308   -0.00015    0.00715    0.00402
P1    8    0.285407    1.129112    0.522945    11.00000    0.02500    0.02109 =
         0.01232   -0.00070    0.00146   -0.00459
C2    1    0.348288    0.797893    0.442501    11.00000    0.02149    0.03109 =
         0.01980   -0.00610    0.00407    0.00295
P2    8    0.281657    0.945626    0.521790    11.00000    0.02927    0.02139 =
         0.03286   -0.00137    0.01480   -0.00473
C3    1    0.365779    0.752050    0.509748    11.00000    0.02952    0.02821 =
         0.01942   -0.00379    0.00482    0.00290
P3    8    0.308193    0.897172    0.628313    11.00000    0.07664    0.04063 =
         0.02721    0.01643    0.03056    0.01860
C4    1    0.399578    0.817494    0.530808    11.00000    0.02989    0.03451 =
         0.01921   -0.00149    0.00010    0.00515
P4    8    0.357148    1.013065    0.641106    11.00000    0.07473    0.04620 =
         0.01421   -0.00647   -0.01130    0.02305
C5    1    0.404093    0.904364    0.476194    11.00000    0.02695    0.03906 =
         0.02236   -0.00479    0.00329   -0.00347
P5    8    0.350505    1.110464    0.539984    11.00000    0.02789    0.02609 =
         0.02258   -0.00264   -0.00892   -0.00273
C6    1    0.365735    0.960656    0.351667    11.00000    0.06904    0.05293 =
         0.01825    0.00619    0.00961    0.01310
AFIX 137
H6A   2    0.337567    0.983001    0.346917    11.00000   -1.50000
H6B   2    0.372815    0.916031    0.307787    11.00000   -1.50000
H6C   2    0.382628    1.027749    0.354591    11.00000   -1.50000
AFIX   0
C7    1    0.313177    0.751960    0.399290    11.00000    0.02511    0.05310 =
         0.03608   -0.02129   -0.00291    0.00258
AFIX 137
H7A   2    0.292983    0.726542    0.434263    11.00000   -1.50000
H7B   2    0.321720    0.688605    0.368600    11.00000   -1.50000
H7C   2    0.301712    0.810492    0.366562    11.00000   -1.50000
AFIX   0
C8    1    0.350430    0.650765    0.549126    11.00000    0.06122    0.02586 =
         0.04038    0.00419    0.01348   -0.00084
AFIX 137
H8A   2    0.321280    0.646804    0.542126    11.00000   -1.50000
H8B   2    0.357389    0.655812    0.602894    11.00000   -1.50000
H8C   2    0.362560    0.583295    0.528165    11.00000   -1.50000
AFIX   0
C9    1    0.427249    0.794762    0.596756    11.00000    0.05027    0.06136 =
         0.03207   -0.01434   -0.01542    0.01892
AFIX 137
H9A   2    0.442901    0.862282    0.608605    11.00000   -1.50000
H9B   2    0.445368    0.733249    0.584551    11.00000   -1.50000
H9C   2    0.411586    0.773877    0.640269    11.00000   -1.50000
AFIX   0
C10   1    0.437263    0.988729    0.476008    11.00000    0.04832    0.05195 =
         0.04857   -0.00949    0.01535   -0.01551
AFIX 137
H10A  2    0.429303    1.052357    0.444099    11.00000   -1.50000
H10B  2    0.461369    0.953952    0.456390    11.00000   -1.50000
H10C  2    0.442825    1.015084    0.527412    11.00000   -1.50000
AFIX   0

PART 1
C11   1    0.232820    1.168330    0.280119    31.00000    0.02106    0.02810 =
         0.01584   -0.00488   -0.00790    0.00548
AFIX  43
H11   2    0.242764    1.199581    0.235274    31.00000   -1.20000
AFIX   0
C12   1    0.200571    1.209836    0.321774    31.00000    0.02152    0.03872 =
         0.02074   -0.01014    0.00041    0.00559
AFIX  43
H12   2    0.184748    1.273785    0.309507    31.00000   -1.20000
AFIX   0
C13   1    0.196052    1.139228    0.384961    31.00000    0.02351    0.03272 =
         0.01912   -0.01162    0.00183   -0.00239
AFIX  43
H13   2    0.176829    1.147830    0.422774    31.00000   -1.20000
AFIX   0
C14   1    0.224972    1.054436    0.381787    31.00000    0.02515    0.02563 =
         0.01802   -0.01061   -0.00044   -0.00915
AFIX  43
H14   2    0.228575    0.995477    0.417229    31.00000   -1.20000
AFIX   0
C15   1    0.247588    1.070695    0.318168    31.00000    0.02134    0.02498 =
         0.01584   -0.01168   -0.00373    0.00138
AFIX  43
H15   2    0.269081    1.024812    0.302801    31.00000   -1.20000
AFIX   0

C16   1    0.315037    1.271605    0.309545    21.00000    0.02136    0.02983 =
         0.01483   -0.00305    0.00252   -0.00543
AFIX  43
H16   2    0.316498    1.222849    0.267513    21.00000   -1.20000
AFIX   0
C17   1    0.292128    1.371316    0.313770    21.00000    0.03100    0.02947 =
         0.02147    0.01009    0.00568   -0.00516
AFIX  43
H17   2    0.275506    1.401813    0.274668    21.00000   -1.20000
AFIX   0
C18   1    0.298355    1.417448    0.386406    21.00000    0.02550    0.02673 =
         0.02343    0.00262    0.00785   -0.00298
AFIX  43
H18   2    0.286877    1.484484    0.404897    21.00000   -1.20000
AFIX   0
C19   1    0.324365    1.346406    0.425538    21.00000    0.02291    0.02715 =
         0.01755   -0.00561    0.00676   -0.01022
AFIX  43
H19   2    0.333418    1.356269    0.476206    21.00000   -1.20000
AFIX   0
C20   1    0.335079    1.258783    0.379152    21.00000    0.01947    0.02461 =
         0.01633   -0.00232    0.00451   -0.00643
AFIX  43
H20   2    0.353041    1.199821    0.392403    21.00000   -1.20000
AFIX   0

PART 2
C11B  1    0.237015    1.131854    0.286836   -31.00000    0.02430    0.03427 =
         0.01678   -0.01437    0.00184   -0.00023
AFIX  43
H11B  2    0.252308    1.134067    0.242728   -31.00000   -1.20000
AFIX   0
C12B  1    0.206166    1.206381    0.304726   -31.00000    0.02342    0.03619 =
         0.01616   -0.00363   -0.00164    0.00277
AFIX  43
H12B  2    0.197841    1.270273    0.276489   -31.00000   -1.20000
AFIX   0
C13B  1    0.189835    1.168624    0.372505   -31.00000    0.02475    0.02764 =
         0.01941   -0.00697   -0.00048   -0.00533
AFIX  43
H13B  2    0.167791    1.201144    0.396969   -31.00000   -1.20000
AFIX   0
C14B  1    0.211765    1.074909    0.397435   -31.00000    0.02184    0.02441 =
         0.01578   -0.01258    0.00035   -0.00834
AFIX  43
H14B  2    0.207157    1.033539    0.441955   -31.00000   -1.20000
AFIX   0
C15B  1    0.241389    1.052410    0.346286   -31.00000    0.02394    0.02585 =
         0.01747   -0.01354   -0.00022   -0.00258
AFIX  43
H15B  2    0.260927    0.994720    0.350268   -31.00000   -1.20000
AFIX   0

C16B  1    0.320747    1.262476    0.329437   -21.00000    0.02213    0.02700 =
         0.02242    0.00173    0.00599   -0.00163
AFIX  43
H16B  2    0.332013    1.198738    0.306054   -21.00000   -1.20000
AFIX   0
C17B  1    0.292135    1.335345    0.295946   -21.00000    0.02552    0.02487 =
         0.01458   -0.00011    0.01199   -0.00378
AFIX  43
H17B  2    0.280378    1.329996    0.246825   -21.00000   -1.20000
AFIX   0
C18B  1    0.284564    1.418440    0.351023   -21.00000    0.02640    0.02449 =
         0.01542    0.00916    0.00900   -0.00314
AFIX  43
H18B  2    0.266906    1.480279    0.344365   -21.00000   -1.20000
AFIX   0
C19B  1    0.307141    1.394958    0.416447   -21.00000    0.02499    0.02685 =
         0.01581    0.00099    0.00515   -0.01300
AFIX  43
H19B  2    0.307080    1.436444    0.462003   -21.00000   -1.20000
AFIX   0
C20B  1    0.329837    1.299165    0.402519   -21.00000    0.02595    0.03027 =
         0.02226    0.00012    0.00147   -0.00703
AFIX  43
H20B  2    0.348321    1.264807    0.436933   -21.00000   -1.20000
AFIX   0

PART 0
K     5    0.500000    1.465051    0.750000    10.50000    0.02345    0.03464 =
         0.02565    0.00000    0.00001    0.00000
N     6    0.417221    1.463987    0.796836    11.00000    0.03095    0.03897 =
         0.03690    0.00100    0.00343   -0.00342
O00B  7    0.443561    1.352886    0.660549    11.00000    0.03768    0.05527 =
         0.05253   -0.01571   -0.00667   -0.00094
O00F  7    0.517260    1.402996    0.599357    11.00000    0.04451    0.08872 =
         0.04522   -0.02969   -0.00082    0.01025
O009  7    0.458907    1.668002    0.755382    11.00000    0.03300    0.02972 =
         0.04388   -0.00453   -0.00245   -0.00091
C21   1    0.481839    1.764726    0.772476    11.00000    0.04018    0.03436 =
         0.04931   -0.00450   -0.01212    0.00000
AFIX  23
H21A  2    0.489400    1.765485    0.826675    11.00000   -1.20000
H21B  2    0.465818    1.832761    0.761088    11.00000   -1.20000
AFIX   0
C22   1    0.420858    1.671110    0.788965    11.00000    0.03638    0.04137 =
         0.04150   -0.00565    0.01003    0.00997
AFIX  23
H22A  2    0.405791    1.737832    0.770971    11.00000   -1.20000
H22B  2    0.424393    1.676633    0.844261    11.00000   -1.20000
AFIX   0
C23   1    0.398013    1.567268    0.768916    11.00000    0.03029    0.04298 =
         0.03798   -0.00495    0.00307    0.00840
AFIX  23
H23A  2    0.370954    1.572678    0.789738    11.00000   -1.20000
H23B  2    0.394829    1.562655    0.713527    11.00000   -1.20000
AFIX   0
C24   1    0.414843    1.457259    0.879070    11.00000    0.03824    0.05857 =
         0.04041    0.01209    0.00905   -0.00244
AFIX  23
H24A  2    0.387049    1.437823    0.891677    11.00000   -1.20000
H24B  2    0.420705    1.532301    0.900458    11.00000   -1.20000
AFIX   0
C25   1    0.397506    1.365787    0.762221    11.00000    0.03578    0.05050 =
         0.05890   -0.00561    0.00930   -0.01676
AFIX  23
H25A  2    0.368579    1.369285    0.772351    11.00000   -1.20000
H25B  2    0.408356    1.297326    0.786783    11.00000   -1.20000
AFIX   0
C26   1    0.402326    1.355352    0.679452    11.00000    0.02566    0.05497 =
         0.06219   -0.01442   -0.00421   -0.00564
AFIX  43
H26   2    0.380683    1.350902    0.643764    11.00000   -1.20000
AFIX   0
C27   1    0.448472    1.356115    0.581710    11.00000    0.04835    0.10920 =
         0.03935   -0.02886   -0.01179    0.00903
AFIX  23
H27A  2    0.442500    1.432439    0.562619    11.00000   -1.20000
H27B  2    0.429538    1.303236    0.556688    11.00000   -1.20000
AFIX   0
C28   1    0.489976    1.325232    0.563927    11.00000    0.04722    0.13080 =
         0.05595   -0.05560   -0.00093   -0.00106
AFIX  23
H28A  2    0.495832    1.248358    0.582110    11.00000   -1.20000
H28B  2    0.493197    1.326609    0.508826    11.00000   -1.20000
AFIX   0
C29   1    0.557777    1.374983    0.584321    11.00000    0.04661    0.08010 =
         0.03825   -0.01733    0.01351    0.00692
AFIX  23
H29A  2    0.561632    1.375096    0.529391    11.00000   -1.20000
H29B  2    0.563895    1.298851    0.603606    11.00000   -1.20000
AFIX   0
PART -2
O2    7    0.504445    1.033771    0.819452    10.50000    0.04356    0.06757 =
         0.07325    0.02585    0.01782    0.00908
C30   1    0.539585    1.074319    0.782316    10.50000    0.05660    0.04000 =
         0.04892    0.00618    0.01746   -0.00098
AFIX  23
H30A  2    0.556902    1.010871    0.768171    10.50000   -1.20000
H30B  2    0.555216    1.125142    0.815940    10.50000   -1.20000
AFIX   0
C31   1    0.524428    1.137127    0.712244    10.50000    0.06237    0.06359 =
         0.04632    0.00637    0.00271   -0.00820
AFIX  23
H31A  2    0.521568    1.218372    0.722103    10.50000   -1.20000
H31B  2    0.542348    1.126002    0.669592    10.50000   -1.20000
AFIX   0
C32   1    0.484130    1.081754    0.697778    10.50000    0.05530    0.04094 =
         0.05866   -0.01097    0.00573    0.00338
AFIX  23
H32A  2    0.486908    1.008572    0.672219    10.50000   -1.20000
H32B  2    0.465887    1.130416    0.667481    10.50000   -1.20000
AFIX   0
C33   1    0.469748    1.067526    0.777702    10.50000    0.04542    0.07589 =
         0.06398    0.00024    0.01183    0.01208
AFIX  23
H33A  2    0.459146    1.139005    0.797179    10.50000   -1.20000
H33B  2    0.448599    1.009609    0.779721    10.50000   -1.20000
AFIX   0
HKLF 4


REM  xf370fcrypt_a.res in C2/c
REM wR2 = 0.0785, GooF = S = 1.022, Restrained GooF = 0.999 for all data
REM R1 = 0.0301 for 5945 Fo > 4sig(Fo) and 0.0434 for all 7344 data
REM 508 parameters refined using 429 restraints

END

WGHT      0.0472      9.0612

REM Highest difference peak  1.487,  deepest hole -0.951,  1-sigma level  0.124
Q1    1   0.5000  1.3816  0.7500  10.50000  0.05    1.49
Q2    1   0.2375  1.2411  0.3964  11.00000  0.05    1.35
Q3    1   0.2289  1.2306  0.3468  11.00000  0.05    0.91
Q4    1   0.2846  1.2456  0.4020  11.00000  0.05    0.86
Q5    1   0.2893  1.2337  0.4458  11.00000  0.05    0.81
Q6    1   0.3917  1.4280  0.6362  11.00000  0.05    0.69
Q7    1   0.4974  1.1610  0.6691  11.00000  0.05    0.61
Q8    1   0.4449  1.2759  0.7700  11.00000  0.05    0.60
Q9    1   0.3907  1.2794  0.6619  11.00000  0.05    0.59
Q10   1   0.2645  1.1966  0.4276  11.00000  0.05    0.58
Q11   1   0.2886  1.2146  0.3296  11.00000  0.05    0.58
Q12   1   0.4975  1.4510  0.5493  11.00000  0.05    0.52
Q13   1   0.4565  1.5867  0.7999  11.00000  0.05    0.51
Q14   1   0.5000  1.0581  0.7500  10.50000  0.05    0.50
Q15   1   0.2950  1.3162  0.4090  11.00000  0.05    0.48
Q16   1   0.2405  1.1351  0.3990  11.00000  0.05    0.47
Q17   1   0.2621  1.1999  0.3822  11.00000  0.05    0.47
Q18   1   0.3238  0.8984  0.6293  11.00000  0.05    0.44
Q19   1   0.4729  1.4496  0.5410  11.00000  0.05    0.42
Q20   1   0.3966  0.9398  0.6301  11.00000  0.05    0.42
;
_shelx_res_checksum              50576
loop_
_refln_intensity_net
_refln_intensity_u
-0.82 16.49
251.42 19.32
141.38 19.84
12.60 15.30
114.99 15.36
383.28 22.67
-13.70 13.21
251.77 16.47
771.73 26.79
150.74 15.88
47.63 18.31
141.91 18.68
210.24 21.74
465.74 23.09
76.50 18.67
81.00 8.41
30.30 13.11
90.08 17.82
86.07 17.53
620.54 21.06
49.51 19.45
-12.66 21.78
217.21 16.68
29.35 17.40
28.09 22.91
805.05 18.86
-7.13 17.42
453.45 24.35
3.09 20.87
1510.76 26.59
7.20 20.64
977.27 14.99
2237.17 26.11
131.07 17.36
1297.00 24.21
13.02 10.51
166.82 17.08
117.69 14.52
243.82 13.36
41.33 13.49
110.01 16.99
17.85 16.67
118.02 12.47
27.71 12.11
430.93 8.53
6.25 10.10
500.18 18.29
149.46 15.54
52.52 10.38
373.26 10.43
66.20 7.67
67.26 9.71
18.50 14.46
8.28 14.14
210.93 17.71
271.56 13.61
90.39 12.47
-11.15 11.30
8.76 9.87
25.80 13.11
453.12 15.51
996.14 25.16
273.04 13.13
137.23 8.71
37.91 9.17
-2.71 7.81
207.25 14.69
694.98 14.99
480.75 10.18
-6.44 8.29
18.02 10.51
287.57 16.78
702.81 16.07
231.27 14.93
290.13 19.71
45.37 13.60
1423.80 30.29
23.70 11.45
185.47 9.82
103.25 12.86
0.19 11.64
3.41 9.34
440.79 15.32
84.59 14.35
44.97 24.53
18.80 20.07
71.17 21.03
23.80 23.02
79.90 19.07
48.71 21.56
312.38 24.15
136.22 21.44
357.18 13.58
-8.70 15.83
187.69 21.49
83.15 22.61
-7.60 12.89
277.70 19.67
37.81 16.99
-18.37 18.32
126.51 20.20
3.59 19.28
4.19 23.21
15.44 13.54
112.82 10.05
8.75 18.86
61.09 12.67
51.19 14.39
341.45 19.74
277.37 19.92
35.78 20.26
540.60 23.30
406.57 17.83
1.08 16.55
153.21 21.90
47.77 5.92
605.32 16.70
14.93 16.62
7.13 17.82
9.42 12.14
36.66 15.96
179.11 10.60
113.35 11.65
332.73 22.38
24.92 14.91
1239.58 19.46
15.69 13.30
64.29 16.82
217.61 11.70
672.28 19.58
119.96 13.86
81.95 16.97
32.79 16.16
268.60 16.58
833.17 21.99
394.48 18.72
22.08 16.30
4.86 8.95
403.21 16.85
65.51 9.57
2334.93 27.00
465.46 15.35
7.06 9.69
350.22 17.71
133.49 17.34
286.39 14.17
18.05 8.58
65.85 7.88
330.71 12.36
-3.46 9.23
643.75 23.49
676.52 19.71
467.13 11.09
2.71 8.13
96.77 13.56
108.97 17.80
746.48 19.41
59.47 4.31
333.95 17.07
29.49 15.92
243.26 17.39
254.83 8.53
295.46 10.82
13.43 14.91
557.15 22.10
34.41 11.90
65.92 10.19
518.18 8.38
264.78 14.97
357.08 13.84
30.11 14.89
865.63 22.11
127.08 10.42
61.41 7.14
7.53 14.69
63.47 16.98
1.41 10.21
1117.58 21.84
23.11 8.77
4.86 11.36
12.75 12.77
616.14 23.37
4.49 14.16
80.98 16.93
993.84 25.00
33.30 15.34
2.08 22.27
33.11 22.88
31.37 21.50
22.11 18.43
8.72 20.19
28.98 17.28
47.84 21.82
39.98 22.34
4.44 15.47
189.88 24.24
240.83 12.81
-21.52 21.54
1.39 14.85
0.32 15.56
60.82 22.38
4.85 20.24
137.48 24.47
285.76 21.25
439.65 20.54
82.75 8.93
29.61 20.88
722.60 22.11
57.73 21.07
590.88 16.87
83.31 13.71
-11.29 13.21
93.07 19.57
71.72 22.47
70.37 15.51
262.03 20.71
10.10 20.26
595.80 24.67
973.10 22.68
121.23 20.13
132.55 20.07
2.34 21.77
565.27 13.85
279.81 14.31
16.83 8.34
168.50 17.22
19.90 4.08
91.43 10.49
42.09 15.71
9.51 5.87
1263.37 23.86
624.71 20.42
18.83 17.59
-0.93 13.26
9.59 9.19
15.67 3.19
12.96 13.66
318.59 19.69
758.31 13.57
721.42 15.07
97.37 11.24
-9.86 11.73
46.80 5.08
1714.96 16.75
2867.67 25.94
3.06 9.74
46.54 5.62
20.53 11.72
68.15 6.88
644.35 24.33
1342.55 13.15
1474.29 13.29
509.51 19.07
2637.44 31.75
28.95 14.24
46.92 8.42
8.90 12.43
940.40 20.77
539.35 11.59
175.25 14.69
1.51 9.03
1398.98 20.47
2510.45 22.51
201.27 4.06
2474.93 26.06
52.29 14.02
-4.89 13.21
172.51 7.32
3.57 4.39
105.52 15.69
429.99 13.08
69.09 13.56
498.98 21.89
893.37 21.11
0.51 8.44
1.79 13.19
190.56 18.11
677.70 26.36
270.64 15.56
-0.43 17.51
39.87 16.96
76.09 16.52
13.30 16.36
149.82 16.70
91.43 9.89
5.25 15.63
720.62 19.92
35.01 13.29
35.46 14.36
21.91 19.68
30.43 22.73
21.35 8.01
18.57 14.80
481.22 25.53
397.65 22.60
559.08 18.89
242.26 22.97
191.64 22.76
198.46 12.22
355.63 21.91
26.66 12.79
103.83 16.27
192.81 18.93
-8.81 18.41
67.73 17.35
253.89 13.85
112.97 20.01
1.35 15.06
116.43 18.96
35.18 6.97
306.76 19.12
102.29 14.52
791.65 12.02
531.52 21.32
42.81 18.20
15.34 16.20
111.45 11.07
2.35 15.18
232.95 15.55
2.94 15.09
26.88 10.05
1305.45 22.14
7.45 6.14
2.99 10.32
452.88 16.85
17.36 6.21
29.12 12.09
1872.93 20.81
178.22 5.90
107.73 16.37
4.33 11.31
1873.34 19.28
65.18 13.56
10.51 3.99
317.15 7.84
102.03 6.87
525.45 14.19
27.40 7.65
186.85 13.53
66.10 6.76
26.10 5.26
53.68 13.26
13.45 10.73
2489.17 29.71
251.76 17.26
1343.57 22.23
96.25 7.21
5.59 12.30
49.87 8.42
1343.86 17.09
52.38 7.05
1847.29 32.95
106.37 11.26
519.10 14.36
21.84 8.73
269.47 17.46
795.46 20.96
281.62 13.34
5.90 10.98
752.90 24.28
9.15 14.45
592.74 24.57
79.80 13.90
318.50 17.59
407.56 19.78
51.15 14.64
17.81 16.44
13.70 17.85
18.97 15.46
-1.73 15.53
25.08 20.68
38.36 16.86
8.09 18.32
207.11 24.59
6.89 11.63
88.40 21.44
84.63 21.49
2.87 10.91
94.83 21.30
-4.23 15.48
72.17 19.44
8.58 9.19
426.79 25.79
0.00 14.23
-4.77 12.56
65.09 23.22
460.30 25.45
213.10 24.19
-15.10 12.89
422.17 25.39
123.01 21.35
-8.53 8.08
277.55 22.90
82.07 12.35
92.08 14.43
178.31 23.24
165.25 23.55
94.95 13.48
66.89 10.43
475.58 20.43
580.11 26.16
110.54 16.64
50.75 21.17
25.66 10.17
9.05 13.43
10.57 16.85
1423.59 18.83
74.87 21.53
53.47 15.03
17.81 14.73
35.80 20.44
277.34 11.29
885.21 21.99
63.93 12.85
131.16 8.74
-4.25 17.39
1142.52 14.96
57.77 7.85
144.16 13.62
380.92 14.75
51.30 6.89
382.84 10.60
304.94 13.24
106.72 13.29
174.94 6.69
20.23 8.65
1.38 9.92
132.48 15.74
295.06 13.57
1093.45 14.89
434.69 15.85
40.91 12.54
51.24 7.31
157.63 9.55
495.08 8.25
950.41 13.60
546.61 14.06
45.76 6.56
30.83 7.51
122.17 10.95
179.78 10.75
851.63 22.41
64.68 8.70
908.10 26.42
84.00 10.84
276.97 7.63
29.69 14.67
1552.07 13.40
204.53 16.67
678.71 15.72
2572.11 26.31
48.76 15.53
39.48 10.73
201.14 15.95
199.24 7.48
10.94 3.28
364.35 17.64
4.62 8.87
491.16 8.60
50.84 3.13
384.00 17.27
65.24 11.05
43.33 4.37
614.39 21.32
0.89 8.66
1175.18 17.55
38.47 6.70
17.57 10.39
64.24 9.69
141.77 10.03
135.84 9.00
52.14 10.05
10.45 9.27
612.88 17.16
62.94 11.41
39.03 13.49
239.39 16.64
188.44 13.53
4.10 21.62
6.58 19.10
-4.78 13.37
37.80 19.70
-12.14 18.83
51.71 13.02
20.79 12.22
66.58 11.90
71.28 14.23
98.40 24.43
11.48 12.77
172.56 15.06
349.44 26.91
-1.48 10.04
122.01 10.94
389.62 25.78
-0.61 9.28
123.68 14.40
425.36 21.41
0.22 19.06
303.03 23.56
234.86 7.70
40.97 13.89
377.11 24.16
48.65 16.22
231.21 21.46
59.35 22.32
12.38 10.67
117.27 16.34
86.88 9.27
544.18 25.66
2.98 23.14
-2.72 5.01
190.57 9.80
46.11 9.20
100.10 12.11
1.60 7.38
-7.70 15.24
366.24 18.58
381.46 14.38
107.36 15.00
450.65 24.47
430.30 20.68
517.83 16.08
-1.93 16.07
61.30 14.73
1655.09 22.56
31.39 15.18
159.52 10.63
509.85 14.37
88.73 11.40
16.57 12.91
69.51 16.98
1317.05 21.42
-3.77 13.05
571.20 17.15
607.77 19.05
-2.53 17.00
193.78 11.03
135.91 16.57
288.11 12.49
176.34 9.97
296.48 19.95
1600.69 11.89
288.27 13.85
19.29 4.28
47.93 12.04
173.13 17.16
532.53 16.82
11.43 4.98
63.94 9.42
503.58 21.92
443.56 14.28
238.00 18.68
3.19 8.83
721.41 19.23
539.07 10.27
194.43 14.43
23.17 14.98
3.82 5.41
3.57 6.55
-16.54 14.05
42.31 10.86
5.59 8.07
-1.50 13.98
15.35 10.71
737.68 19.75
86.14 11.97
345.51 15.25
395.96 16.74
58.72 12.02
658.97 23.07
45.73 14.58
24.60 21.31
2.52 18.81
3.96 18.77
10.71 16.06
3.71 18.89
15.44 15.00
-17.37 16.25
144.25 16.77
3.18 15.74
144.66 24.05
232.97 17.06
34.15 15.06
169.62 19.84
121.76 13.79
-5.44 13.49
39.34 14.73
89.15 18.62
125.44 21.55
15.45 9.93
17.83 11.53
109.98 16.87
287.42 25.08
14.92 10.02
14.35 14.37
-6.56 17.24
118.90 15.45
80.10 16.83
102.10 20.25
180.94 15.28
3.06 17.37
1.28 9.04
298.48 16.72
54.55 17.16
276.25 13.77
500.80 17.89
204.13 17.37
381.68 17.74
341.95 10.14
160.66 9.45
3.34 10.08
547.48 18.96
41.14 7.85
22.76 9.11
432.03 8.24
166.08 11.53
248.85 15.41
1.66 13.87
80.87 15.12
108.82 10.95
136.53 9.01
32.66 6.06
18.18 9.91
174.33 15.16
157.81 18.97
-9.57 11.55
558.63 16.77
589.85 19.90
-6.24 9.58
14.70 12.07
247.60 11.74
201.67 8.87
44.25 8.14
189.48 8.45
652.78 9.84
501.96 15.68
20.39 7.40
10.67 5.31
427.63 20.83
108.89 11.97
62.69 9.18
38.03 13.28
289.80 11.46
377.60 19.82
102.08 10.48
93.05 16.13
295.84 19.38
-2.60 10.81
-6.75 11.81
4.55 14.04
18.10 18.83
1.05 18.72
128.96 21.50
203.40 22.80
21.34 16.03
106.73 18.53
11.71 19.67
7.57 20.81
0.80 13.95
16.97 19.45
-3.95 19.07
55.64 15.66
233.86 22.08
122.13 20.62
-4.67 17.65
101.13 22.31
67.50 13.49
133.97 18.81
2.09 18.71
4.97 16.71
122.08 13.68
16.28 15.61
48.12 20.01
19.87 12.35
111.13 19.13
72.18 8.56
46.18 12.88
74.76 19.88
841.18 15.60
11.41 9.38
3.99 7.74
47.53 14.62
178.02 19.57
234.16 24.19
275.68 16.11
377.67 19.23
112.54 22.18
77.56 8.62
164.84 11.75
8.77 14.13
180.10 19.31
286.45 19.48
39.82 18.98
190.22 18.40
40.80 8.12
24.04 10.21
6.04 11.95
145.66 4.05
40.98 16.53
126.59 12.54
146.55 13.25
227.80 13.13
30.17 11.01
11.95 12.43
25.35 6.12
443.93 16.24
208.72 13.43
670.49 8.85
11.79 6.68
729.21 21.32
350.95 11.48
861.29 14.85
940.90 20.94
107.44 7.28
43.38 10.34
1880.03 16.92
365.07 9.91
26.48 12.21
567.59 10.25
178.61 16.32
671.05 20.19
325.65 18.68
66.48 16.09
462.82 15.12
197.92 7.12
12.46 4.36
168.20 16.95
118.69 6.62
482.90 20.54
6.39 5.81
183.12 15.63
127.24 11.14
6.01 7.68
11.14 6.50
138.72 14.70
723.05 17.22
261.40 16.80
3.04 10.01
-0.89 10.27
8.42 15.37
-6.63 20.22
-0.77 16.54
15.07 17.81
10.44 16.99
5.02 15.58
417.85 26.44
135.05 18.76
167.94 18.57
236.61 18.70
8.22 19.77
35.27 12.69
128.01 22.37
-3.69 9.61
177.06 21.98
404.02 15.54
549.51 21.32
31.49 18.95
-1.05 9.43
36.11 20.50
200.47 8.72
157.41 12.70
277.15 16.39
7.12 14.26
-0.92 16.05
246.96 26.50
49.85 6.91
408.39 18.87
629.47 23.96
1333.32 29.63
126.63 24.35
14.26 14.39
192.72 18.70
979.09 21.62
557.08 20.84
263.10 8.91
-10.46 9.60
1016.48 27.02
96.79 6.28
31.90 6.44
356.24 12.84
20.32 6.85
1488.17 23.56
67.11 10.87
256.16 15.56
79.59 15.25
3.61 3.90
128.18 6.37
107.71 7.80
269.36 12.94
94.72 13.06
458.94 13.75
636.02 18.24
43.66 14.44
128.81 4.00
109.67 13.20
3.44 8.91
51.67 15.20
79.07 13.33
-1.05 9.19
172.82 16.23
181.14 8.91
2740.76 25.72
1217.05 20.01
597.09 9.32
156.61 13.85
168.60 17.17
261.21 7.70
692.64 21.33
57.70 10.98
267.55 10.19
210.09 7.66
202.24 16.37
1417.40 25.84
20.58 8.33
145.07 13.95
182.36 4.70
61.40 15.22
983.71 24.03
53.91 4.93
12.53 9.45
1.95 11.07
38.01 9.73
134.86 7.80
39.24 12.50
753.78 14.74
1270.36 27.73
0.46 8.83
457.39 18.84
953.56 21.93
42.27 13.83
132.19 15.22
72.84 13.03
482.72 20.77
6.75 13.67
5.22 14.44
122.19 23.23
193.42 24.20
-2.32 14.61
27.34 15.87
49.51 16.49
8.81 17.17
23.06 13.81
172.69 22.43
7.31 14.59
511.97 27.19
20.67 14.48
26.27 13.30
541.21 25.80
2.17 11.40
259.09 20.26
39.57 20.76
20.62 14.32
8.37 19.18
18.42 13.15
181.08 16.67
15.59 17.32
84.95 22.06
-1.59 6.67
127.93 11.95
969.80 27.42
40.14 11.38
15.50 15.20
399.87 19.49
236.84 18.82
324.53 27.25
515.37 13.76
6.97 15.61
210.22 22.14
108.69 10.07
218.17 13.31
868.83 25.71
3.89 18.34
204.48 15.22
853.43 26.10
371.78 22.32
283.79 15.24
110.17 15.95
0.74 14.50
214.53 15.05
66.94 10.59
14.80 11.59
7.48 13.64
367.62 9.42
616.91 15.06
538.54 16.67
141.39 10.61
363.79 8.13
284.01 17.37
219.47 9.31
577.56 19.18
-0.56 8.12
8.13 11.34
861.82 17.89
1616.53 18.83
405.66 16.88
240.09 11.14
41.99 9.26
6.33 5.67
368.64 16.34
1427.22 18.31
39.58 6.14
864.13 16.99
442.45 10.09
400.47 17.67
1530.49 25.16
360.08 11.49
11.31 14.13
159.50 10.42
157.75 16.19
220.09 13.78
508.86 9.71
40.74 8.96
451.93 12.53
81.20 9.34
31.30 12.54
21.67 7.76
55.42 11.27
449.78 15.61
1147.66 18.63
496.52 15.04
3202.10 29.14
558.02 9.88
175.99 14.29
19.81 8.63
297.04 15.62
176.27 10.40
103.94 8.40
277.16 17.83
80.77 11.84
6.49 8.71
31.76 14.88
199.24 14.65
323.58 16.06
255.40 15.35
-0.69 18.84
77.50 18.29
13.50 19.54
11.77 13.65
55.53 13.07
7.47 11.70
13.92 20.73
40.69 10.65
281.54 23.87
-4.57 20.54
11.64 12.59
11.23 14.60
114.55 20.99
40.27 11.80
169.87 20.04
12.05 19.14
12.10 13.49
322.36 23.07
74.06 11.47
85.25 17.02
1.48 19.41
28.89 12.79
428.27 23.65
137.52 11.91
123.54 17.13
139.11 18.92
-6.17 18.26
131.92 17.52
173.73 15.74
40.32 18.85
58.43 8.21
212.73 15.04
85.03 19.84
82.61 7.32
126.72 18.36
240.03 21.42
9.16 8.60
-6.49 9.75
78.88 15.49
56.14 21.20
164.61 14.95
128.43 19.34
322.89 13.52
90.76 20.57
164.20 12.68
12.14 17.73
25.96 12.86
1912.82 27.30
-9.28 6.24
86.53 11.60
212.40 14.12
10.14 15.48
382.14 16.67
303.63 8.11
1176.75 15.17
510.45 17.26
839.67 13.69
5.10 8.23
539.36 17.56
28.38 16.27
194.26 8.85
74.99 16.94
105.77 9.15
-1.31 7.68
164.57 8.78
49.03 5.71
4.62 3.39
112.92 14.92
90.07 11.47
335.27 14.23
8.95 8.40
244.29 17.16
1547.61 23.62
9.61 11.94
762.91 21.95
1159.18 19.37
517.29 21.60
146.78 12.76
519.07 15.65
145.44 14.54
221.04 12.62
1471.01 19.74
254.72 18.10
62.02 6.80
271.51 18.26
144.02 12.61
7.92 8.61
372.76 18.55
1045.66 19.79
47.30 11.31
53.87 14.34
138.89 12.84
101.09 15.83
9.91 13.59
1042.15 27.21
14.74 13.81
104.68 22.14
29.27 22.05
-9.57 18.18
2.60 17.10
65.23 11.79
79.90 15.39
5.47 15.97
4.22 10.16
7.62 10.61
-5.35 14.28
7.22 9.45
143.99 12.54
22.70 10.42
-6.06 13.32
-7.99 8.82
-8.83 11.74
27.81 19.38
42.03 7.31
4.35 10.14
29.02 16.25
7.04 9.24
109.95 12.94
16.98 19.74
208.18 18.78
563.30 22.43
149.59 18.07
99.89 20.04
103.40 12.33
676.43 22.07
490.75 24.36
151.91 23.88
79.50 20.00
163.59 11.04
76.82 6.68
74.04 6.35
199.70 15.43
-2.79 13.37
-9.39 6.34
385.54 12.67
9.67 10.69
6.04 12.19
81.66 16.13
193.76 12.87
391.70 20.34
399.49 15.11
7.93 8.34
708.26 19.08
396.69 17.12
249.13 16.70
230.73 10.72
297.83 8.91
38.84 11.90
22.17 4.82
834.85 12.50
674.84 15.49
307.45 17.53
445.99 15.77
56.24 4.96
20.32 7.43
-0.76 9.35
222.34 14.41
76.09 13.66
164.89 17.12
438.00 17.52
165.64 9.46
127.32 11.52
1119.95 22.57
513.31 11.81
12.05 3.92
165.44 15.74
3256.38 25.54
63.20 12.80
342.32 16.23
257.21 17.28
5.33 6.89
9.03 8.20
420.32 16.33
262.49 12.56
4.29 8.29
72.10 13.94
132.09 12.00
156.24 14.39
72.77 14.38
2.48 10.56
64.36 14.60
16.44 20.72
-0.68 16.10
161.69 19.90
242.56 27.02
301.63 24.44
264.50 21.82
51.17 20.73
32.03 19.58
102.68 22.07
88.51 18.09
142.82 15.47
143.77 14.49
86.68 12.72
51.18 16.19
-10.52 12.12
93.60 14.74
188.00 22.64
197.65 19.04
324.25 23.77
87.16 14.16
81.60 20.27
-2.13 11.78
486.99 22.09
34.19 16.57
-1.47 7.99
194.71 16.38
56.13 12.81
8.58 18.26
75.17 10.15
345.19 19.06
1.95 14.72
245.88 5.44
252.29 12.78
306.39 21.26
2915.21 34.76
220.06 20.95
15.14 10.99
10.86 13.10
92.71 12.98
65.57 17.39
-1.62 8.12
104.05 13.63
642.58 20.94
321.80 18.54
26.21 7.11
25.47 11.20
47.04 11.81
40.77 9.38
2.65 7.00
173.89 11.24
360.10 11.39
81.67 11.05
373.36 16.47
581.76 12.26
9.17 10.76
65.57 12.11
505.94 18.33
50.29 5.95
72.13 3.95
117.31 15.75
201.47 7.39
131.77 15.84
6898.25 24.21
372.60 17.42
122.85 9.85
159.65 16.21
13.84 10.24
86.99 10.03
700.92 19.53
15.08 8.32
59.19 5.27
302.44 13.58
272.05 8.48
429.30 19.92
150.42 10.72
3.61 6.88
696.71 14.59
12.76 11.93
570.36 18.12
114.16 10.12
712.86 15.28
216.62 15.94
-4.78 8.85
552.33 20.24
243.08 12.43
433.90 17.98
7.14 9.88
57.25 11.03
31.62 13.52
6.94 13.66
21.43 23.12
33.08 21.18
213.68 20.65
38.75 18.54
16.93 17.31
90.12 16.26
154.61 18.23
500.59 24.02
2.84 12.80
247.94 18.50
19.38 17.99
1.04 16.04
43.67 17.06
109.31 17.17
14.94 12.61
48.90 16.26
47.32 10.86
229.76 20.06
293.35 19.74
155.70 17.59
579.99 24.56
277.61 18.40
56.98 13.94
-13.59 18.85
170.74 12.62
277.67 19.79
210.56 17.44
-8.91 15.12
112.22 8.24
857.91 20.24
629.05 15.25
331.36 23.85
2245.49 30.10
39.90 10.75
10.17 11.38
65.26 14.95
243.98 16.56
0.24 3.08
878.20 14.50
723.90 15.70
578.12 18.18
44.64 9.45
689.31 19.95
13.13 5.37
70.00 6.20
166.64 10.99
-0.67 9.12
97.10 12.31
310.40 15.91
61.13 3.96
72.82 8.66
168.97 18.32
81.07 9.59
290.15 18.73
183.79 13.09
-6.34 4.29
285.75 9.28
-10.14 13.28
2647.72 18.27
55.02 7.07
810.20 17.43
520.72 16.14
1309.34 15.17
180.72 12.48
1448.36 21.94
305.86 13.36
677.58 12.61
17.76 13.41
291.75 12.48
562.60 8.95
3906.81 30.27
417.09 19.74
2566.93 15.99
-6.76 11.58
198.75 9.21
516.92 19.35
251.17 13.18
82.72 7.90
2744.77 22.81
94.23 5.03
251.99 18.19
86.56 14.17
1379.01 17.02
181.38 8.64
177.89 9.12
258.50 10.56
592.61 20.38
21.37 8.25
4.43 6.58
258.09 15.44
58.57 10.11
313.64 12.63
859.25 20.87
253.19 13.93
20.36 11.88
36.94 11.86
543.05 21.02
79.30 15.04
3.07 21.02
438.94 26.45
16.04 19.81
39.12 20.42
164.87 18.67
8.60 16.82
3.49 15.24
116.61 21.19
225.10 21.32
74.89 13.53
363.65 21.68
226.76 24.32
103.94 21.30
189.93 15.73
164.56 21.54
161.35 19.31
89.83 21.86
129.30 18.93
424.50 17.03
66.72 16.47
14.11 18.11
272.11 21.13
26.31 20.51
-1.66 16.66
14.30 7.12
843.83 21.27
256.99 17.73
259.86 20.05
32.99 19.30
151.65 11.27
119.58 11.77
314.35 24.29
27.05 5.45
901.65 21.30
300.56 16.05
6.11 14.58
171.30 18.04
1492.16 26.81
271.73 17.92
21.36 15.55
117.04 14.54
28.53 5.44
13.34 7.91
472.42 18.94
359.85 20.38
796.98 16.97
14.67 12.05
1014.80 15.21
365.30 18.08
2193.48 23.20
3.56 13.52
777.23 14.33
409.10 8.70
71.97 10.19
105.21 13.59
1837.48 20.84
-9.27 10.67
110.00 7.78
192.05 10.86
237.38 8.95
3099.56 17.95
168.84 16.46
405.64 16.51
253.94 15.18
840.46 16.33
38.78 10.64
138.05 11.30
823.60 22.34
39.95 9.36
80.97 10.75
353.05 6.70
507.32 6.99
20.75 10.49
79.92 7.19
443.99 14.66
54.85 12.49
160.34 12.05
2249.17 28.15
626.24 17.81
667.08 15.01
5.74 7.39
101.90 14.25
586.55 15.69
572.65 21.69
15.68 10.43
84.35 11.37
22.15 14.16
812.35 22.58
33.67 11.72
174.50 13.75
408.01 20.50
39.67 14.68
292.52 23.66
49.62 20.79
-1.63 18.89
284.98 21.95
3.91 18.56
4.04 13.93
108.47 15.48
13.91 19.76
-1.64 11.88
311.46 23.49
97.95 21.33
60.79 15.16
2.91 17.87
109.82 18.12
14.29 18.61
150.67 13.81
817.95 27.26
43.85 19.55
137.90 12.57
838.11 26.04
67.22 18.49
84.97 12.10
1095.27 27.62
83.27 18.07
60.16 18.41
4.12 8.39
389.91 18.10
3.66 7.58
501.79 18.56
36.61 14.33
148.07 26.41
61.85 19.79
30.33 8.48
408.13 26.18
13.20 6.99
571.67 18.78
103.23 13.88
-7.06 13.56
430.96 17.33
170.39 17.12
18.03 16.72
29.98 8.04
165.56 16.97
167.60 13.17
220.43 21.66
15.72 9.41
501.33 18.78
50.40 9.35
110.26 8.87
1026.51 21.46
298.58 15.43
45.60 10.32
13.98 7.99
3088.72 25.96
270.70 11.02
253.66 15.20
77.33 9.64
-11.45 11.76
87.79 10.54
127.87 12.24
790.58 18.04
174.72 10.32
273.12 11.92
309.27 13.22
617.23 13.83
23.10 4.93
13.39 14.92
8.53 11.12
1248.66 17.70
75.62 4.80
653.92 20.34
26.13 11.72
815.16 10.19
31.12 12.11
8.23 2.47
231.71 15.77
913.60 12.77
55.55 4.93
708.79 17.33
365.65 17.77
157.38 11.90
497.96 20.84
1046.57 18.58
117.24 6.02
18.18 12.16
2067.32 30.86
8.71 6.02
45.58 7.18
284.65 18.37
476.47 18.22
16.13 7.58
-5.51 9.27
144.83 11.26
150.86 10.21
30.75 10.35
15.96 12.04
9.44 10.49
79.20 14.54
43.26 12.50
128.58 18.81
49.15 17.10
82.74 19.74
-4.80 17.95
90.17 16.52
13.76 17.08
-2.92 12.88
-16.97 14.24
13.27 10.80
157.51 15.62
66.20 17.25
2.02 11.11
26.55 14.90
-5.42 15.00
103.37 21.43
56.51 13.03
59.61 15.73
41.06 20.29
87.85 14.97
-10.07 10.68
134.30 16.88
-8.23 20.29
33.08 15.72
118.99 18.72
-7.26 19.63
252.13 14.53
23.98 13.27
3.73 16.02
879.13 24.43
68.19 15.13
136.11 17.90
-15.23 18.42
11.09 4.46
2.19 9.33
-5.20 15.66
153.72 10.14
1021.96 23.37
116.97 16.61
6.03 15.08
10.17 21.48
23.34 5.64
19.63 18.29
-11.58 8.01
101.35 16.76
16.18 11.38
61.47 20.18
275.82 14.40
321.17 17.07
96.60 9.96
19.52 8.82
336.23 18.75
883.99 15.11
243.87 15.43
110.32 14.29
56.48 8.90
34.47 7.40
321.25 8.58
37.85 4.72
30.23 9.91
17.22 8.57
382.14 19.17
0.76 10.18
3.77 12.67
178.74 7.81
2879.96 16.76
89.35 6.40
292.10 10.20
183.02 18.24
1389.97 19.24
150.22 16.36
350.66 12.16
143.03 14.70
769.51 12.96
131.55 6.00
377.15 15.06
464.87 13.95
1274.23 25.42
1430.21 20.68
1.40 7.99
1029.47 16.99
70.84 13.64
385.62 15.85
116.71 8.64
360.12 16.45
215.14 12.13
2558.96 29.95
305.36 17.06
428.54 16.52
302.00 13.94
557.33 18.76
24.16 11.74
5.52 10.61
5.57 13.90
16.95 20.23
17.75 19.95
5.51 14.68
267.26 21.69
103.29 20.69
119.42 19.13
-0.57 18.49
164.91 16.26
104.54 22.06
98.20 11.98
5.99 18.63
-8.61 10.69
8.33 14.38
186.35 13.99
12.38 18.52
39.26 16.74
24.89 9.08
14.98 7.97
37.84 5.82
41.35 7.91
84.37 22.12
148.45 16.82
22.65 17.44
21.04 6.19
93.73 14.94
-8.18 8.75
71.73 17.31
16.11 11.91
212.16 19.56
171.33 21.40
631.85 20.01
135.75 11.06
332.31 19.78
-7.65 5.60
229.75 15.51
107.12 7.28
3105.79 27.32
165.54 11.35
1012.48 17.51
60.74 11.31
123.74 4.70
115.21 8.81
235.41 15.52
363.11 11.14
529.12 14.46
1582.72 13.50
7.33 11.45
272.88 12.83
246.12 9.36
60.16 6.53
36.55 9.07
102.19 12.54
497.27 12.45
632.06 11.98
303.91 13.71
447.39 17.31
612.30 18.42
1066.68 14.15
608.28 19.97
609.07 17.39
6.70 10.14
2.51 5.14
336.57 14.53
14.82 4.74
248.26 17.47
-2.60 8.92
1471.83 16.35
587.87 20.49
18.94 8.37
44.86 9.19
1794.94 22.31
0.22 5.10
81.52 13.67
51.01 11.06
50.70 12.09
2.85 8.39
5.90 7.23
409.95 18.01
34.76 10.00
1018.74 20.54
209.68 14.93
-1.63 8.35
33.26 10.24
203.43 14.65
10.82 11.72
-10.01 13.22
-3.09 19.29
47.45 19.59
32.02 20.05
-7.92 14.70
11.36 20.60
6.15 18.37
-5.43 13.21
249.40 19.60
118.12 19.92
59.12 15.82
0.65 18.03
215.68 20.03
6.89 18.50
92.44 10.79
57.82 15.76
108.96 9.93
5.49 9.44
-4.77 12.45
-1.61 19.62
244.41 12.82
84.79 13.80
22.69 18.21
24.92 9.03
35.15 15.74
16.51 18.44
10.84 15.89
71.93 20.00
11.94 8.25
4.80 14.21
101.29 18.92
2.75 10.32
8.27 14.99
27.72 7.42
76.18 17.65
449.64 15.13
35.80 10.15
253.11 16.60
151.14 17.36
114.65 22.02
884.09 17.88
626.15 21.17
489.71 21.42
43.18 18.28
61.15 10.27
0.98 9.26
29.54 15.39
651.32 18.75
492.77 7.17
1013.71 16.99
865.69 22.15
281.78 15.69
40.40 13.95
279.75 17.12
2247.83 24.25
49.96 8.29
10.34 8.73
3.41 11.15
28.09 7.88
133.88 7.30
17.51 4.50
16.18 9.92
112.87 11.41
1.84 12.15
13.36 5.04
341.75 13.91
528.66 16.61
89.60 7.77
8.16 13.60
19.66 11.56
3149.72 18.41
299.50 11.69
684.27 11.58
276.09 17.81
451.47 16.27
22.48 6.62
16.85 13.79
101.18 12.99
184.40 11.11
104.39 8.54
16.10 4.29
-4.66 11.30
42.88 13.37
114.13 14.02
412.20 17.72
728.15 14.31
200.85 13.54
77.05 7.04
73.84 5.89
8.99 4.86
299.53 8.53
7.07 5.80
46.10 13.01
37.51 7.90
957.81 17.44
9.19 8.09
19.32 8.55
-4.83 9.13
193.55 11.66
34.48 13.87
51.73 11.69
1007.32 22.49
3.94 14.06
336.50 16.81
71.84 12.92
40.78 15.05
15.20 20.04
97.67 19.37
3.49 16.49
206.29 16.98
8.18 13.33
250.36 17.88
144.53 19.33
48.94 12.97
350.90 20.21
8.92 19.86
164.28 15.43
27.53 12.79
65.43 20.15
88.81 16.37
-6.35 7.90
40.51 13.57
214.08 19.31
163.22 9.43
35.41 7.99
28.77 13.72
-3.38 7.18
47.59 13.28
377.15 20.80
673.25 19.33
30.71 12.39
189.59 18.05
9.72 11.39
26.51 13.04
76.15 7.66
428.73 20.38
204.05 22.52
113.26 12.55
84.83 6.90
47.33 11.75
34.33 17.78
-3.59 9.50
72.76 12.56
36.51 10.57
354.99 14.40
783.44 23.32
105.38 18.89
606.38 12.69
1193.68 19.48
611.84 20.40
5.90 13.16
531.01 20.01
33.99 14.83
41.54 5.03
2163.22 24.70
931.92 20.93
479.20 22.77
420.33 14.17
124.55 13.54
1827.50 24.05
24.25 10.27
37.26 14.43
40.85 3.03
40.20 14.61
146.08 9.73
2357.84 24.77
239.07 11.15
726.14 13.50
142.10 11.30
23.57 4.50
27.46 11.89
701.05 8.61
35.97 10.81
529.34 14.98
173.84 9.27
14.84 11.76
-3.70 3.46
465.72 20.66
13.54 14.17
159.75 9.84
16.28 5.61
108.68 3.31
823.91 17.88
758.93 15.00
21.98 4.28
215.93 15.46
28.05 9.77
1477.19 18.41
255.18 15.41
45.19 9.04
1075.74 23.69
175.13 11.31
6.73 5.97
487.85 19.16
659.16 17.81
10.98 7.99
254.66 15.62
578.60 17.71
7.58 12.27
335.77 16.52
614.11 16.76
58.17 10.06
267.93 17.11
31.71 10.70
1.20 10.18
488.07 16.19
1.05 10.38
0.01 11.24
60.77 11.53
65.98 14.72
169.31 15.87
22.62 20.76
95.98 20.78
24.09 16.69
7.65 20.10
-12.74 17.45
434.29 20.45
37.29 18.66
13.43 13.67
49.70 17.68
397.43 27.12
511.79 20.40
166.65 18.40
116.67 18.97
289.27 21.24
245.59 18.22
422.98 19.65
47.53 11.03
1126.07 26.86
58.44 17.16
118.56 20.60
211.89 19.78
117.21 21.64
30.95 6.65
545.65 24.08
62.96 18.92
263.68 14.18
46.05 19.16
3.26 5.24
649.19 24.48
175.07 19.40
29.08 18.56
471.59 21.13
138.16 17.83
265.73 18.09
-4.75 16.22
154.74 9.34
705.30 16.76
116.32 15.82
236.96 16.51
999.20 22.80
659.02 25.10
28.90 12.37
74.96 10.91
532.89 18.69
20.61 7.70
290.64 14.88
155.02 9.34
766.47 17.68
163.68 13.59
102.90 11.70
34.92 10.48
1.58 16.11
119.26 9.56
165.16 13.90
3.00 4.42
475.73 12.17
75.29 5.85
3.37 13.48
822.65 15.61
1911.21 19.01
128.38 12.28
626.32 19.11
683.54 17.36
74.81 8.70
278.27 13.27
432.01 12.13
29.22 13.13
229.41 14.13
541.10 20.23
1769.69 21.54
1273.79 22.25
565.77 14.38
119.08 9.26
15.86 13.25
966.65 18.69
-5.08 7.49
19.45 9.19
191.55 15.51
8.22 12.53
125.11 14.63
68.56 21.37
145.21 22.49
-5.77 18.84
15.65 16.56
54.29 19.32
274.37 19.80
8.69 12.37
24.30 16.91
-14.40 12.26
3.89 15.12
376.68 21.43
260.86 15.57
218.75 20.31
70.78 15.11
779.91 28.73
97.20 20.16
104.96 14.78
142.23 18.43
452.34 24.01
-9.16 8.89
755.64 21.81
929.35 28.70
136.65 15.82
249.20 12.64
1029.39 23.19
345.43 19.55
264.58 19.88
3.90 7.63
1294.92 24.11
622.33 21.87
149.31 14.51
29.19 7.40
648.42 17.26
159.90 14.49
19.41 17.19
-13.63 15.36
423.41 17.56
577.16 25.57
13.04 12.86
2792.37 29.40
1026.26 19.37
44.95 9.52
12.50 10.55
484.76 14.89
11.20 10.71
55.91 14.36
510.57 19.60
6.09 3.11
2.51 12.37
56.64 5.68
190.89 8.18
10.85 8.03
461.52 13.57
29.87 10.90
10.06 9.18
152.70 12.00
14.57 5.34
91.14 11.42
24.80 4.63
188.73 9.21
13.90 13.91
332.70 5.24
256.95 9.59
365.86 19.33
13.93 5.39
156.04 12.55
125.41 10.43
33.06 10.25
34.97 11.74
248.79 12.89
53.90 9.27
16.21 12.09
2379.81 25.51
297.99 16.23
328.76 19.07
113.28 12.34
72.86 8.83
329.46 15.16
441.52 18.54
61.70 4.85
43.45 8.48
1676.30 23.49
11.81 6.16
225.66 8.25
186.93 14.40
183.50 12.38
161.04 9.12
185.07 14.13
118.80 11.06
919.73 19.09
57.02 13.56
66.63 11.33
44.00 8.50
320.04 12.33
487.59 19.82
-0.59 9.93
62.52 9.72
46.15 12.30
654.47 19.80
550.94 17.53
63.81 12.72
80.79 14.74
74.26 14.55
-5.63 18.08
337.91 25.92
274.36 19.86
66.41 19.51
90.78 17.84
21.04 18.87
-7.57 16.12
-6.42 19.09
257.83 18.21
128.37 22.36
522.94 19.00
138.00 18.01
157.72 20.47
281.45 14.91
304.00 20.29
106.20 21.88
65.47 14.05
494.35 23.87
282.42 23.50
183.61 13.23
374.60 18.27
36.22 13.79
555.45 23.46
274.90 21.07
49.91 20.21
268.42 15.74
164.44 19.26
75.39 15.63
76.60 19.08
1203.51 25.03
133.08 22.61
35.25 16.99
883.62 20.70
59.62 18.52
103.14 12.56
48.53 15.85
1516.52 24.85
27.43 10.69
394.23 18.51
1174.54 21.11
28.89 13.13
65.05 17.72
1153.04 21.35
17.54 8.98
43.99 5.12
974.07 20.30
20.21 11.18
34.99 15.23
88.76 14.35
45.37 14.93
130.70 12.09
74.20 4.94
9.61 7.87
452.25 15.38
251.42 8.60
-7.28 10.78
1457.77 13.05
-0.65 5.71
298.04 14.69
76.29 8.52
5.78 4.19
221.88 9.62
431.12 13.27
758.66 15.77
243.96 9.52
43.67 6.03
216.50 9.01
169.65 7.61
27.92 11.36
170.19 15.33
4.11 11.93
286.75 18.66
902.30 18.81
490.06 15.69
17.00 4.33
91.00 14.21
8.31 9.81
438.18 19.51
554.27 10.85
77.54 8.73
450.81 14.74
656.61 15.34
12.73 7.62
32.79 6.81
7.60 7.17
84.31 10.14
2.45 7.84
333.69 16.87
1102.38 20.80
121.05 11.83
33.06 9.16
73.31 12.62
279.14 16.16
363.47 18.48
45.76 16.28
201.75 18.19
22.68 13.78
20.41 14.38
29.00 17.41
1.23 14.90
76.23 19.28
27.44 12.02
360.98 18.34
119.98 20.06
541.41 18.55
-11.60 9.56
21.92 12.15
3.80 16.46
57.92 12.52
-0.71 19.92
607.61 16.59
32.78 12.75
91.04 12.81
13.80 16.79
430.32 14.40
14.90 11.65
144.74 18.06
109.44 12.26
443.87 17.40
131.55 15.85
13.80 10.85
7.49 14.58
202.78 22.99
630.48 18.51
169.42 13.07
226.75 20.88
18.77 13.38
26.80 17.57
959.82 20.75
17.04 14.45
173.30 10.27
32.83 18.68
67.76 14.50
-3.11 9.40
169.98 18.57
1.73 8.61
465.50 18.22
212.01 19.90
372.13 6.95
561.62 17.68
144.65 14.11
617.51 13.24
63.64 5.89
698.46 14.77
-2.32 9.69
52.94 11.03
-0.22 10.73
62.17 16.00
52.62 8.04
3047.88 20.41
158.01 14.27
235.92 11.80
1591.98 23.52
39.27 4.21
78.21 8.11
338.67 7.97
188.71 16.92
28.06 7.67
30.14 12.59
2019.69 27.14
33.19 5.74
93.83 6.19
32.03 4.99
146.44 12.44
533.85 19.48
276.32 9.10
75.11 14.68
1301.91 20.24
330.54 15.66
636.41 21.48
868.68 21.72
206.85 11.04
987.67 22.40
43.52 10.05
26.73 12.25
228.75 15.33
67.18 11.64
47.74 13.96
510.78 17.68
235.86 17.81
1.12 12.15
20.54 12.31
67.25 14.39
20.97 16.75
13.05 20.52
21.76 16.82
268.43 22.10
11.31 14.63
33.27 15.43
390.00 25.14
58.99 19.58
-5.31 11.93
56.58 14.34
-8.87 19.31
97.68 17.32
120.69 11.85
44.69 15.06
-4.22 15.60
459.62 18.63
-1.20 16.12
231.03 13.53
-7.58 8.62
72.22 13.29
-13.70 14.67
76.02 19.25
-4.82 11.13
11.39 18.43
24.07 15.93
-9.11 14.04
17.18 15.94
17.44 13.34
163.63 18.68
158.73 9.25
21.25 12.54
65.54 21.09
66.03 6.83
-3.80 11.20
3.30 18.13
80.03 12.17
87.85 13.50
50.02 19.03
76.26 13.02
184.39 19.15
326.96 7.48
218.04 14.04
160.04 15.51
619.91 12.62
5.01 8.06
34.55 6.49
421.08 13.02
41.12 7.33
31.10 11.07
245.41 11.58
27.26 9.79
542.11 15.61
39.32 8.98
398.29 8.12
84.13 9.95
170.96 9.02
42.21 13.08
472.23 10.55
507.26 18.83
19.32 14.09
89.19 11.68
246.16 10.48
4.13 11.37
70.92 5.08
28.28 10.18
37.73 7.88
8.72 12.46
239.86 14.27
115.58 7.71
206.99 15.00
369.68 15.24
6.67 11.00
1621.90 21.05
389.85 10.11
47.93 13.21
580.14 16.86
63.27 7.42
338.49 17.51
358.04 10.29
14.48 8.93
7.90 6.54
201.10 9.12
527.31 20.54
1078.31 21.76
25.57 8.03
16.17 10.53
112.25 14.09
80.13 10.76
523.24 16.14
56.09 10.67
163.79 14.87
0.56 9.84
20.24 9.55
24.61 10.78
18.54 11.04
7.73 11.84
7.91 12.05
16.93 12.48
7.36 18.84
133.02 20.86
4.16 18.46
6.19 14.36
209.76 17.44
-11.62 14.02
387.34 23.69
191.64 21.81
229.88 16.09
19.54 14.89
356.10 22.68
410.21 25.13
17.01 12.70
567.13 20.95
27.21 13.64
277.95 13.14
8.31 13.64
64.93 21.03
117.72 14.89
64.42 16.19
3.28 16.53
1196.41 25.16
39.22 13.53
142.92 13.83
33.45 13.56
-4.84 7.52
166.33 13.88
127.49 10.14
18.93 9.98
-6.87 12.46
-0.02 14.36
-3.59 14.32
38.32 14.45
91.99 18.72
30.88 15.12
56.63 21.58
9.89 12.67
98.77 17.72
12.95 13.84
76.29 19.84
216.59 18.65
346.62 16.48
169.35 16.65
19.20 8.82
866.11 12.44
70.58 12.88
218.71 11.89
383.78 16.02
843.31 19.46
1892.15 15.11
153.27 9.61
-1.68 10.59
60.68 11.97
147.39 13.01
9.03 12.54
393.85 9.40
-0.04 9.16
64.69 12.87
37.34 9.16
355.17 13.45
3.79 6.26
751.83 19.47
-2.81 7.39
57.54 8.40
1.95 10.84
193.93 9.97
356.18 18.92
76.94 10.78
227.89 15.28
96.98 11.19
602.79 14.77
7.02 12.93
-4.11 8.91
47.80 9.59
24.32 10.85
5.58 9.54
96.46 12.36
50.25 12.76
134.83 12.72
0.52 14.26
61.05 19.69
6.58 15.02
14.02 15.23
82.34 17.69
-27.06 18.54
27.15 13.79
169.38 21.21
92.95 16.88
196.81 20.40
380.48 18.40
56.89 14.76
413.81 14.33
1261.79 27.28
8.13 8.27
133.71 10.92
125.02 20.36
22.29 7.86
74.47 16.38
162.78 22.13
718.12 19.22
0.59 12.01
38.63 16.01
18.68 10.83
33.61 12.71
287.92 19.07
48.82 19.70
6.97 11.56
141.05 17.63
81.13 8.42
-8.57 8.86
25.89 11.78
9.21 18.85
2.02 6.26
76.97 9.69
154.62 13.95
199.73 8.22
174.69 10.58
369.00 16.19
110.36 8.79
125.68 10.61
343.21 17.54
-3.44 12.33
23.93 7.60
237.56 14.98
180.06 12.49
182.00 5.33
5.48 6.89
223.42 9.02
857.69 12.80
26.00 9.62
36.67 6.01
58.57 7.17
319.67 9.15
5.28 5.08
328.33 12.11
52.77 6.63
54.50 14.33
88.95 12.02
429.66 14.77
142.88 5.62
65.82 13.73
281.66 12.29
30.36 5.24
-0.55 4.33
5749.23 24.55
11.49 8.53
190.28 4.79
21.66 13.48
951.72 19.79
1388.44 10.39
38.45 11.08
167.13 6.37
136.29 14.78
16.06 6.49
110.25 9.72
124.98 13.91
12.85 9.24
1241.00 17.74
104.14 9.51
438.78 17.00
1200.07 20.82
98.51 13.50
121.93 8.99
357.68 12.58
713.54 16.94
598.56 21.39
5.69 8.47
53.02 9.03
327.88 17.42
43.31 9.70
75.99 13.03
6.60 10.56
25.02 19.39
-9.39 15.95
85.77 18.55
-1.60 15.17
14.71 15.18
27.61 19.15
159.33 16.27
24.40 19.68
21.51 11.08
143.35 14.67
385.79 19.71
748.91 27.37
21.81 17.96
19.99 12.52
139.59 21.74
-9.23 9.44
788.62 26.38
684.01 25.87
403.46 13.42
1142.09 24.70
68.75 20.47
22.38 7.70
171.83 9.51
1051.24 21.18
158.00 11.65
10.77 14.83
2.17 21.08
63.51 10.79
393.88 19.65
1306.13 21.72
55.89 11.01
2.27 13.86
1.58 8.91
83.69 13.66
328.13 20.48
4.15 9.12
211.60 16.56
58.07 16.96
36.89 9.05
51.24 10.58
191.53 14.64
347.01 19.73
94.63 10.34
436.80 18.77
105.09 9.63
1.70 8.18
738.11 21.01
572.48 21.51
0.43 8.05
226.28 14.97
94.32 8.99
1446.53 26.24
1027.07 14.42
73.00 11.38
71.79 13.17
11.36 9.97
1189.64 19.97
142.02 15.03
211.08 11.35
1.81 12.66
576.39 13.27
51.26 9.70
25.51 8.30
66.19 12.97
284.49 11.93
65.29 5.55
400.45 7.23
240.67 7.11
14.16 13.55
17.05 8.84
547.04 12.14
60.52 8.13
39.82 13.75
69.12 4.52
83.00 12.42
176.38 8.77
277.75 17.77
9.31 10.31
562.18 17.96
69.98 11.63
584.39 16.23
117.25 13.29
4.05 4.46
18.21 13.37
19.51 5.28
95.52 6.43
465.68 19.33
22.91 8.96
607.57 13.93
352.90 13.66
962.27 18.49
99.24 7.60
-1.92 10.67
75.74 9.37
155.92 13.11
5.25 7.63
1090.27 24.05
523.70 15.00
1046.68 23.54
1138.78 22.00
193.72 12.77
146.61 12.71
16.56 9.32
430.53 16.93
374.19 17.53
223.17 14.94
10.31 13.68
213.95 24.22
15.16 18.72
32.66 14.00
382.80 22.92
30.66 15.03
15.55 15.40
77.91 16.31
12.72 17.31
7.12 10.89
175.86 16.87
13.53 17.57
826.21 20.97
29.40 11.50
255.15 16.31
70.30 16.59
69.28 12.59
581.11 21.77
291.96 23.24
94.13 10.69
578.65 22.53
154.79 9.21
291.11 20.88
1128.82 23.36
54.49 17.94
790.39 24.35
509.53 12.67
10.68 17.84
261.29 9.42
73.53 15.22
641.10 14.99
-3.57 16.14
56.24 16.57
146.59 16.71
78.51 13.11
52.80 11.53
833.69 18.06
32.67 12.33
30.30 9.14
22.47 13.50
14.81 6.79
174.75 13.22
1029.85 12.73
288.74 7.93
0.66 7.10
47.22 6.57
85.05 9.58
788.55 14.88
2.47 9.18
3649.35 24.81
163.65 12.52
66.65 3.90
121.18 9.57
639.61 10.57
8.62 12.04
77.66 15.33
188.63 13.17
192.91 9.67
695.72 19.41
47.41 9.52
5.50 8.71
10.86 7.80
186.88 12.85
261.99 14.85
241.43 12.78
5646.45 35.13
141.85 7.26
20.50 11.27
42.44 10.14
213.93 17.15
179.30 12.21
61.96 7.08
38.78 8.30
931.60 20.88
90.00 13.11
144.60 10.24
7.23 11.70
4.83 8.59
14.99 11.09
19.30 11.08
11.09 10.52
3.35 11.05
15.74 11.34
11.65 12.86
19.61 19.21
18.24 16.17
-1.30 15.86
51.36 15.18
361.63 25.39
238.60 19.81
32.11 18.54
142.02 21.47
3.83 13.23
-8.16 14.54
289.00 15.50
109.09 15.89
17.50 15.27
88.21 11.42
8.26 15.70
0.09 18.04
366.26 23.26
-5.40 14.59
12.73 17.17
253.06 16.00
11.19 18.23
805.04 23.58
392.64 11.54
-5.48 7.79
504.41 20.22
45.67 14.97
11.48 17.93
9.57 6.73
535.98 23.86
182.90 11.48
134.84 15.83
294.92 16.44
63.85 19.76
881.16 22.95
12.78 5.16
234.94 14.11
319.73 18.23
389.50 15.28
152.38 16.98
77.31 9.82
145.43 13.83
105.78 15.12
243.92 13.46
10.60 14.30
157.40 6.52
390.84 13.99
68.27 12.59
352.60 9.69
324.84 14.37
109.02 7.47
591.97 14.32
50.35 13.10
666.53 17.65
20.00 12.40
-0.53 6.84
31.85 6.55
38.79 11.14
891.91 12.64
10.17 7.96
368.80 13.96
1384.16 20.81
108.16 14.35
428.03 14.77
18.86 6.57
25.04 11.68
661.55 15.30
-7.71 5.83
70.68 10.04
351.98 11.96
222.89 16.16
7.00 7.91
169.44 12.58
1257.32 20.01
153.84 14.86
44.23 10.52
16.58 8.10
28.83 7.74
92.02 11.20
327.45 13.84
26.30 7.29
18.22 9.54
642.53 17.64
-3.59 9.96
132.42 13.05
14.63 9.43
181.97 13.54
161.60 14.74
66.32 11.66
52.92 11.15
267.76 16.03
17.29 15.51
119.86 14.04
99.52 14.18
444.71 22.28
160.65 19.43
136.32 18.37
-12.36 16.62
50.38 18.13
32.22 14.72
-7.90 18.91
11.17 11.80
10.93 14.23
191.75 17.62
157.40 18.04
22.02 14.03
62.91 17.30
-0.89 10.03
630.98 18.62
583.96 19.68
11.60 7.38
5.76 15.60
179.62 22.55
553.58 15.43
1155.30 24.93
288.77 17.55
1.20 14.29
295.25 17.83
111.29 19.88
1620.70 22.62
1385.71 25.30
94.12 12.77
45.29 14.46
9.46 11.91
27.07 16.75
2011.88 23.27
74.54 11.56
46.60 11.58
55.67 15.66
445.96 11.19
186.41 12.82
40.32 14.33
146.67 7.10
35.95 8.42
605.74 17.22
79.52 12.16
1195.50 14.83
167.24 8.70
26.02 12.17
143.46 8.68
182.23 10.93
544.91 10.73
26.77 7.97
98.02 11.29
5.36 11.77
457.99 14.01
146.42 8.28
0.68 12.09
50.10 11.61
6.20 7.45
166.49 13.55
215.60 9.42
1053.22 14.97
743.96 20.35
1390.79 21.06
96.21 12.55
32.98 7.37
14.23 11.59
845.53 19.02
345.19 11.31
270.89 12.39
229.77 16.58
585.31 19.50
284.43 12.21
197.39 14.16
506.65 20.60
729.39 21.02
620.93 21.43
139.78 14.31
20.65 12.31
61.03 11.68
371.51 12.44
137.33 11.30
22.45 43.33
111.97 41.45
173.72 42.41
84.10 41.10
16.11 38.41
29.41 31.44
184.89 33.23
10.18 38.20
44.68 34.80
71.42 28.89
108.76 32.36
4.64 24.95
41.41 25.13
31.25 36.55
3.10 26.33
221.00 26.60
50.34 30.34
484.41 35.53
37.70 45.60
187.77 24.58
32.06 21.04
264.48 40.02
92.89 24.17
1066.28 39.66
2.94 15.53
14.55 44.96
537.96 37.03
198.47 15.91
192.08 42.64
671.39 37.82
17.85 33.79
55.56 20.41
375.91 24.47
7.46 25.11
298.58 24.70
37.15 26.17
37.24 16.75
7.62 13.97
44.24 11.22
267.51 13.14
10.31 3.90
157.23 14.19
848.33 21.21
8.82 6.42
239.47 11.86
119.67 36.49
4486.57 42.19
545.29 14.47
55.60 9.78
53.62 23.06
416.95 34.48
197.06 20.59
135.90 30.35
3.48 33.60
-6.97 16.79
-8.18 21.61
-23.07 22.74
27.66 33.79
12.54 24.02
41.20 34.03
-14.24 39.50
-16.94 40.33
277.76 47.05
170.02 42.23
22.62 39.93
-25.84 36.99
76.50 37.82
52.88 43.35
3.05 37.61
0.38 35.46
188.54 38.24
81.97 39.99
-8.79 43.58
4.86 30.80
28.51 32.21
-10.45 41.97
16.93 35.54
32.74 27.24
8.93 37.13
-12.30 27.44
179.76 28.89
9.87 37.63
683.26 45.30
257.83 40.62
472.70 26.61
138.57 49.08
144.35 34.25
90.76 38.43
-15.59 25.68
44.56 27.75
985.46 41.45
95.10 34.01
40.58 15.16
-0.80 28.56
-3.52 40.45
387.86 23.67
293.79 28.46
441.12 31.16
1642.94 35.01
341.16 24.16
370.07 21.49
43.73 24.20
-2.87 18.62
9.76 3.96
-7.80 11.14
14.94 7.69
-7.07 10.58
688.72 18.33
454.40 18.30
54.22 19.86
304.41 22.63
918.41 24.36
231.55 18.87
63.35 33.04
130.65 28.45
242.59 30.07
760.58 33.45
156.27 36.84
8.47 10.95
56.15 31.69
236.76 16.48
162.36 32.38
-5.23 21.44
69.52 16.86
208.08 23.27
107.29 34.42
-4.02 18.75
665.98 32.92
11.26 22.85
1067.70 38.60
93.45 23.23
-12.84 22.99
305.13 35.28
339.19 38.26
217.53 36.89
-34.99 41.03
195.00 40.55
75.01 38.20
79.96 35.38
207.34 34.19
194.63 32.97
36.49 34.43
162.89 34.42
43.46 26.25
-17.31 32.88
153.94 33.29
57.59 28.95
47.02 24.99
467.12 39.35
65.46 25.63
149.32 26.50
184.86 45.42
12.04 36.70
44.17 18.63
15.69 27.10
25.79 24.60
115.67 31.65
-0.45 20.01
78.78 20.07
40.87 33.37
20.60 26.43
200.61 19.44
255.97 31.77
982.82 37.37
366.21 36.44
167.71 22.41
703.68 33.30
15.25 37.23
637.86 33.23
509.10 27.27
196.35 15.74
202.05 34.95
1389.27 29.13
152.54 30.64
46.52 22.20
623.24 22.32
-8.11 12.69
476.13 18.26
-2.57 12.97
242.62 16.04
4.45 4.07
105.65 13.31
1.19 9.55
2.09 12.67
1590.12 24.48
2.96 22.37
2.49 24.16
846.57 26.39
26.91 19.60
714.13 16.71
594.58 26.01
257.65 24.12
2321.80 34.10
349.97 42.24
57.41 24.03
21.47 12.55
1325.59 26.33
53.85 14.29
154.93 30.51
114.36 19.14
184.17 22.10
77.24 36.73
819.34 39.06
184.70 27.13
9.37 28.15
174.84 27.93
159.98 31.68
6.34 23.41
9.36 27.65
41.53 27.39
-3.50 30.90
47.51 37.51
-17.99 36.92
0.01 37.23
8.75 41.42
28.35 39.50
47.05 39.42
196.60 39.85
-20.06 33.41
-14.80 31.21
29.38 32.97
38.74 39.23
791.31 45.72
-12.73 26.14
285.56 44.87
-3.25 27.40
10.46 26.32
114.24 27.54
78.21 33.74
65.67 28.14
110.89 35.56
2532.34 63.14
47.04 22.37
55.51 32.90
53.27 24.75
37.58 34.01
1260.12 48.18
288.03 31.20
34.84 24.33
16.17 23.36
173.49 41.79
553.07 38.10
39.43 20.58
198.48 34.96
28.99 19.03
130.05 21.08
619.05 31.05
294.38 23.59
222.11 21.66
229.85 32.83
375.58 26.28
121.12 21.56
5.86 36.21
362.04 18.54
65.67 23.08
117.10 21.34
367.27 30.94
175.42 32.07
380.38 25.25
41.74 22.87
142.29 21.86
196.09 23.48
33.92 16.56
947.24 23.81
1418.20 23.36
-17.44 21.10
200.14 12.26
4.73 18.16
1.30 17.08
27.58 13.76
5.13 9.42
30.64 24.07
309.02 17.10
3111.16 39.45
385.75 25.37
4.08 32.99
47.77 14.66
1923.13 41.78
581.59 37.75
20.65 19.80
170.80 29.52
50.87 22.84
66.47 15.54
801.53 34.71
5.86 31.26
178.33 29.14
559.30 27.89
44.25 23.35
14.47 16.76
-5.79 21.70
223.70 36.94
22.26 27.58
411.54 31.62
23.18 23.60
15.42 26.72
194.48 32.06
9.54 28.04
94.88 36.97
70.06 39.26
33.30 34.94
22.65 32.97
14.47 26.14
24.62 32.35
280.09 35.77
-7.67 27.91
94.91 31.60
25.89 28.14
-7.19 36.73
423.16 42.04
51.70 28.36
-5.01 29.97
12.52 30.12
99.88 28.06
48.95 31.70
346.24 29.88
18.66 22.52
47.20 34.98
74.63 22.45
122.85 41.20
-19.60 31.38
0.49 39.44
67.85 38.52
0.35 17.36
268.86 35.19
-4.57 24.21
93.44 22.97
49.10 35.85
267.98 30.54
34.14 26.37
57.52 30.45
30.54 14.00
1100.47 36.90
36.00 18.81
8.10 14.55
39.91 10.49
218.21 28.70
570.60 17.96
506.75 16.05
22.94 20.17
207.65 22.22
190.03 21.10
30.50 15.09
1017.51 21.63
1207.26 24.69
55.77 12.44
84.43 15.11
103.74 5.39
16.69 21.67
2040.72 39.74
52.49 21.87
3.80 17.34
61.07 21.30
964.57 26.28
52.65 10.43
245.12 18.44
253.70 29.02
271.83 18.56
962.63 34.68
69.77 23.91
61.26 30.34
4.54 18.81
201.61 21.77
306.32 34.56
592.33 29.63
39.76 20.37
11.71 21.99
14.42 29.77
566.64 30.77
763.24 32.68
17.82 26.26
-10.49 26.34
114.62 35.05
235.40 34.97
255.95 37.39
4.38 39.49
46.57 39.76
3.95 38.48
-8.27 33.20
-2.33 33.55
501.78 48.17
71.97 31.23
51.98 39.48
144.53 31.92
142.79 29.34
160.10 30.20
25.79 35.74
197.05 41.29
97.33 27.70
257.69 27.09
123.56 42.56
70.14 25.31
139.38 24.59
18.48 21.84
65.16 33.05
70.53 43.15
11.39 20.63
166.55 32.43
917.52 41.32
10.13 33.72
195.03 20.46
38.23 26.33
69.71 24.42
41.00 30.71
167.33 40.56
785.33 29.29
828.93 43.34
225.51 19.30
-7.44 13.22
156.70 33.17
277.07 24.29
15.18 12.11
41.63 11.12
261.56 31.73
408.01 27.85
730.64 26.75
215.78 27.55
48.81 17.51
-5.46 17.19
26.91 15.61
263.82 16.82
791.41 18.58
10.42 8.80
1823.14 25.34
196.52 19.46
25.62 16.49
291.56 27.69
59.51 5.83
186.94 22.84
23.34 31.07
1890.59 32.76
142.26 16.23
3013.62 52.16
435.61 36.66
241.81 25.15
4.09 27.21
164.66 25.91
61.80 27.59
-5.43 13.74
625.54 22.88
238.99 24.99
371.82 28.90
110.30 26.42
35.83 18.29
1714.63 43.21
9.45 19.66
615.07 36.83
12.58 25.45
529.58 33.50
35.70 25.46
115.75 30.53
975.30 48.49
102.82 30.38
369.90 38.42
25.46 24.84
8.65 28.89
89.13 28.85
118.90 33.37
245.44 37.47
19.14 37.34
-1.39 34.64
17.75 36.42
-12.84 39.38
3.47 38.07
20.26 33.92
215.96 37.89
-3.92 32.24
67.72 33.40
74.71 32.81
117.12 33.21
44.15 33.79
22.12 40.08
23.69 29.42
12.78 28.73
-12.02 36.50
164.98 35.14
-2.90 28.61
185.58 33.81
3.86 24.16
18.87 22.57
26.42 25.34
311.17 31.36
79.49 34.07
843.26 40.07
137.07 26.78
72.29 37.38
1216.07 51.71
205.03 25.62
130.15 29.67
39.14 32.71
-5.12 26.64
53.23 40.75
13.16 19.90
1063.88 39.83
194.58 22.00
308.76 25.94
6.07 28.95
76.32 26.48
67.16 21.77
139.84 33.72
155.69 20.49
104.86 37.23
141.15 29.09
27.03 17.71
246.40 32.05
240.74 21.25
46.63 17.98
-0.53 33.35
996.13 40.62
579.59 24.22
5.91 41.26
57.07 38.80
62.36 26.34
759.38 31.20
171.63 22.53
39.78 32.23
359.10 29.78
21.92 27.94
173.69 14.90
447.46 32.50
309.35 16.87
32.06 19.68
6.16 20.57
124.83 17.33
691.99 24.89
168.93 16.18
802.30 22.80
104.90 6.08
6.64 8.66
19.28 17.96
1.69 10.68
116.56 17.12
15.99 6.88
2189.05 36.32
638.47 26.97
66.53 20.06
69.27 22.59
5.42 32.17
10.94 17.80
40.16 16.12
46.71 13.43
205.78 38.98
61.70 14.68
60.96 19.44
312.62 20.89
780.45 29.25
6.66 15.04
157.60 18.03
510.95 37.65
-17.65 17.28
767.55 31.80
97.49 23.87
-5.34 27.69
480.05 35.21
417.40 37.73
486.51 31.00
39.09 26.53
176.47 32.19
1.40 28.59
200.55 34.10
191.75 34.75
90.40 41.11
211.89 42.51
25.90 34.38
115.58 34.13
13.11 26.22
522.69 37.89
16.75 28.26
491.57 43.39
22.12 30.27
127.72 37.46
54.57 25.18
310.13 43.61
59.77 33.02
-16.01 23.72
131.90 26.24
94.40 24.90
4.31 34.64
324.42 33.84
394.98 28.88
1197.90 39.03
46.23 20.89
261.79 36.44
81.14 20.41
34.62 38.20
136.37 39.41
390.25 30.15
58.79 21.01
53.42 35.61
117.70 17.85
-9.71 19.10
97.16 16.43
24.90 27.67
37.22 35.71
96.02 21.57
864.95 25.37
175.14 13.80
20.61 29.37
1199.30 34.59
39.18 28.90
592.67 23.11
8.89 9.69
425.53 23.38
7.07 14.37
39.32 8.59
-3.68 18.11
5.83 10.98
-1.06 10.22
116.63 13.86
4.77 17.85
557.90 24.87
-4.91 14.62
38.74 29.42
2517.10 40.98
134.38 26.23
3328.32 45.87
134.80 35.47
17.18 18.40
334.80 29.27
419.06 35.77
1840.96 46.16
79.59 18.53
18.94 20.69
19.65 23.27
897.40 35.26
991.57 38.71
165.47 34.22
-14.46 28.28
206.49 33.23
20.36 31.10
-12.14 32.37
55.24 37.40
-1.28 35.61
81.54 33.49
13.24 34.21
208.98 42.97
32.83 35.35
71.30 35.75
-14.34 37.08
3.47 33.68
55.16 31.57
-1.94 30.07
172.24 34.05
23.77 33.41
5.50 27.00
67.82 32.15
20.51 23.68
62.31 30.52
44.33 28.22
183.44 28.33
189.78 34.22
413.34 34.66
-14.02 33.44
766.20 42.00
-0.56 22.31
537.63 29.17
137.08 27.30
26.31 21.41
25.56 19.45
38.29 30.12
15.17 24.87
277.54 24.29
1.18 16.58
5.31 32.01
3.13 17.76
-0.17 21.40
-4.26 26.34
523.61 32.27
-3.07 27.67
234.54 40.50
56.10 17.77
173.04 28.40
17.18 27.71
200.59 26.73
1291.25 35.03
652.19 25.29
45.53 18.56
118.43 14.92
-7.63 36.34
12.02 18.57
148.52 12.77
893.87 19.98
191.55 23.13
38.00 17.04
61.22 20.67
110.84 21.57
180.14 29.40
153.64 20.64
1.93 19.80
34.14 23.36
20.10 17.14
908.10 38.83
1242.45 30.43
1409.13 37.04
31.01 11.09
19.83 31.37
83.61 18.42
227.05 20.84
4.37 15.72
6.87 17.83
891.40 34.39
490.26 37.89
80.94 19.78
39.98 27.29
178.85 33.03
35.77 24.01
967.15 43.49
12.70 21.94
313.68 30.92
60.25 29.21
110.74 31.67
29.51 31.31
8.34 28.03
139.00 40.99
-3.15 36.43
6.58 33.74
102.40 36.74
41.66 38.29
126.69 32.06
8.96 28.63
99.90 30.45
161.31 33.15
177.28 31.98
222.66 31.30
-12.88 23.78
6.90 26.05
77.43 25.95
76.22 31.63
44.15 24.13
399.40 29.48
97.15 24.87
1140.47 41.15
325.82 27.30
142.96 38.78
590.05 31.75
149.43 25.56
67.84 29.80
248.33 27.27
266.06 35.15
28.28 34.63
1342.34 39.71
426.44 23.09
354.38 23.74
936.37 32.67
85.09 19.72
291.77 34.79
632.89 28.30
92.01 20.31
232.75 47.33
22.22 35.34
58.07 16.02
36.11 18.02
31.15 24.48
466.26 23.05
-16.66 34.41
278.76 27.34
-0.67 16.94
80.52 31.57
135.04 20.93
1566.00 35.22
31.20 10.46
22.74 22.87
1585.78 26.08
46.95 20.07
-15.10 16.75
77.26 10.80
1263.70 11.29
429.98 25.25
11.23 17.31
0.11 13.82
183.07 24.78
34.68 10.30
277.54 21.16
47.78 29.74
22.86 26.33
1.03 9.54
103.15 27.47
-2.15 23.67
99.53 20.80
44.10 14.95
60.54 19.62
623.07 34.40
558.89 25.48
-0.90 18.06
580.91 35.48
118.38 32.31
214.58 24.25
3.38 23.21
40.69 23.85
348.81 32.95
158.08 30.59
79.45 31.46
1.19 33.71
73.06 37.69
37.92 34.77
96.41 36.61
4.14 29.51
7.98 29.72
39.79 28.98
4.75 33.87
198.85 37.99
137.82 29.80
49.42 29.69
210.64 25.67
0.72 32.78
-19.18 23.35
140.33 23.83
43.57 36.52
464.14 33.05
93.28 28.90
124.92 23.87
438.14 27.57
-11.83 28.40
1.42 19.33
-4.11 23.42
841.33 33.66
11.19 25.71
158.22 17.03
156.65 19.69
110.96 15.55
574.68 21.78
3.90 13.25
11.82 11.34
89.93 27.24
565.57 29.54
1006.68 28.69
2009.39 34.80
77.60 10.74
12.28 21.76
42.58 16.33
2437.10 34.64
28.25 19.62
5.59 23.20
61.69 9.78
18.57 17.35
30.22 17.69
843.50 20.99
31.47 16.21
156.59 17.20
58.31 10.58
19.83 19.17
75.24 19.53
6.07 17.62
930.46 29.46
287.91 24.24
36.63 21.89
2530.00 42.23
742.35 36.26
104.40 31.94
391.06 26.87
60.96 14.15
186.54 18.62
16.56 21.82
52.49 29.62
108.25 18.19
153.80 26.77
430.36 25.35
64.67 27.77
986.78 37.57
171.47 35.04
36.10 22.11
7.78 18.92
147.91 24.53
500.23 30.69
553.40 39.74
628.54 35.49
344.76 36.70
43.18 30.13
1.69 24.26
7.44 31.44
-0.96 35.14
48.25 31.37
74.89 31.31
-6.09 31.20
5.07 28.05
194.00 34.64
55.88 37.13
132.79 32.79
-9.26 28.40
-3.63 26.31
3.61 34.79
222.49 29.10
393.98 33.53
42.82 29.71
30.53 24.98
-0.86 20.53
600.08 33.23
54.44 27.99
19.70 20.60
4.54 28.72
63.50 18.27
209.56 40.83
34.57 25.38
-4.58 21.63
106.13 20.42
39.14 17.48
-11.02 17.00
-4.89 17.00
-1.94 30.04
647.72 28.45
292.38 32.42
8.02 13.25
171.77 37.74
-3.44 30.86
119.22 16.40
70.21 27.70
30.98 17.28
94.26 10.72
143.98 18.52
102.69 18.17
985.91 27.07
4.06 24.41
12.91 18.16
9.26 10.77
3.53 8.59
369.71 30.28
112.19 23.22
36.64 13.12
83.60 20.74
6.71 17.00
143.75 32.77
12.26 12.23
20.17 13.32
1699.14 35.03
565.85 25.58
48.13 26.90
11.22 19.00
176.21 28.43
5.03 18.36
248.95 31.76
425.79 24.95
36.34 20.46
34.95 19.82
620.27 31.02
14.24 25.83
453.93 36.64
1.53 26.66
16.87 25.85
24.09 24.48
1008.82 43.17
6.19 21.05
12.53 33.05
15.82 35.38
160.67 39.97
116.25 35.49
19.74 33.30
-15.45 31.16
-35.07 30.48
244.01 34.05
65.76 27.84
19.08 28.25
17.53 26.25
5.84 25.87
384.85 31.77
132.03 26.84
366.53 31.05
134.31 36.18
78.73 28.91
13.76 24.29
21.94 22.48
-14.14 35.18
141.55 27.15
-17.26 22.66
120.37 22.49
73.48 22.26
82.24 28.26
-2.83 20.73
128.94 21.89
33.88 29.74
8.55 21.71
386.26 26.74
115.87 34.95
4.49 25.54
900.92 33.14
-7.92 19.08
34.93 31.69
22.96 23.07
69.63 25.36
1457.85 35.44
184.51 30.29
-2.30 20.35
21.55 36.32
46.25 22.25
184.95 16.33
6.10 13.39
21.54 23.32
643.50 27.23
81.47 29.80
22.86 23.25
153.52 16.71
303.96 14.38
205.25 12.27
-5.48 19.17
173.21 11.64
98.99 19.30
143.87 10.49
651.70 18.57
13.33 8.53
373.19 10.33
8.43 16.86
198.04 26.50
240.62 23.49
223.61 25.18
2.47 23.41
120.75 12.49
1138.13 37.59
6.72 22.18
589.71 25.53
20.01 18.49
232.11 29.85
121.81 30.63
118.61 17.55
14.82 17.63
10.25 23.18
528.10 33.21
30.60 26.57
491.79 32.30
31.47 28.53
269.08 31.32
327.31 34.35
161.93 30.68
104.47 34.33
24.66 30.28
60.39 31.55
70.08 35.20
45.10 24.19
7.37 31.58
-5.26 28.69
83.63 30.22
136.76 31.30
63.24 29.68
57.69 26.28
21.56 33.31
228.57 28.32
-0.25 25.62
184.94 32.98
268.50 27.25
147.28 26.48
82.07 36.81
405.19 29.69
73.10 18.36
46.03 26.99
354.75 29.28
23.16 18.20
-11.26 36.82
503.40 22.15
7.32 20.44
843.37 28.41
95.76 17.50
116.31 30.21
102.19 19.90
929.55 28.03
364.23 19.25
780.09 22.60
48.13 13.57
92.59 33.56
5.43 28.89
389.21 22.10
225.02 27.31
84.29 15.66
496.17 21.61
10.34 18.64
89.47 15.92
197.76 8.07
51.99 12.81
3.06 12.65
182.11 22.02
284.94 33.48
263.06 25.62
397.29 30.94
1.72 17.01
1227.70 39.96
99.23 14.77
128.30 19.50
110.88 27.07
48.75 29.07
52.88 17.23
736.97 35.40
44.92 18.43
32.37 21.19
63.91 27.24
140.89 32.67
36.36 20.20
506.51 29.50
42.73 20.69
532.27 32.03
13.40 19.85
156.36 25.77
-9.58 27.14
179.55 26.14
0.80 26.94
560.66 35.41
83.08 31.63
1177.14 47.28
17.54 28.11
10.63 33.65
202.14 34.88
43.60 35.13
20.66 28.54
9.97 31.44
271.33 31.95
83.46 28.44
57.89 31.41
-3.95 25.62
128.10 30.40
55.40 31.27
27.23 25.59
-18.66 26.20
128.02 37.47
21.59 26.80
445.16 33.59
47.89 23.12
-25.64 30.40
18.78 25.92
426.09 27.06
-7.11 26.36
201.07 19.47
11.78 27.06
145.70 25.30
-3.34 15.64
22.50 15.20
332.74 40.20
45.24 29.92
99.12 22.87
701.91 27.00
41.35 23.56
243.35 29.64
87.54 20.42
351.22 17.15
101.16 14.98
270.00 15.49
69.39 22.41
1243.16 34.38
159.22 13.62
52.49 10.29
6.33 29.87
188.98 28.99
1202.26 36.74
1608.38 28.86
559.58 14.90
11.61 15.58
856.25 19.64
17.42 16.76
14.48 17.91
1067.37 25.23
32.70 20.84
-3.78 13.21
10.78 13.39
58.74 14.45
110.09 15.11
-7.74 8.44
69.73 27.29
245.71 16.55
69.72 24.16
27.07 29.28
890.67 31.59
72.84 20.55
729.35 24.68
1465.85 34.69
40.93 17.28
34.55 21.17
20.77 19.47
13.60 18.54
3.84 19.78
14.09 25.42
22.23 18.30
758.58 38.32
366.95 35.24
17.21 22.27
388.63 32.88
10.29 23.13
29.14 27.80
17.43 27.24
-5.52 32.94
4.05 30.97
76.74 31.96
75.81 38.75
69.82 24.41
110.03 31.49
11.38 29.63
-8.89 31.56
9.12 27.63
-14.45 23.94
14.12 24.98
10.81 27.64
14.92 25.61
347.78 29.20
82.49 29.61
10.75 24.07
452.22 29.00
148.53 26.83
-11.73 30.49
189.90 24.71
30.32 22.75
16.60 32.77
-6.42 32.58
233.96 23.50
141.48 23.60
113.90 22.64
41.83 18.43
8.98 21.03
87.51 26.70
93.93 20.95
217.71 24.05
208.09 31.79
-10.16 22.41
481.34 26.49
-15.21 18.86
91.68 19.95
11.20 21.98
1014.93 31.52
200.02 19.07
172.52 27.24
38.03 18.03
306.81 20.57
10.34 24.07
37.43 14.77
15.03 16.78
10.05 35.71
11.41 33.39
16.10 17.86
189.94 19.92
20.04 18.74
42.90 22.20
66.95 32.32
40.91 28.87
-5.87 16.69
-8.25 20.87
69.18 13.43
52.48 12.82
800.46 28.00
185.85 9.53
-5.68 16.40
46.11 10.17
27.66 15.75
34.83 18.50
54.96 13.87
1324.59 21.74
419.08 24.93
10.64 14.88
1.89 6.71
6.00 10.37
15.27 27.40
130.26 21.50
844.62 30.77
27.73 21.40
34.29 13.59
200.98 28.21
52.35 13.01
29.84 18.90
588.74 33.41
111.16 19.59
119.05 28.61
153.00 25.65
1.47 24.59
-10.25 21.91
565.20 39.04
445.14 33.25
48.90 28.35
354.35 36.21
7.31 29.94
127.29 32.17
21.32 32.32
82.00 30.75
25.07 33.04
210.78 31.01
85.73 28.89
15.20 27.75
9.62 26.17
163.45 29.84
121.04 27.76
13.07 30.01
145.43 34.60
125.20 24.65
10.32 25.06
940.77 34.13
39.92 19.68
3.03 28.96
33.10 31.77
-4.16 21.40
707.43 32.01
21.52 30.28
109.24 28.43
-6.27 15.11
108.10 23.35
409.62 30.03
1193.18 30.27
571.87 40.97
97.50 29.55
51.10 12.21
2.41 20.60
28.81 23.12
335.39 18.75
138.67 21.83
294.94 12.45
32.54 24.76
431.51 14.84
3.24 13.24
17.02 23.07
57.05 7.46
113.08 13.96
-2.43 7.42
27.54 7.87
13.61 16.99
64.00 8.71
289.15 26.61
319.12 24.05
5.87 19.08
665.07 23.79
14.79 15.95
462.91 29.83
2.49 27.89
24.49 23.95
47.51 27.94
359.94 31.54
407.54 21.55
49.05 15.01
880.35 30.23
259.88 27.60
167.02 21.47
167.20 25.17
695.92 31.00
31.85 26.76
144.73 24.70
549.37 36.55
13.69 21.93
43.36 24.51
1024.93 44.03
15.52 24.89
8.08 28.65
19.06 31.88
40.11 28.33
267.82 36.65
145.80 32.70
87.89 30.82
141.43 31.74
5.54 24.95
74.59 25.30
1234.97 44.95
100.87 25.05
229.07 35.98
-1.71 22.71
26.60 33.31
-6.83 22.93
44.35 25.39
41.72 20.19
464.63 28.01
277.02 24.48
11.11 30.05
41.69 23.55
195.74 21.35
50.37 15.80
259.60 21.43
261.40 34.85
15.83 20.65
180.12 17.03
270.26 18.74
31.17 24.28
318.13 18.84
1.49 35.43
-12.53 30.23
31.52 13.94
668.10 20.85
-5.97 16.43
93.00 31.68
143.57 28.16
1272.89 22.92
-6.87 13.61
22.24 17.42
160.49 19.29
727.38 22.51
67.59 15.93
717.72 16.50
-4.50 8.75
0.92 16.26
41.18 22.84
39.00 15.08
-2.28 13.67
34.96 9.79
120.19 20.30
468.91 28.70
338.46 16.53
3.13 17.59
-0.01 19.88
140.06 10.79
135.29 18.36
567.70 28.28
11.93 14.49
499.30 32.49
20.00 25.63
146.05 15.84
5.68 22.69
232.53 23.59
32.76 20.65
-0.94 17.13
241.88 21.85
50.26 20.44
12.37 23.73
150.94 29.55
-4.36 24.03
52.35 20.80
66.89 23.66
125.43 28.58
1.95 28.84
6.46 32.80
10.14 31.59
34.98 30.71
48.36 28.41
72.67 28.97
-16.58 27.42
45.07 27.13
-6.87 30.10
-6.63 26.37
28.65 25.63
469.85 38.01
183.08 26.66
317.60 30.91
8.98 21.44
165.19 24.45
164.09 29.42
-20.21 21.59
306.05 26.72
44.74 27.23
-1.46 28.90
-3.96 18.41
106.63 20.30
92.56 20.27
26.08 20.65
-8.01 16.97
820.03 28.86
557.88 24.71
29.00 31.11
316.15 18.54
27.95 16.57
529.85 17.59
99.92 13.02
30.05 25.50
5.24 22.91
31.60 14.74
193.47 12.36
90.57 19.13
89.85 29.20
38.44 12.75
-3.72 21.35
331.09 15.72
146.95 8.97
1.33 16.98
55.40 13.46
5.51 20.68
4.77 14.49
-0.41 28.22
246.49 27.28
24.32 19.34
5.15 21.42
1.90 20.07
4.51 14.42
98.09 15.61
988.43 35.48
384.65 22.24
31.56 15.76
933.14 32.43
1124.11 36.60
9.41 24.15
136.27 29.94
102.63 25.85
182.61 26.71
146.08 25.84
-9.07 22.58
250.72 30.73
-7.88 25.71
112.45 29.48
68.13 34.26
14.89 29.36
-1.82 30.08
127.18 29.72
71.13 30.90
14.16 30.42
213.55 29.73
39.35 30.91
82.46 27.79
348.83 31.52
103.09 28.95
179.85 36.60
44.43 25.63
104.95 26.24
55.42 27.03
216.19 32.10
-24.61 30.27
11.38 25.48
44.21 22.88
393.05 27.51
6.27 25.25
12.96 19.53
23.57 30.28
63.73 21.32
505.34 27.48
42.16 18.36
42.45 23.78
347.32 23.43
424.22 32.90
576.82 25.23
89.47 29.20
114.94 27.02
56.64 16.18
128.69 18.35
73.44 17.77
602.75 24.14
631.01 23.77
0.39 21.99
400.65 19.80
387.97 32.61
5.90 24.91
2759.16 39.45
29.77 33.58
-8.49 32.32
59.65 31.22
24.08 28.90
133.51 19.75
12.08 10.99
266.77 28.52
436.04 14.85
1190.99 29.15
36.15 28.09
148.36 28.51
3845.80 37.63
792.56 16.55
0.84 11.60
36.87 10.15
-8.10 17.36
1602.86 24.62
74.21 4.50
9.18 7.04
-5.33 12.44
-5.62 25.32
7.64 8.19
2.00 20.09
1.89 22.92
69.53 17.52
230.53 27.86
0.16 12.77
3.70 17.92
15.03 23.06
345.24 30.37
736.83 28.14
10.60 20.98
228.44 26.13
11.98 17.01
20.69 18.77
524.51 30.03
264.50 26.19
34.60 26.62
11.09 21.90
14.06 26.09
27.60 25.03
24.28 28.07
120.83 34.39
-5.73 31.37
14.64 33.33
-15.22 27.84
-10.42 26.50
77.05 28.25
-5.73 31.19
311.58 35.55
98.40 27.40
34.14 23.58
80.99 26.77
108.76 27.05
44.13 26.29
982.60 43.64
257.04 25.27
207.74 26.56
52.44 25.53
10.14 26.98
38.86 21.37
178.27 35.79
45.03 16.86
159.44 20.69
-21.69 27.69
120.45 22.91
228.82 34.12
-0.55 27.97
27.90 19.40
13.91 14.45
142.73 15.11
924.23 22.89
193.19 14.00
485.59 17.44
11.73 9.21
27.76 23.20
624.74 20.02
139.04 9.67
125.90 11.64
-14.03 24.83
56.97 21.31
26.69 19.27
252.43 7.19
30.15 17.38
78.28 13.22
590.66 23.49
151.44 22.96
18.01 22.47
-11.53 25.39
382.20 26.71
87.22 27.78
6.88 16.52
-3.06 13.25
12.79 16.01
19.51 15.36
49.46 24.81
34.19 15.98
327.21 33.56
20.80 17.23
34.02 19.36
519.36 28.23
287.60 32.27
755.68 33.75
246.30 26.95
-9.42 24.96
10.69 27.64
5.21 29.41
220.54 32.13
-2.82 30.60
30.00 28.64
31.23 25.63
75.45 27.12
122.69 26.18
47.64 28.31
11.28 25.44
-6.45 22.81
29.10 26.35
29.00 20.93
-16.09 29.44
243.55 22.35
106.53 24.06
2.98 20.24
79.72 19.77
1.47 21.52
18.45 18.76
154.07 30.30
245.58 21.94
-12.72 29.15
56.75 18.82
6.39 15.14
131.02 17.61
19.92 24.89
96.97 20.37
126.17 18.08
9.85 13.32
90.81 25.25
1080.04 26.78
39.35 15.65
72.60 32.85
122.25 36.17
5.96 27.67
1374.60 30.23
21.22 18.81
360.68 16.95
120.89 28.39
243.91 24.69
165.35 19.51
99.76 10.63
56.47 7.21
13.86 10.96
19.14 9.52
130.93 17.94
92.50 21.37
243.02 14.09
254.18 23.10
32.75 9.74
559.46 21.79
690.99 25.90
81.82 19.24
112.35 26.97
135.62 14.83
107.72 21.14
352.54 28.77
632.79 34.90
382.82 30.19
-8.20 21.26
24.39 20.30
20.18 22.44
173.44 25.92
69.45 32.03
244.65 34.14
6.50 27.45
62.29 31.08
59.63 29.42
1.21 26.78
101.60 30.97
80.00 24.86
8.33 23.36
23.92 25.34
963.13 38.04
452.81 39.08
10.03 29.47
15.89 22.86
39.45 19.19
26.29 18.34
529.68 34.91
26.39 19.93
344.63 22.61
52.91 29.73
-3.37 26.77
513.36 27.13
282.37 21.95
180.03 18.99
39.18 16.24
49.57 27.73
1.51 24.40
888.37 27.40
69.74 20.35
98.33 17.68
9.05 19.41
600.48 21.51
161.28 13.06
4.12 25.88
456.30 32.72
12.23 11.09
190.84 13.49
242.80 24.46
925.39 25.41
1.61 15.15
1092.61 27.42
31.69 9.65
46.12 24.47
67.10 20.37
73.62 15.00
33.18 16.82
1023.20 18.40
149.43 17.04
79.98 11.77
-3.98 23.42
114.59 20.55
19.35 10.62
0.15 16.86
86.62 9.28
-0.27 11.52
173.84 20.40
6.77 21.73
272.59 23.50
358.38 20.11
7.00 14.48
6.99 16.05
35.97 9.41
329.42 25.90
335.68 22.09
18.73 13.17
-10.01 18.71
40.37 23.36
33.63 15.63
67.38 15.99
5.66 17.39
910.55 38.60
36.02 25.67
443.68 24.55
69.35 19.01
42.24 21.78
453.50 28.85
56.39 25.41
64.44 24.64
245.16 29.95
632.03 31.80
46.60 24.66
7.54 26.44
96.85 30.11
254.29 35.68
18.67 26.01
-12.68 31.44
90.03 31.53
6.24 26.02
16.46 29.58
-12.23 28.72
170.64 25.58
58.13 24.02
209.72 29.51
252.68 29.29
78.03 20.61
843.35 40.43
370.75 28.37
50.90 28.06
80.75 19.92
208.24 22.95
121.07 22.99
-0.79 28.61
11.55 16.00
705.58 30.03
401.25 22.19
108.41 16.35
19.22 17.84
63.30 24.49
18.26 16.15
99.59 16.64
1276.63 32.22
52.44 32.72
-6.05 28.53
131.78 21.31
83.23 16.96
364.64 18.55
11.95 16.56
928.17 25.91
494.54 21.28
252.22 16.57
51.81 31.02
53.37 28.99
798.86 31.10
284.15 29.37
66.57 21.63
326.98 35.91
97.14 31.80
18.01 28.17
129.70 26.18
166.46 26.24
28.17 9.87
688.57 14.44
12.28 14.08
510.33 14.72
4.29 11.63
2998.58 28.44
223.88 13.66
26.51 11.57
29.43 13.46
2.01 21.05
0.65 8.09
109.33 19.96
217.20 24.50
76.79 25.37
132.10 24.04
494.65 31.44
793.98 28.33
23.59 25.30
879.20 25.57
6.99 10.62
113.44 16.35
0.49 15.25
49.67 22.68
220.03 17.38
4.13 14.70
7.44 15.68
7.79 18.83
157.21 21.53
102.45 25.74
651.44 37.06
60.00 22.90
44.53 25.56
182.84 28.25
12.78 32.48
0.50 26.15
100.43 32.86
85.70 26.97
173.53 27.33
55.24 24.80
27.08 26.82
-17.86 27.26
50.30 23.97
-14.63 22.90
88.89 24.65
188.88 28.46
602.93 33.13
89.72 22.94
2.53 25.26
-18.09 20.73
-0.39 20.21
33.26 19.69
254.54 23.89
150.22 23.81
95.92 23.64
-10.26 29.51
71.36 21.16
13.30 15.15
122.66 20.02
8.88 22.96
22.14 16.73
66.45 18.72
137.84 25.75
57.29 19.19
164.49 17.37
34.66 23.93
5.79 21.14
179.62 15.30
34.03 13.29
147.78 21.56
27.63 26.66
848.49 37.17
4.21 15.03
2201.57 32.89
334.36 14.27
-9.36 15.62
77.84 16.70
104.10 19.72
199.06 13.61
1450.70 21.66
58.80 9.17
15.24 21.58
38.21 19.79
1660.96 23.50
798.30 22.78
54.36 6.54
82.45 12.93
202.18 9.40
59.00 10.34
89.76 15.29
36.12 5.55
7.59 17.93
125.79 11.64
169.16 25.04
213.76 28.75
822.09 30.43
403.78 26.46
-5.38 23.99
11.51 13.14
115.84 17.50
187.29 18.26
106.11 18.54
8.54 24.08
67.76 24.38
101.51 26.01
129.17 25.08
27.80 23.23
124.88 20.09
-1.28 19.61
-19.38 22.40
7.15 19.49
94.16 26.69
501.79 31.50
13.61 25.42
77.58 31.39
37.39 29.24
65.21 32.46
27.86 27.00
-4.33 24.68
65.82 23.66
327.33 31.66
36.87 24.31
17.22 24.03
-9.90 22.42
237.14 30.08
81.24 20.01
36.30 21.72
-2.87 17.65
29.43 20.49
124.22 19.17
12.25 18.68
14.99 18.87
182.23 33.52
56.59 29.28
247.00 18.96
87.49 31.67
0.22 27.23
0.53 25.97
164.20 29.48
-21.41 23.55
70.62 15.83
196.32 23.57
1217.86 31.28
-8.39 12.27
-8.20 31.96
24.70 29.92
10.04 27.25
156.47 29.07
760.86 19.17
3664.36 38.07
-1.07 18.57
64.98 15.33
71.07 10.33
64.49 9.49
-1.26 29.43
220.74 29.30
-3.46 18.69
496.83 21.22
313.95 9.91
2.16 14.98
2.23 12.72
160.30 11.21
178.74 16.72
14.04 11.23
76.66 17.82
100.13 16.37
83.35 17.62
48.93 21.29
1704.66 34.50
489.65 33.64
87.93 13.66
480.99 27.13
22.12 21.77
1176.96 36.55
156.25 19.45
-0.12 22.58
381.30 33.70
189.61 18.62
82.35 17.44
-1.05 19.59
104.71 22.40
102.84 22.15
125.69 26.54
72.89 24.00
21.87 24.33
-11.33 29.21
139.60 30.99
227.90 32.93
80.62 29.21
33.76 27.17
83.64 25.94
2.53 26.19
84.15 24.19
-0.68 21.92
6.77 28.22
-6.16 27.79
419.32 30.03
6.58 27.67
4.29 21.77
387.15 30.04
241.87 27.12
518.15 32.49
354.64 24.95
61.96 17.34
17.32 16.74
-11.01 24.73
25.88 24.55
437.86 24.51
512.89 25.25
826.47 29.20
16.89 14.98
258.58 19.77
88.34 17.61
499.38 28.79
1.41 22.32
25.96 21.20
122.36 15.39
215.02 21.01
278.71 17.82
78.03 19.86
385.64 16.79
109.20 13.56
15.14 15.53
796.02 20.38
54.93 9.18
164.94 22.96
383.96 17.56
1861.64 25.53
43.90 9.50
1391.23 27.97
289.50 10.90
500.82 24.30
11.71 9.89
489.02 27.15
530.63 24.39
565.64 18.18
157.62 20.87
446.70 22.58
155.57 12.42
1.82 7.16
64.20 9.95
49.80 7.80
25.75 9.42
7.54 8.59
16.66 7.07
11.80 15.25
903.87 22.37
-4.54 12.54
170.79 17.91
250.54 24.31
279.74 23.89
11.04 23.50
469.72 22.93
374.52 27.48
9.79 23.91
676.44 26.01
263.98 25.67
64.55 21.11
50.65 25.86
6.90 23.23
17.04 22.67
105.31 24.24
17.18 24.33
127.33 26.94
10.22 28.93
73.02 31.33
65.86 30.60
-11.42 23.56
22.60 29.82
-6.56 28.65
27.47 25.18
7.22 21.80
-12.81 29.39
142.66 28.71
53.29 24.16
209.19 26.39
13.17 24.65
15.81 27.31
56.22 23.57
106.01 28.79
97.68 24.43
225.67 23.31
218.47 23.18
226.20 26.86
-10.40 19.24
90.97 19.44
5.16 31.06
233.19 33.48
14.62 27.09
146.03 22.10
48.59 17.85
24.08 19.24
91.71 20.37
-0.59 14.23
15.50 20.73
329.38 20.63
-1.92 15.74
33.88 24.26
45.98 15.22
348.42 18.78
4.04 14.23
2128.13 34.18
56.46 12.68
1.01 21.33
29.55 11.78
7.54 17.16
14.53 30.71
15.23 25.56
237.77 28.46
12.43 21.98
25.43 14.06
113.14 16.55
8.81 16.26
2.18 13.46
7.36 17.64
20.56 13.42
32.97 4.02
0.51 14.48
677.47 16.32
-0.26 16.43
44.76 13.08
43.97 13.85
32.51 16.58
72.53 21.76
161.49 11.07
2.20 14.30
70.74 19.01
48.22 24.13
228.51 13.69
190.63 23.32
167.52 19.08
34.39 8.74
-5.50 15.78
4.06 13.69
76.52 16.39
63.18 11.83
549.33 30.44
9.03 13.74
482.43 24.42
85.58 17.08
250.31 22.84
1099.63 39.44
25.17 26.04
-3.88 20.12
357.21 29.03
85.76 23.62
40.68 17.61
-13.59 18.27
398.99 26.39
7.52 21.23
213.16 35.28
-13.56 26.81
56.46 28.49
24.56 25.45
58.11 25.30
-10.78 24.24
29.11 24.16
57.64 24.00
-13.88 21.14
125.12 25.39
193.51 24.76
350.96 30.03
498.59 29.59
33.57 18.18
379.91 34.93
14.77 19.45
206.77 20.59
122.84 21.05
28.18 20.22
341.64 23.43
6.33 16.79
28.77 15.16
25.77 16.11
17.24 29.78
158.77 31.56
-1.64 25.71
1125.35 27.23
157.64 14.51
171.42 14.09
-4.94 18.27
54.35 14.31
275.94 16.24
20.29 29.35
12.63 27.51
41.84 26.04
3051.07 36.91
447.39 15.60
256.66 20.72
34.82 18.82
50.64 8.74
25.77 10.77
153.26 35.32
43.18 17.99
25.24 12.19
239.68 11.05
14.64 24.05
35.30 22.80
80.18 21.71
172.69 22.11
1725.59 31.18
115.29 17.99
482.52 12.30
10.84 13.59
67.85 16.83
596.29 24.24
17.70 7.59
625.49 20.24
49.03 7.01
427.72 21.14
1.55 14.49
9.31 16.94
32.83 7.19
498.53 22.54
112.75 13.16
49.85 16.76
38.34 23.77
353.40 25.69
221.52 19.77
79.96 22.89
276.42 30.30
55.13 12.92
252.40 27.90
264.14 29.50
60.40 19.68
84.29 25.32
31.95 17.73
166.04 18.09
174.66 17.11
73.26 24.60
168.71 25.75
392.96 22.56
44.85 17.38
-1.38 19.09
367.25 26.93
124.18 26.61
171.47 27.19
-3.85 24.70
6.73 23.43
0.27 27.86
85.39 30.08
7.68 27.10
23.71 25.73
13.33 25.91
88.15 31.23
54.37 23.92
95.82 24.93
132.67 29.20
28.94 24.35
278.82 27.23
132.36 28.65
12.26 20.89
13.35 19.95
48.50 20.95
-0.34 26.45
20.43 27.23
55.20 24.49
463.27 28.49
16.38 21.30
-4.99 23.14
2.17 19.11
69.45 17.65
43.92 17.61
43.21 16.64
118.05 17.63
73.39 24.78
51.12 24.47
12.26 21.44
30.63 16.45
601.50 28.56
139.87 15.70
6.25 21.00
5.24 15.31
289.81 18.57
248.04 16.03
11.73 16.66
712.80 21.17
236.30 23.62
1703.68 33.26
12.14 9.62
12.65 13.20
3200.49 35.06
-6.69 26.87
251.72 30.44
138.47 28.73
41.36 24.02
417.01 27.15
27.97 8.78
397.02 22.50
169.92 11.40
908.61 21.89
-4.00 15.64
354.64 11.42
30.47 2.49
47.27 4.28
0.28 8.37
230.53 9.69
6.28 13.02
42.53 14.45
9.09 15.05
34.31 14.75
78.83 20.71
2.03 11.98
101.77 24.91
94.94 20.13
2.75 20.46
541.99 23.28
93.11 18.12
118.60 17.95
45.29 13.89
150.84 22.75
407.40 24.88
779.57 33.73
101.84 21.16
648.75 32.25
28.05 23.30
13.85 19.11
20.92 22.10
125.62 24.21
214.92 30.28
62.33 27.78
136.81 30.26
125.15 31.19
-27.07 25.51
-18.63 22.68
55.39 27.28
-8.85 26.09
6.93 26.18
294.32 28.17
238.83 25.25
9.37 20.26
13.61 20.82
24.64 21.86
644.76 29.85
231.13 24.38
7.90 17.06
4.84 15.23
23.41 22.96
361.67 22.96
21.30 14.42
72.95 18.30
9.41 27.56
7.76 28.40
351.85 31.84
137.08 19.97
93.62 16.90
7.73 19.12
166.81 15.51
96.23 14.45
56.54 30.56
244.57 30.71
7.64 23.98
997.11 39.82
9.76 22.23
109.60 16.91
182.14 13.46
333.45 36.46
34.21 28.00
13.87 25.46
1.69 23.21
-1.76 21.12
87.98 13.94
65.13 23.01
24.54 15.30
77.65 13.56
24.62 22.76
196.04 24.51
196.68 21.34
27.03 16.54
1344.20 23.37
80.49 13.41
18.52 8.85
8.29 6.18
151.62 16.25
59.01 7.12
850.25 17.63
30.28 12.44
859.61 15.34
7.70 7.74
448.96 19.35
25.24 11.22
2099.53 35.88
137.38 19.90
115.54 19.06
64.96 21.05
232.96 27.81
35.53 15.30
126.03 22.11
27.84 21.94
906.35 29.29
83.36 22.73
255.56 21.11
1128.47 36.77
14.81 18.59
30.89 24.65
2.71 23.00
64.86 29.34
70.07 28.06
1.14 25.14
39.51 26.91
57.48 23.79
3.64 23.23
1.01 25.05
26.05 21.44
787.98 33.72
87.95 21.75
-1.48 19.55
417.39 29.72
16.49 16.01
486.99 25.31
634.97 33.72
113.81 20.63
578.84 39.62
273.26 30.96
894.11 28.79
90.55 15.67
456.97 21.20
77.93 14.73
132.99 18.46
391.11 17.39
8.68 17.42
243.65 18.06
20.83 10.57
5.60 16.42
63.74 13.45
160.00 12.16
-8.80 12.14
12.39 5.82
650.68 13.21
222.60 32.84
41.88 26.96
7.56 19.82
15.28 15.98
209.63 11.28
73.56 8.28
-11.30 14.10
246.89 15.38
-7.19 10.39
0.48 5.01
24.75 11.17
162.93 11.78
2.71 8.09
782.55 20.74
146.29 11.22
55.30 8.82
1895.62 29.20
54.62 14.52
157.18 17.25
56.20 11.41
711.66 23.13
1525.35 33.02
79.09 16.26
51.00 12.26
637.26 25.73
495.16 19.69
584.97 24.66
67.41 22.12
-9.83 15.56
-6.80 21.63
322.30 20.52
333.92 25.05
45.73 20.55
80.85 18.10
11.53 22.53
38.91 19.31
652.58 31.49
6.06 22.55
448.17 31.95
154.22 26.79
33.05 28.99
422.21 34.66
98.68 30.78
3.06 23.14
2.65 28.75
47.30 25.36
70.16 32.25
148.05 24.27
83.98 23.02
12.84 23.13
165.25 22.33
74.20 20.52
61.74 19.38
220.28 30.70
14.46 26.91
28.81 22.60
27.88 18.67
287.24 21.16
44.36 18.34
-4.71 12.56
13.18 17.05
1109.20 36.42
18.38 15.54
26.84 13.35
127.56 16.86
62.87 29.02
529.40 34.68
37.11 23.78
40.24 16.68
324.46 20.97
756.76 23.10
243.89 16.28
929.59 31.22
141.03 32.93
2.95 18.75
113.17 31.30
21.05 28.21
131.89 20.17
2178.04 26.43
2041.83 37.29
132.62 25.47
15.99 21.06
86.75 21.31
166.54 21.02
36.92 11.54
268.66 15.56
74.87 14.27
124.33 26.43
378.97 28.50
47.09 17.92
462.16 21.94
157.71 7.30
1164.82 14.75
285.55 10.58
32.83 13.32
65.52 10.11
-9.54 9.09
1456.77 24.07
16.72 19.63
54.19 23.52
68.71 20.36
74.45 17.20
130.20 21.44
320.98 30.66
27.14 22.44
17.48 8.16
106.06 19.16
39.37 21.24
44.94 24.94
-7.98 9.24
57.89 27.56
7.60 12.79
347.17 18.01
455.39 26.08
227.97 25.85
761.70 24.34
-3.97 16.91
320.49 23.61
24.74 21.90
46.90 23.92
64.03 29.67
34.52 28.34
54.62 27.73
25.94 23.40
49.24 24.89
255.21 35.87
-14.70 24.25
-6.07 20.41
89.78 22.79
1.10 22.93
28.30 24.40
1.25 24.35
210.95 26.46
137.19 22.91
339.09 28.90
6.02 25.88
0.83 25.97
18.76 25.05
97.52 19.32
715.84 28.21
17.96 21.66
48.39 19.35
14.53 15.90
277.76 20.28
0.25 14.36
356.13 21.80
222.34 17.91
543.71 31.13
392.35 20.33
46.00 12.39
282.39 17.41
0.69 12.94
122.06 19.96
37.58 27.21
415.51 32.24
62.17 24.42
612.98 32.74
15.56 19.54
2623.02 33.72
-2.28 13.65
56.49 16.07
143.35 9.78
-2.14 23.91
83.33 24.07
15.90 20.12
13.76 6.91
47.14 16.93
126.48 29.08
180.56 20.79
-0.14 15.86
323.68 14.36
-0.21 12.64
-2.57 14.07
126.37 6.87
425.52 14.80
3.78 6.09
119.80 8.69
176.67 12.79
427.73 11.11
1155.01 19.24
119.68 17.90
1537.81 29.49
-3.03 16.44
38.58 16.17
1088.94 27.72
79.49 5.15
13.47 16.65
35.81 6.22
8.57 19.03
28.42 14.98
310.80 11.08
-10.24 11.73
93.33 22.48
9.01 16.69
46.02 13.93
245.94 15.63
4.20 18.31
264.65 25.70
-13.72 13.81
16.59 22.27
25.00 13.54
621.81 30.60
2.59 17.37
85.48 19.13
767.86 32.99
428.09 23.76
12.77 19.69
154.87 21.78
210.07 25.34
464.19 31.85
28.72 23.58
20.17 26.55
134.03 25.11
108.60 27.21
91.36 27.05
151.06 25.49
179.25 25.46
4.25 26.92
-5.66 23.98
151.12 23.83
1.14 19.49
10.07 19.10
42.38 19.85
131.16 17.03
9.48 16.53
14.79 19.00
19.32 15.83
525.14 30.26
16.12 14.98
98.23 15.61
141.65 16.75
180.59 27.00
966.20 30.10
205.29 19.66
-3.66 13.41
-11.31 14.72
946.90 26.65
38.00 31.58
564.07 28.06
1291.65 30.33
351.16 17.43
50.88 10.45
119.83 12.43
1131.63 24.08
496.69 15.41
731.09 27.67
840.33 18.15
929.50 18.63
1005.86 16.66
23.84 29.23
267.99 33.62
359.12 22.95
3.34 11.78
-3.48 24.58
341.36 29.44
90.41 25.65
18.67 18.14
250.31 19.22
1535.71 24.07
102.89 12.91
45.39 23.00
27.47 13.96
312.05 11.76
8.20 7.79
45.52 9.58
160.00 12.08
45.91 9.84
282.48 16.10
24.55 15.31
2.87 13.36
858.05 28.13
160.45 26.06
-11.50 14.26
69.14 14.29
7.00 20.31
-7.14 15.63
51.77 22.24
102.89 16.90
-14.83 18.44
92.83 21.52
1124.60 39.68
1174.89 39.79
147.20 20.95
38.44 18.80
33.70 21.43
27.78 20.34
115.93 24.52
299.25 29.93
346.88 34.98
54.99 26.09
-2.36 24.80
285.80 29.52
5.21 22.79
-3.13 28.24
110.90 23.74
178.84 25.25
8.22 20.56
15.05 21.64
2.02 24.03
89.39 22.38
716.26 30.69
81.99 19.76
30.26 21.14
150.61 18.72
17.26 17.56
70.91 17.12
340.19 28.17
475.58 28.58
196.34 19.52
153.23 20.59
18.95 27.76
392.19 33.44
82.87 25.65
71.53 24.77
-3.60 20.94
-2.73 14.86
278.33 23.07
32.74 16.93
267.43 18.05
18.18 12.91
430.23 22.34
30.00 14.62
2533.20 47.93
216.36 15.89
17.61 25.84
9.34 24.38
474.55 31.63
61.67 22.90
271.86 26.02
483.27 20.40
163.49 17.22
1950.07 27.06
-6.48 25.35
135.67 28.91
7.36 22.50
15.50 17.96
268.64 21.79
533.15 15.23
369.46 15.34
172.73 10.50
244.69 10.30
1371.97 30.79
4.94 7.67
12.07 24.44
37.60 25.28
119.48 18.70
257.52 9.19
301.63 15.61
1.71 7.62
-4.02 29.94
16.98 19.53
37.25 17.88
429.93 24.77
16.52 29.23
768.93 23.96
19.00 6.92
293.79 12.98
644.61 29.09
-8.71 16.78
52.16 17.21
197.78 16.50
84.61 4.59
761.98 19.96
666.94 9.62
532.58 12.79
14.78 11.31
776.11 16.92
889.59 20.85
824.78 16.30
158.60 15.77
80.68 11.01
6.52 16.84
149.55 17.09
13.98 11.07
7.58 18.96
109.65 15.28
-7.09 20.95
13.19 16.64
238.21 25.29
-27.54 22.25
163.00 14.45
-1.26 12.43
242.37 22.21
209.86 20.23
-2.29 20.75
6.93 21.09
6.70 20.79
107.73 26.50
146.41 30.90
218.59 33.29
80.02 26.65
82.61 29.80
44.82 30.44
3.19 26.46
270.66 29.56
178.06 24.81
31.65 23.12
14.76 25.52
103.54 24.65
2.29 23.11
275.19 25.04
0.38 19.78
77.04 23.61
98.47 24.11
353.26 28.45
203.89 22.09
517.95 26.30
96.10 19.21
38.17 26.90
179.73 28.09
68.49 23.75
115.08 19.02
231.74 20.86
74.93 18.21
266.59 18.96
44.69 17.26
858.08 26.96
243.80 23.94
177.69 17.87
571.93 22.96
156.91 14.37
1783.39 38.01
-1.70 12.09
370.72 15.36
63.44 23.23
23.44 21.66
592.04 30.59
19.13 17.86
60.15 15.08
-0.95 20.15
96.11 20.04
1016.42 32.26
20.45 27.76
2531.69 29.25
353.80 16.47
33.95 23.84
115.52 16.41
2378.68 31.23
8.76 4.59
33.47 7.23
201.30 10.95
0.86 10.84
33.54 9.15
30.08 8.51
138.82 14.31
1115.12 22.15
438.83 18.62
46.08 14.99
50.17 9.01
56.81 14.27
215.50 12.43
122.05 14.22
30.18 14.54
186.88 28.01
170.66 15.80
161.65 26.58
6.59 15.47
65.29 15.07
198.21 16.38
-7.03 14.34
17.11 12.06
39.28 19.26
514.97 22.67
10.77 16.53
251.96 23.17
87.54 14.88
-12.75 19.28
74.21 15.28
241.37 23.93
31.21 18.41
0.41 26.11
-14.36 27.18
246.61 27.55
83.24 25.14
264.31 32.08
346.05 33.96
36.22 23.82
30.79 20.95
135.16 21.75
22.47 21.17
140.96 31.83
-17.28 22.73
45.91 18.59
64.44 24.28
-15.95 16.58
18.25 19.96
151.58 17.10
49.98 19.27
-3.62 17.73
1141.50 29.88
40.21 22.45
73.18 12.78
973.15 23.99
112.53 15.37
1193.05 27.12
657.22 25.44
-1.45 10.04
33.83 14.08
-2.69 25.47
774.20 29.52
111.68 18.42
407.62 15.45
141.59 15.38
-1.48 9.79
4.09 26.17
1389.49 33.15
139.94 10.10
517.48 34.43
8.85 26.68
169.42 16.54
10.34 9.83
7.94 19.47
0.99 20.86
882.73 26.22
31.10 28.45
-12.53 16.91
136.90 12.22
182.79 11.42
157.04 5.08
167.07 14.53
123.93 15.06
636.67 10.01
975.61 23.86
39.67 12.32
172.39 15.32
115.13 21.03
182.10 10.72
336.82 15.92
62.20 20.71
17.39 19.62
153.92 21.88
45.07 14.85
834.10 28.59
168.00 21.73
39.30 22.69
121.76 21.10
12.26 7.98
-8.48 14.54
0.35 9.24
14.01 13.20
105.69 24.89
34.23 11.47
75.37 19.20
605.40 31.34
63.84 14.46
49.66 20.83
561.75 32.77
-0.15 14.72
772.82 27.77
146.84 20.89
150.59 17.60
42.04 22.93
572.51 27.79
71.85 20.26
41.55 22.48
4.97 17.97
406.39 28.30
0.15 20.61
-6.07 22.36
153.94 29.54
290.97 32.41
-8.81 22.31
32.46 25.21
36.02 27.70
201.69 25.00
162.61 24.22
88.27 21.86
149.48 25.24
2.39 31.69
247.51 24.84
100.05 20.60
77.05 20.00
222.50 20.43
288.29 23.20
667.09 29.30
1096.58 31.11
16.79 18.14
193.29 20.06
1028.75 34.87
-9.60 13.58
28.53 14.24
16.70 13.43
12.56 16.66
35.35 26.46
65.49 27.53
533.62 33.47
54.44 22.69
34.17 20.94
298.49 20.73
176.85 16.27
96.42 15.92
34.98 14.09
912.82 27.48
358.06 18.35
816.93 22.01
3.24 12.60
645.52 21.40
53.27 11.37
6.02 22.90
57.83 23.61
367.42 28.47
82.36 20.47
1629.31 31.75
67.64 11.96
8.16 13.02
11.07 8.52
56.01 8.78
13.99 22.25
409.74 22.82
372.08 27.93
20.09 21.73
-2.76 16.38
192.67 17.66
7.86 27.55
-23.08 11.76
-3.37 6.75
15.74 16.61
8.57 9.72
-3.31 17.00
47.21 16.99
48.45 15.46
666.60 23.21
228.55 14.47
400.47 11.91
56.83 6.29
50.46 7.75
41.86 11.85
1173.90 21.24
5.97 11.09
408.48 17.30
611.77 17.22
150.84 17.44
109.70 21.56
101.52 8.09
61.02 18.18
104.19 11.76
73.50 7.52
59.07 18.08
110.20 13.21
87.25 20.51
122.05 22.66
6.44 22.54
545.81 16.63
181.24 14.84
17.84 16.00
18.69 12.79
-13.99 21.82
172.68 19.84
266.62 23.73
18.31 21.42
29.11 21.28
-2.04 24.74
114.51 29.50
37.22 27.10
13.28 24.19
79.08 26.47
6.31 20.78
70.76 25.59
283.20 27.48
12.48 20.96
12.67 19.21
116.02 21.32
2.64 21.34
-2.78 19.84
812.28 33.82
356.86 23.48
88.79 18.48
49.39 22.05
523.79 33.87
-3.89 19.76
354.22 26.95
9.57 19.67
26.94 16.97
102.00 16.99
191.41 30.19
31.35 25.11
399.99 30.62
37.63 22.69
6.50 20.41
984.69 29.81
229.78 23.75
88.81 16.24
516.90 22.48
17.94 14.78
55.44 16.79
150.17 17.86
301.67 32.89
152.98 13.92
175.18 14.02
1762.10 32.47
622.56 16.61
605.63 38.00
1426.11 26.20
19.23 19.71
4.66 19.34
326.89 24.61
2713.69 34.66
224.27 8.89
196.65 31.15
742.08 22.75
-9.62 16.48
324.61 21.71
-11.23 25.42
864.25 39.43
82.95 9.16
1023.43 24.74
166.88 6.00
11.97 6.36
516.98 12.59
1375.88 21.54
357.13 16.18
60.03 7.09
228.24 19.15
93.46 17.28
376.62 18.07
71.50 16.36
488.82 10.25
-18.63 15.03
333.90 22.44
1335.13 25.72
-2.49 16.27
302.25 24.48
14.92 15.45
437.57 22.60
1.97 14.14
628.32 31.64
45.26 15.03
406.05 23.39
65.49 21.09
695.56 35.08
16.58 18.22
96.77 24.69
31.38 13.63
45.07 14.66
124.49 21.58
0.07 18.23
-3.59 17.31
125.12 25.44
305.31 30.61
127.44 32.56
49.08 27.07
50.92 26.02
-1.14 23.40
21.43 21.92
320.84 26.31
31.34 20.66
2.04 23.17
51.98 24.97
113.39 22.99
167.30 21.26
38.99 19.47
58.41 23.74
-6.55 20.36
257.17 21.71
102.32 20.48
289.95 23.06
14.79 16.22
146.88 17.15
136.92 16.62
17.16 15.37
84.67 15.13
289.31 21.25
204.53 19.17
1076.33 27.50
28.86 12.46
9.99 24.11
967.47 30.48
14.88 12.61
39.80 12.47
22.66 14.11
32.23 21.74
347.70 27.16
-12.72 18.26
42.32 11.34
309.04 13.84
758.99 18.86
144.23 10.49
-9.54 24.67
96.68 24.74
20.73 15.32
1073.37 28.82
15.23 8.94
191.85 14.38
108.14 27.39
424.03 31.23
-5.47 12.60
52.32 9.75
7.79 9.83
-12.49 20.83
842.76 22.92
13.63 26.87
12.93 19.04
45.88 20.08
52.53 13.93
1.32 6.03
171.84 9.40
430.40 7.93
-4.73 6.65
218.87 12.97
-0.44 11.03
1917.44 18.67
2501.19 30.97
62.59 12.34
83.48 11.15
21.29 15.74
58.79 8.21
219.72 15.10
112.85 16.26
49.11 14.33
18.12 9.65
120.87 15.82
229.00 19.65
76.11 14.67
510.06 16.46
205.57 16.55
110.12 12.29
740.35 23.32
110.66 12.85
907.47 29.24
17.11 11.68
666.81 24.01
1297.26 32.57
8.47 19.64
59.45 19.49
160.85 17.09
1022.43 31.42
132.02 23.06
735.20 30.25
71.17 20.60
2253.25 48.85
252.54 26.92
31.23 19.40
638.07 33.06
40.80 21.92
53.20 21.17
8.41 20.44
234.00 28.33
18.31 23.33
129.49 22.74
119.66 24.06
49.77 30.08
127.48 27.67
94.31 21.08
37.80 19.73
144.14 20.85
46.99 20.60
144.58 26.76
62.48 18.22
578.43 25.72
28.68 17.17
533.21 24.30
51.30 22.11
2.55 15.78
234.41 17.26
14.86 26.21
86.78 18.33
450.81 21.30
3.07 23.78
468.98 30.68
85.17 22.06
257.01 24.66
303.16 24.65
128.67 15.26
19.64 11.61
35.52 9.87
95.11 12.87
499.06 33.50
9.54 13.46
442.89 16.94
89.25 11.95
143.74 24.05
369.62 27.36
32.24 19.78
581.38 27.64
66.27 17.79
226.18 11.25
-11.43 25.79
174.67 14.21
11.02 21.19
18.29 22.22
541.99 22.18
204.45 29.90
55.48 22.05
48.44 13.02
29.93 24.94
24.37 15.57
922.22 28.04
5.71 12.79
406.18 19.04
8.95 3.38
-11.72 20.13
1322.02 22.06
6.61 6.56
6.17 13.86
10.95 15.35
1.51 13.48
740.82 22.53
298.16 16.13
861.94 20.60
7.23 5.71
510.94 20.78
145.94 16.41
40.07 8.58
140.11 15.87
-5.03 10.79
349.02 19.46
350.25 9.23
-7.95 11.86
467.03 21.95
313.91 17.39
293.76 16.71
0.77 8.93
1257.47 27.03
81.91 18.80
15.18 20.91
255.11 25.24
320.24 20.93
-0.12 20.36
1577.64 30.72
104.81 22.41
6.00 9.57
379.61 23.36
5.76 17.97
106.94 10.51
931.85 26.82
188.49 12.98
873.51 32.68
-5.13 9.41
1214.20 31.50
23.51 11.45
286.84 21.73
11.68 12.68
354.17 23.53
3.34 16.11
1070.50 35.94
21.51 18.79
400.15 29.21
89.72 27.15
71.20 27.49
12.50 26.04
131.88 25.73
40.93 24.71
14.26 22.69
61.88 24.04
-3.18 22.36
139.53 21.84
251.77 26.27
4.91 25.54
9.35 18.82
182.46 22.19
104.87 18.90
37.48 17.10
179.91 22.44
30.27 17.88
17.19 14.34
367.36 21.41
13.24 26.27
3.81 17.38
407.53 24.20
834.61 26.52
5.23 13.15
284.94 30.47
-8.79 22.34
21.19 20.33
150.99 16.18
13.12 18.20
1262.90 28.85
2.51 12.74
58.89 15.15
552.86 18.95
332.80 12.74
79.16 12.58
1670.02 24.93
785.08 15.21
528.30 35.38
38.17 26.68
10.13 18.52
872.31 31.38
25.84 17.00
50.49 16.35
96.84 15.98
7.49 23.87
708.65 26.10
69.15 15.04
53.82 13.80
601.82 32.88
-0.13 6.38
47.56 29.12
1064.26 35.52
50.18 10.79
2933.11 21.57
39.69 13.20
743.12 19.84
181.40 7.80
148.51 14.31
336.22 19.67
1089.93 23.91
416.80 20.64
-2.71 18.80
418.68 12.83
330.14 24.32
20.77 19.18
1172.63 30.29
1235.70 26.22
106.96 20.34
42.21 8.48
22.81 18.98
0.16 20.80
629.68 28.96
499.35 29.32
30.74 13.00
70.20 16.08
116.40 21.74
64.29 16.47
233.05 24.44
66.28 22.09
227.83 24.28
60.45 20.77
41.78 22.00
251.02 30.92
43.40 23.26
49.63 26.47
116.82 26.20
184.61 25.27
334.02 27.34
17.62 17.76
184.21 20.99
-5.26 20.80
3.75 24.26
403.15 30.89
10.58 21.94
84.87 22.79
26.41 19.48
412.89 22.98
362.32 22.14
217.40 20.17
-2.03 19.61
175.51 21.34
-2.99 21.57
26.10 20.07
81.29 15.97
194.03 19.29
78.19 16.98
30.01 12.71
10.61 13.39
276.19 19.02
19.32 12.87
441.52 17.93
255.84 14.42
518.25 17.67
-10.43 25.73
3.05 23.86
172.06 17.06
206.29 13.94
879.46 33.72
716.60 28.48
305.79 20.54
1156.41 26.01
75.93 22.68
276.35 17.03
1297.43 18.46
-8.49 28.40
1521.48 25.23
1610.37 21.36
-0.42 27.74
124.61 9.79
10.02 21.42
-6.98 8.77
46.62 27.48
30.14 17.32
172.20 21.63
153.13 7.50
0.43 22.51
148.36 10.20
36.16 7.69
1548.49 20.06
2724.20 29.42
319.90 8.24
-2.79 11.29
44.76 10.04
35.34 17.05
284.48 21.18
25.78 16.41
1288.43 29.46
296.10 6.05
2742.48 34.52
58.73 8.04
10.20 16.51
1020.58 30.55
976.42 32.02
177.82 22.01
72.32 16.73
97.27 12.78
270.10 26.04
90.02 14.52
-4.20 14.37
11.80 16.46
-6.21 11.86
79.96 15.75
255.00 21.62
24.98 13.86
-10.45 18.84
40.69 16.18
-2.27 18.15
119.44 22.33
23.45 14.72
42.56 17.59
56.19 17.46
320.82 23.20
78.18 28.98
43.83 26.61
223.30 26.15
337.51 32.29
430.38 28.32
413.59 26.77
14.69 19.46
31.75 22.42
531.31 25.63
51.07 17.99
19.40 24.30
373.18 21.76
217.99 17.94
607.00 21.41
0.35 13.22
132.14 20.81
143.37 16.77
-0.92 10.86
18.91 25.42
141.16 12.98
48.67 23.51
367.00 27.61
114.00 17.80
1808.32 37.04
1348.57 24.55
1426.91 27.55
0.96 12.58
1525.42 28.62
206.34 27.71
343.78 12.50
-0.15 19.76
652.15 30.15
78.86 14.97
655.43 22.79
1089.78 21.40
448.32 34.20
3.43 19.49
80.16 22.00
855.09 22.31
197.84 29.02
312.57 24.77
162.45 22.86
512.68 19.19
332.56 20.51
243.35 16.84
4.11 12.20
354.07 14.99
668.97 31.17
77.03 8.31
236.84 10.98
521.65 11.22
25.00 15.19
9.41 14.01
123.47 10.78
457.29 17.88
512.96 17.74
327.90 17.54
383.02 14.74
194.42 19.48
960.46 20.87
2267.70 34.95
98.51 16.52
568.92 23.44
1043.40 24.52
161.97 15.26
205.58 18.06
62.66 10.84
29.98 14.36
130.40 18.93
321.45 16.31
140.10 23.64
9.92 14.07
-2.36 20.36
40.61 12.07
9.45 16.20
380.18 18.92
131.17 16.01
48.25 20.20
443.69 25.02
78.19 19.92
4.64 17.85
5.42 20.49
154.26 22.60
6.12 26.04
30.81 25.14
93.67 25.12
29.68 21.86
144.61 25.42
15.02 29.86
70.48 26.45
46.00 23.75
48.44 19.60
273.91 22.46
133.92 19.06
200.76 22.48
146.53 25.83
205.69 20.18
617.84 24.68
162.72 17.65
34.82 16.73
356.17 30.77
344.83 18.90
99.60 14.63
0.40 24.13
37.55 15.38
187.35 15.70
472.39 18.73
455.92 31.63
35.31 21.85
651.82 30.77
1008.44 30.62
196.03 14.99
89.33 16.59
328.98 25.03
64.32 19.71
185.13 21.42
709.52 27.33
59.75 10.03
1.99 27.25
6.17 16.39
718.99 28.31
41.62 16.14
15.24 14.70
3287.02 34.26
270.04 10.22
36.32 6.98
5.77 21.84
49.86 11.13
50.47 5.92
19.43 17.48
1263.72 34.26
203.90 15.20
-15.48 21.71
208.29 19.75
25.38 17.41
98.25 12.83
5.76 25.93
187.24 25.05
175.61 9.73
92.77 26.38
276.88 23.28
126.44 10.02
57.44 14.11
1393.01 27.31
20.33 10.60
365.44 14.47
189.42 9.30
579.58 16.38
1403.10 24.75
1.60 15.10
451.77 20.64
171.76 5.94
198.48 9.81
-6.57 12.62
2423.10 30.14
433.98 22.51
572.21 21.59
65.48 6.23
-0.07 8.06
14.78 23.84
14.08 14.43
250.72 21.75
377.86 27.74
-10.59 11.36
2.69 19.85
833.65 19.42
12.96 17.33
142.85 10.96
36.97 13.89
-6.13 13.87
415.04 19.39
-8.02 19.17
0.16 24.51
185.15 27.39
30.00 23.11
57.05 22.21
845.17 33.47
35.28 18.81
147.76 20.82
71.10 31.36
11.36 24.39
575.45 34.31
112.50 25.88
167.88 25.39
30.70 19.95
299.10 23.37
50.66 16.61
117.23 19.59
483.35 31.00
165.73 20.90
439.20 24.91
35.24 16.94
202.42 17.28
950.45 27.87
57.74 20.96
358.82 27.78
20.36 20.90
139.67 22.18
177.71 20.78
825.96 28.50
485.43 21.04
325.53 19.07
4.69 18.38
-3.19 17.56
342.86 16.12
57.02 13.27
123.34 26.64
10.29 8.44
97.64 10.66
90.45 24.26
126.71 11.94
210.16 11.38
273.55 24.59
2293.07 46.34
20.23 9.11
117.51 8.62
0.46 6.30
83.63 21.76
5.44 15.10
280.22 19.16
3.17 12.94
13.53 25.08
68.93 8.68
349.81 27.58
921.60 27.27
116.69 13.96
52.08 26.19
-7.50 18.68
369.59 8.76
7.35 22.07
237.91 21.10
715.01 16.22
59.12 5.62
14.63 7.03
9.24 18.27
46.99 10.96
156.08 12.75
238.57 9.24
745.51 24.84
32.53 11.71
664.32 24.12
605.21 21.06
8.40 13.02
8.52 22.26
1144.96 22.94
621.52 19.13
79.13 14.86
373.05 21.98
426.91 25.99
30.74 19.02
281.20 12.65
461.53 28.27
316.12 26.30
17.68 12.53
417.47 24.09
28.10 21.47
19.94 14.60
746.27 30.70
10.68 13.52
-14.42 18.41
54.83 16.65
98.29 19.48
452.56 28.23
26.58 14.98
44.64 21.23
40.35 18.23
319.53 22.37
52.70 22.36
251.85 25.38
26.20 20.06
2.07 25.50
49.50 24.91
100.69 24.18
114.30 22.85
41.87 23.56
49.93 22.41
-0.46 16.30
202.10 22.15
60.38 26.88
98.91 16.78
238.52 18.87
498.39 21.71
211.83 20.89
20.25 21.66
713.62 23.67
232.94 16.07
9.91 12.34
266.27 15.75
2371.66 35.59
995.08 22.51
82.16 12.39
18.24 24.65
31.32 12.47
66.68 10.45
251.46 13.80
149.40 23.61
367.28 25.78
-4.62 11.65
97.23 9.48
94.84 17.28
184.10 16.97
87.78 11.29
507.55 13.82
617.42 35.62
287.57 27.98
47.24 19.92
589.56 26.91
23.43 10.92
227.84 27.44
103.87 20.57
9.78 10.63
18.85 28.03
390.00 10.04
63.83 19.06
89.66 24.67
332.34 21.15
633.59 13.79
2191.24 10.47
413.87 26.35
7.11 9.35
6.32 5.69
54.89 9.44
5.98 9.25
173.97 10.80
124.78 15.50
78.08 8.88
-11.09 11.33
38.42 7.26
5.99 11.37
28.83 12.12
-13.98 10.87
-11.34 13.44
227.84 20.26
109.19 9.09
292.07 21.44
183.01 20.16
8.21 10.82
77.56 19.37
43.00 19.14
754.23 27.43
30.17 11.44
495.95 23.21
358.59 23.59
35.14 21.44
18.41 12.11
106.80 15.28
-0.68 14.61
131.96 12.89
381.13 25.74
1.03 11.48
9.59 16.36
38.17 12.20
-5.20 12.63
2.86 13.13
180.97 20.85
-7.84 14.01
151.85 22.10
6.52 16.27
3.86 16.82
110.57 22.50
97.81 22.38
26.84 26.23
36.39 25.60
160.25 27.60
76.29 22.59
357.22 27.21
7.02 19.48
190.01 21.50
44.52 18.97
80.17 25.33
53.57 21.59
432.80 22.91
11.70 14.99
9.13 23.08
415.08 20.59
363.70 20.50
7.03 14.33
169.36 25.72
84.07 12.63
-1.04 13.40
5.57 23.13
13.20 23.13
121.84 14.38
34.33 11.87
72.61 22.91
-9.70 19.11
210.90 15.61
18.67 18.57
53.65 16.13
444.05 22.11
0.91 14.27
1139.32 28.96
528.93 15.28
49.05 24.56
181.31 11.07
16.57 8.72
482.53 10.42
8.35 16.64
1199.88 32.32
5.04 11.63
730.63 22.31
203.02 29.56
11.57 21.37
8.45 16.58
50.43 17.61
48.61 22.18
276.46 20.24
33.65 9.92
14.86 24.67
-2.54 20.19
25.42 3.38
178.68 15.41
226.54 16.96
12.30 9.80
35.89 7.90
148.13 29.58
7.22 24.05
316.71 10.79
21.66 17.70
1891.45 21.93
203.55 10.41
5278.38 24.85
343.31 13.75
24.53 12.85
3368.78 33.19
167.24 12.59
41.78 12.05
3356.19 31.85
195.73 15.78
-1.75 11.37
34.56 16.40
1045.47 20.28
0.97 12.36
93.07 18.95
38.69 11.32
442.29 12.43
9.38 14.76
255.85 21.68
52.85 13.09
137.61 14.76
1220.12 30.92
59.62 10.92
1012.57 30.48
7.43 9.65
197.92 16.47
482.26 23.12
602.94 26.10
275.06 23.74
138.80 28.28
252.88 27.64
17.39 22.64
372.71 27.81
29.42 25.41
-3.73 23.34
105.54 25.45
120.61 24.21
95.16 22.24
11.95 19.11
1126.08 35.95
592.08 27.45
411.10 23.78
48.31 16.58
85.76 18.05
382.62 28.01
569.37 34.14
23.87 21.65
277.55 19.78
1.41 14.08
189.44 16.11
81.66 25.36
14.83 22.34
-2.46 10.95
25.13 14.42
133.30 19.48
555.38 30.74
-9.02 12.44
13.23 12.64
41.91 11.20
23.16 17.73
288.11 20.16
754.32 25.91
1316.30 30.00
28.28 10.59
1100.91 22.52
376.80 31.97
3245.59 36.29
75.34 22.85
222.03 9.98
216.73 22.77
45.02 14.60
26.38 13.15
208.45 10.12
170.52 22.39
564.32 11.18
894.69 28.82
-12.11 13.66
61.98 11.63
1835.57 28.51
40.23 24.73
14.16 13.84
107.01 24.27
203.58 23.25
2151.06 11.57
383.67 16.56
28.93 9.65
118.44 7.95
234.63 6.86
125.78 17.91
93.70 7.09
34.89 8.89
411.03 17.93
931.85 22.17
381.71 11.78
1380.56 24.18
528.66 10.85
-5.58 10.69
41.40 10.37
134.70 13.39
156.64 15.40
65.26 15.03
31.16 14.73
1295.21 29.80
212.83 12.16
1010.36 28.72
68.91 16.45
52.61 18.17
161.14 26.24
81.44 13.65
23.09 20.78
138.86 11.48
19.15 17.54
275.64 12.30
295.98 17.71
407.82 20.88
20.96 14.14
551.93 23.17
1193.19 32.76
69.05 14.38
25.74 15.64
497.85 24.38
840.50 31.07
6.09 15.98
84.82 18.20
746.10 29.07
783.78 32.12
22.58 17.11
196.27 22.14
101.68 24.98
331.46 26.38
320.09 22.65
33.96 19.27
164.17 20.66
72.41 26.06
73.62 24.26
49.26 19.83
30.41 19.03
83.07 18.66
596.48 26.10
492.68 21.81
72.24 14.88
324.52 25.19
86.89 19.36
264.15 21.55
476.60 24.27
58.36 16.35
443.95 21.23
1164.39 26.85
713.61 29.77
36.28 16.96
5.18 15.30
579.00 23.76
101.99 12.00
551.83 16.69
186.26 12.00
9.86 11.71
142.46 12.92
21.55 22.50
13.31 8.27
7.86 19.69
714.18 15.59
757.51 21.88
436.43 32.64
876.50 13.31
262.34 26.31
23.95 18.31
105.65 14.30
39.71 12.65
432.13 18.00
126.55 26.32
346.62 27.97
64.55 19.13
-1.68 6.40
78.44 13.04
158.09 13.56
25.84 10.20
2.14 25.44
2.23 20.39
33.94 5.89
41.19 24.26
339.20 25.56
354.09 20.30
240.47 22.51
49.79 10.53
527.92 15.10
113.80 8.98
2517.53 29.17
373.39 16.79
9.88 10.28
-2.34 9.97
95.46 11.95
242.46 18.98
49.65 14.84
360.03 11.52
754.94 18.49
-3.85 12.34
720.80 8.56
2182.22 34.93
134.44 12.33
84.62 13.37
225.77 19.37
362.98 27.02
110.70 20.40
450.13 14.91
471.32 27.79
51.73 12.07
8.34 18.73
523.04 21.72
17.75 15.30
-13.78 16.75
-8.96 18.69
42.09 11.89
270.12 15.90
139.38 17.09
39.88 18.53
27.85 20.42
354.09 24.64
376.84 26.68
16.82 23.48
-2.57 21.39
263.85 25.54
64.26 20.59
203.53 28.22
138.56 25.72
8.80 21.06
-13.26 18.73
41.67 24.64
88.14 16.59
41.48 15.78
167.41 23.09
57.53 17.81
59.24 26.00
173.21 26.74
28.71 22.09
31.91 13.12
556.14 20.48
327.26 18.64
179.09 19.11
128.81 26.63
132.82 12.68
571.97 22.90
22.23 16.07
4.94 23.26
243.10 25.61
448.08 17.30
269.69 18.18
100.05 24.13
-1.60 7.43
729.39 17.86
22.43 20.41
15.83 17.95
69.50 9.39
16.38 16.62
193.74 13.79
1482.79 19.83
677.13 22.93
20.25 6.85
21.17 21.97
1324.66 21.08
250.98 21.64
4.02 15.36
279.07 13.21
14.16 19.68
42.40 17.56
51.18 18.48
14.78 23.01
68.11 4.41
777.12 33.25
26.98 15.20
97.34 17.81
-6.30 24.51
19.11 20.18
43.88 7.96
5.04 20.01
8.53 7.80
246.47 11.63
14.25 16.46
1964.82 14.75
324.00 12.24
-7.10 7.55
239.81 14.39
-5.83 4.54
118.52 8.43
101.06 13.04
73.14 13.93
3638.70 32.34
244.83 17.94
40.45 19.53
174.09 14.07
91.92 8.20
23.39 12.10
1.47 16.27
74.07 20.39
844.10 24.01
62.73 15.31
11.97 16.12
-3.65 17.17
424.19 17.17
371.45 14.63
55.46 16.34
2.75 15.84
106.57 17.02
3.00 16.43
123.89 21.17
57.09 22.36
282.90 26.76
195.60 23.56
111.67 21.11
682.14 29.55
97.99 18.74
1.98 19.52
56.82 16.80
2.01 24.87
149.14 25.23
15.45 19.75
229.83 26.43
86.99 20.71
566.03 21.50
244.17 19.89
67.21 18.29
568.11 32.18
27.28 19.26
380.91 18.44
26.95 19.37
-0.22 20.31
172.60 13.84
853.74 34.04
19.56 9.79
61.59 12.09
38.37 11.51
724.68 27.43
52.29 15.72
20.36 13.31
618.91 21.10
289.42 16.32
445.85 31.37
67.89 21.72
811.26 14.48
22.35 18.45
1076.52 29.74
-1.45 12.33
65.30 10.76
149.20 9.56
-3.18 14.54
13.24 26.52
3.01 5.36
16.56 12.44
18.95 6.25
19.99 25.58
-1.84 7.06
2448.51 25.73
1025.12 16.52
16.50 10.22
123.00 16.33
72.60 11.78
148.31 14.03
5643.63 50.77
10.40 11.82
90.08 6.87
100.37 10.28
289.97 15.24
265.20 18.58
206.00 19.82
53.05 11.60
381.51 23.34
37.47 16.46
27.95 17.21
947.22 23.35
208.67 16.67
92.68 15.55
19.59 16.08
103.41 10.89
155.72 20.44
288.78 24.38
101.77 10.44
168.16 16.72
122.57 16.34
-1.84 12.13
302.16 23.62
365.10 19.56
-9.51 16.14
-5.42 11.90
233.01 18.54
-3.91 17.93
6.96 12.97
32.61 16.61
0.55 19.69
168.80 18.21
10.93 18.66
108.09 18.76
131.57 25.84
115.61 24.63
27.79 20.92
13.91 23.05
24.21 22.64
9.71 19.17
12.11 18.43
278.92 22.47
381.24 23.08
268.60 20.28
631.33 24.31
59.58 14.60
34.63 17.64
428.97 29.94
11.06 18.41
281.91 24.83
4.23 16.92
142.61 16.03
626.42 22.11
-2.42 15.44
34.18 19.01
168.40 21.36
6.12 11.82
795.66 19.91
106.85 13.51
4.29 14.98
5.42 17.17
586.58 27.23
65.29 12.41
2350.57 29.85
126.57 13.76
505.33 24.88
382.70 20.58
120.32 13.82
63.64 10.64
4.42 22.31
12.97 21.20
199.05 11.09
-0.51 6.55
19.79 21.28
33.53 19.30
1196.96 32.63
929.74 13.81
-1.90 11.94
134.69 13.98
876.46 22.35
206.73 26.88
769.30 33.20
102.36 18.79
6.37 12.94
30.23 9.94
105.00 25.00
368.06 27.52
7.23 16.95
74.86 21.19
616.89 26.15
1572.76 27.79
11.54 9.85
293.25 23.85
90.83 14.87
590.56 15.61
26.27 10.80
-2.09 8.52
21.85 11.24
140.85 13.67
-7.23 8.11
39.47 12.63
1727.56 28.50
159.83 17.36
744.64 26.51
15.08 14.17
552.04 25.88
628.49 14.58
346.67 19.01
5.42 9.08
37.20 14.58
143.17 18.65
183.77 20.59
26.27 12.95
1103.54 26.00
75.37 19.57
98.07 15.17
59.42 18.24
9.56 10.58
15.65 11.78
732.15 29.39
243.36 24.22
422.63 25.68
7.48 23.06
-7.46 20.71
82.10 20.33
85.26 16.66
10.42 22.52
142.02 19.26
18.82 24.47
96.63 24.18
19.79 21.98
410.58 24.17
108.72 17.80
1347.15 33.43
352.36 20.46
53.77 22.01
34.91 12.28
474.71 19.32
78.30 17.36
136.19 26.35
-4.91 20.89
372.68 26.26
8.79 16.06
1375.08 33.26
38.88 14.62
813.19 25.05
141.08 14.75
103.98 16.85
20.17 14.52
941.55 26.29
114.97 14.22
58.18 11.35
244.78 19.48
59.91 10.43
117.42 23.70
20.89 8.50
4.77 18.72
458.21 14.75
-9.80 18.46
203.33 11.04
515.40 11.66
600.68 27.74
57.12 10.31
21.00 24.38
13.87 20.73
1803.51 19.34
185.71 18.82
279.51 10.03
33.86 24.45
744.03 22.89
-8.21 10.65
267.30 14.57
244.15 13.45
3080.97 33.86
161.85 22.15
504.18 24.07
6.29 10.78
290.19 15.83
2.03 8.37
2024.37 23.94
23.54 21.96
23.18 5.59
990.62 34.18
805.63 10.62
7.35 14.20
291.36 10.64
36.52 7.98
182.90 9.57
4.93 20.68
28.60 5.48
35.47 19.21
42.51 14.22
563.60 16.81
2.90 15.87
494.26 16.72
176.39 11.57
226.59 14.57
5342.08 45.92
35.72 10.96
10.55 11.69
278.75 17.51
134.47 16.30
12.65 12.90
591.58 20.72
41.71 12.17
119.13 23.33
39.18 8.39
34.69 20.47
172.82 10.00
140.66 18.65
2125.68 41.32
14.84 17.57
619.08 25.30
56.07 16.37
-0.33 17.95
130.81 18.77
499.17 21.34
45.35 16.68
69.39 18.24
243.93 21.83
144.33 16.10
83.44 17.56
125.05 17.86
103.39 21.66
12.81 17.97
292.54 22.25
166.30 21.57
359.37 29.45
102.47 22.84
19.16 20.01
28.19 19.06
37.03 17.94
49.82 21.91
474.44 27.29
907.78 25.53
31.68 13.39
-3.16 18.05
72.11 24.98
41.89 21.70
2071.52 32.40
10.30 10.16
70.84 13.81
171.92 17.09
206.58 24.65
260.40 13.55
63.26 9.68
140.64 14.50
88.07 17.48
31.03 20.08
179.53 11.70
522.23 27.65
79.14 8.44
-1.93 17.17
1406.74 17.29
284.30 10.92
19.72 16.11
1168.70 31.05
16.10 21.53
5.49 6.44
933.49 24.17
3005.06 36.59
657.92 33.55
179.85 22.41
12.06 4.38
29.97 17.75
5.57 14.35
548.08 27.06
-1.36 13.88
370.51 7.74
2.46 8.82
986.12 19.73
367.55 25.42
37.40 5.30
5.43 5.57
51.56 13.65
105.19 25.55
49.55 7.10
9.93 21.69
134.19 21.28
-10.21 8.34
576.52 15.09
351.45 14.53
292.91 16.22
394.63 16.24
677.74 21.40
2296.80 23.08
420.69 10.50
5.36 14.64
283.50 18.32
443.99 12.09
442.55 20.12
597.95 20.89
1.89 14.15
34.33 18.75
157.04 16.95
585.66 19.03
445.84 21.38
46.59 16.96
299.46 24.07
75.55 12.08
740.24 23.56
11.74 9.05
537.21 22.64
74.73 7.18
80.84 14.78
28.81 14.85
0.41 13.55
40.86 11.26
156.75 16.49
19.54 17.03
38.13 17.82
311.04 22.23
286.18 20.60
4.60 14.44
165.86 25.07
264.40 26.74
6.62 21.45
56.49 17.99
629.94 24.00
6.36 23.23
46.63 22.28
232.82 26.03
144.06 23.61
156.54 20.77
0.88 18.25
241.74 22.24
192.86 25.39
109.94 15.71
19.68 15.16
48.85 19.77
82.61 18.50
298.81 14.81
-0.18 10.81
40.32 14.87
441.62 26.72
26.21 7.22
114.08 18.82
67.22 7.85
856.77 29.75
31.52 16.07
2594.14 30.08
750.38 14.07
95.21 11.27
55.38 14.73
34.25 12.67
53.00 9.94
-5.37 19.38
26.88 18.35
-2.02 20.73
973.46 27.25
20.78 13.55
489.63 27.66
2982.88 15.54
4.10 19.88
563.38 6.23
224.13 7.65
77.81 17.69
18.32 2.61
759.27 12.35
87.04 14.92
5.08 22.55
41.10 19.38
126.96 8.68
105.84 8.77
1014.60 29.87
370.46 12.75
27.96 8.50
-2.33 10.89
119.83 16.12
44.03 9.03
196.95 14.17
37.65 11.49
321.04 11.23
13.41 6.63
103.81 6.63
611.06 10.51
21.97 11.33
146.12 16.98
12.93 7.46
23.22 11.83
606.49 19.55
29.45 13.34
587.96 23.22
5.40 19.64
23.15 8.01
64.45 11.46
239.45 20.41
4.22 16.18
70.02 14.29
36.46 15.75
908.78 30.88
1273.19 29.68
945.92 25.91
180.72 20.94
-7.93 13.25
9.12 13.56
372.86 16.80
15.93 12.00
243.79 22.35
-4.28 16.45
198.47 17.58
-7.24 19.24
38.39 13.18
13.07 13.60
12.01 18.26
11.59 15.47
13.55 20.03
102.03 19.78
11.29 18.61
172.22 21.64
84.17 19.11
30.45 17.21
10.73 16.72
41.03 16.01
197.40 18.69
45.51 15.01
185.75 16.93
239.01 25.34
614.19 22.02
15.96 21.07
42.38 23.77
289.25 25.46
14.39 17.39
-0.94 15.71
32.96 16.46
212.86 14.62
221.95 27.24
35.64 9.76
375.51 19.54
-8.79 15.23
55.19 16.41
524.96 16.95
629.39 15.75
381.60 14.26
18.81 10.15
1005.04 31.26
145.72 17.48
213.50 24.69
76.09 15.44
83.12 14.17
42.56 10.64
118.16 22.93
-4.07 11.36
716.17 21.22
23.06 10.62
213.83 13.75
183.47 7.75
82.03 19.75
268.01 21.39
928.68 28.73
37.70 11.78
3.94 19.36
89.16 17.58
27.97 22.96
-7.93 11.36
3639.57 25.44
228.16 6.12
-2.87 17.32
213.20 18.65
569.17 20.48
206.85 9.19
499.22 25.53
73.68 14.97
222.36 26.74
-4.58 19.54
415.47 9.81
24.80 8.90
208.09 12.07
-6.47 15.20
46.97 4.81
12.20 24.50
-1.40 14.17
50.53 10.36
16.83 10.08
421.06 19.49
808.96 22.83
211.77 16.97
240.73 14.78
35.63 6.38
419.54 14.76
99.45 17.91
19.26 14.22
15.04 6.77
1234.84 27.29
994.90 21.68
55.54 14.44
368.76 14.81
3.50 17.48
0.06 6.99
-9.34 15.49
55.84 17.74
30.72 16.14
7.04 8.82
193.12 16.10
194.74 18.07
13.31 10.63
304.12 20.39
20.95 16.18
131.45 17.55
5.53 18.99
4.40 17.68
28.03 13.34
12.98 22.26
387.96 28.03
75.05 20.94
77.45 16.81
1939.85 36.71
114.40 14.07
29.30 11.93
22.71 20.35
27.18 19.80
1261.03 25.72
446.47 18.16
56.08 15.46
38.37 22.99
293.77 27.49
-0.06 22.38
292.50 23.70
57.87 18.52
585.67 22.93
530.42 17.67
215.34 24.85
355.84 20.30
359.52 15.86
1342.11 24.44
55.55 10.26
-3.97 13.54
535.59 20.71
-0.31 10.98
295.41 14.53
35.33 19.84
-7.33 13.25
-0.63 5.88
5.40 21.79
371.70 27.47
2190.70 30.79
376.84 14.38
1381.37 22.73
314.25 23.80
2.32 16.02
378.99 27.51
760.65 21.95
169.69 23.24
522.41 25.49
2.91 15.12
2.09 20.84
9.52 11.71
196.93 22.81
8.87 6.11
499.92 9.21
1658.79 18.95
1356.53 19.80
660.02 16.11
315.43 13.36
15.13 19.13
369.93 13.71
5.98 10.84
1273.58 16.00
165.12 12.57
7.22 16.92
31.56 6.96
5.37 12.58
555.48 16.70
19.23 13.33
12.85 15.86
122.94 14.12
204.48 16.62
183.56 13.10
394.49 20.89
22.02 15.76
697.72 12.90
1443.68 29.07
86.32 12.40
923.82 31.92
343.93 16.27
20.44 14.97
38.55 12.76
720.06 17.52
134.40 17.09
17.58 18.40
360.37 10.31
560.90 22.18
293.99 17.42
-1.87 15.44
264.59 16.00
0.22 15.84
13.26 16.00
58.91 18.52
506.06 25.83
18.35 16.82
262.49 20.61
120.68 16.24
170.26 21.40
-3.58 17.35
71.82 18.38
243.46 20.56
48.45 15.87
107.82 20.65
23.05 12.63
475.79 30.39
229.71 16.51
58.86 24.48
81.52 11.13
894.52 24.41
377.34 16.85
-15.70 16.90
67.17 9.28
41.80 12.45
40.41 22.72
2027.55 34.03
4.27 10.83
679.73 19.71
591.43 15.41
81.74 18.94
187.01 20.24
152.54 8.83
319.68 20.16
14.27 15.91
494.04 11.75
35.25 22.41
1222.93 33.25
1118.74 29.52
434.67 27.16
804.99 23.80
7875.42 43.60
102.91 20.98
97.79 17.78
60.31 22.64
10.33 13.41
194.66 13.32
370.54 14.87
414.78 10.57
29.20 23.90
68.91 11.31
359.75 8.12
-7.90 14.75
19.78 20.52
149.91 10.20
42.28 10.68
144.62 14.33
20.33 18.96
1464.16 25.33
1072.20 20.74
16.98 9.88
351.82 16.96
436.70 19.75
22.40 10.73
33.94 7.12
187.08 12.76
63.64 13.91
-2.93 11.36
2332.45 28.85
434.12 23.43
31.98 11.34
104.41 15.13
57.84 15.90
14.55 16.52
10.21 18.11
336.95 17.70
-2.61 12.08
67.88 14.75
387.18 16.04
15.73 18.05
262.83 22.31
760.73 29.75
250.01 13.95
23.42 12.94
48.52 17.05
97.46 17.25
14.87 19.32
75.34 15.21
175.18 20.46
2.73 12.17
28.47 16.38
463.03 22.78
356.77 18.41
229.40 22.82
-2.85 18.26
82.63 21.22
511.81 27.57
141.06 18.13
30.26 15.00
303.68 21.76
277.97 26.89
169.82 21.75
181.45 12.40
157.70 15.66
91.63 18.77
837.84 17.54
212.54 25.23
38.62 16.79
14.82 21.05
343.16 20.81
73.93 19.99
10.98 14.34
548.43 12.35
78.91 21.17
19.37 12.87
1628.25 19.99
539.35 18.59
16.11 17.29
1051.63 26.62
147.10 21.43
151.98 10.71
3029.39 31.20
-5.16 6.85
13.99 6.28
185.80 18.46
405.15 18.90
88.39 9.44
59.96 17.86
107.73 12.83
388.35 22.82
411.85 7.99
152.21 24.23
-0.38 14.48
704.67 18.59
909.41 21.91
19.61 6.57
266.75 14.03
1824.39 19.65
378.98 13.06
43.84 13.76
1799.18 30.50
357.14 14.44
102.72 15.40
7.05 16.72
44.17 13.71
353.92 22.77
322.17 14.88
6.81 14.68
52.93 17.98
6.68 9.19
69.77 12.95
-4.11 16.04
72.26 17.15
39.90 12.08
407.94 22.05
141.48 16.46
467.66 25.36
15.05 16.12
32.01 18.73
278.08 10.94
225.89 15.73
73.59 10.34
592.34 21.71
827.13 19.46
66.41 10.60
291.03 7.67
145.78 12.02
33.37 8.11
350.83 7.68
12.50 8.73
250.47 16.24
816.11 11.91
496.62 16.42
148.38 11.87
4.26 6.70
151.15 13.98
16.26 14.71
170.21 13.45
16.65 13.54
125.57 10.42
35.90 16.64
510.24 14.22
43.00 8.72
109.47 15.13
22.11 8.75
11.39 8.57
87.57 18.96
511.30 12.79
30.95 14.90
9.40 20.41
-1.53 15.21
677.55 15.68
213.75 21.01
-1.01 3.82
29.44 14.94
237.53 11.62
46.25 9.26
279.86 19.54
403.88 11.90
2.81 16.96
197.26 16.05
576.18 18.16
256.99 9.60
137.84 18.08
476.24 19.41
337.58 24.95
12.67 5.10
169.91 18.94
141.09 14.42
306.35 23.40
-4.28 12.66
1390.73 20.54
5144.58 33.55
2354.32 28.82
83.08 16.55
252.03 15.95
12.08 6.15
283.37 8.77
159.86 17.76
263.23 15.49
135.16 11.52
32.25 13.89
231.70 10.99
275.03 23.14
19.23 13.50
418.34 17.00
12.79 8.23
172.60 10.87
352.86 21.84
6.34 17.87
166.29 20.46
41.05 12.83
1023.99 23.74
27.41 8.36
7.27 8.99
345.74 23.05
-3.13 17.80
0.64 12.36
-2.68 9.10
37.61 9.87
339.50 22.41
40.01 18.95
177.23 17.05
275.17 16.99
32.02 13.20
195.93 16.00
45.30 17.10
6.58 17.47
213.25 22.82
3.94 12.01
352.76 16.35
36.90 8.58
31.57 8.56
1158.71 27.45
1.00 11.98
759.92 18.72
-9.60 7.60
260.09 13.56
1046.88 17.24
438.16 16.37
90.75 14.71
764.65 12.57
2511.11 28.59
298.04 15.13
61.69 13.47
1445.62 21.84
402.48 16.39
69.22 9.22
195.92 7.98
34.66 8.95
384.13 14.61
22.30 12.30
10.72 4.68
89.95 9.27
26.07 17.42
320.16 11.33
6.72 17.48
170.23 15.21
1858.18 17.28
32.22 9.09
604.63 18.34
516.70 10.99
381.55 18.08
108.29 11.45
43.02 7.60
827.97 14.68
387.28 17.08
36.06 12.91
9.05 9.45
0.96 16.84
17.09 11.18
146.66 16.42
221.43 13.82
526.63 11.43
13.66 17.43
712.18 23.75
360.15 15.02
2684.39 24.01
12.05 14.90
474.17 19.07
459.34 12.81
1658.27 18.14
101.31 14.84
-3.20 9.25
147.48 18.87
55.86 12.47
450.53 13.86
176.90 18.52
18.09 13.54
136.02 12.63
486.02 15.05
1287.97 19.54
73.76 19.10
44.81 12.92
62.36 16.01
16.48 8.53
137.83 16.13
327.51 16.30
1435.22 18.51
-2.96 18.04
249.63 16.96
345.49 14.20
6.96 15.77
262.88 14.50
579.25 16.80
471.19 22.31
571.20 14.99
89.33 17.01
190.96 21.57
10.83 8.57
156.29 19.17
39.71 13.84
31.86 13.20
52.45 9.57
193.36 19.21
116.54 16.68
49.06 15.40
348.42 17.85
536.90 16.64
-4.16 9.71
245.49 19.60
-7.97 15.44
66.42 13.93
166.23 13.18
15.99 17.03
216.70 20.88
21.96 16.53
231.82 18.25
1.82 15.00
7.67 13.06
51.37 15.08
5.40 15.66
368.83 18.04
20.31 10.86
1121.54 26.00
102.84 13.79
-1.40 7.48
0.84 10.97
81.73 7.68
0.58 9.76
-3.49 5.27
24.21 9.55
180.30 14.82
85.35 5.80
-0.78 8.09
649.46 20.80
478.51 17.46
235.09 7.51
1189.31 19.23
173.85 13.85
23.66 12.92
530.96 19.48
1083.35 15.15
1753.90 24.94
446.64 18.02
18.20 9.07
988.92 14.65
683.52 15.96
18.86 4.24
26.60 13.95
1.55 6.78
1418.46 12.74
157.80 8.42
1.68 11.34
137.28 13.18
136.52 8.13
-1.04 13.68
43.25 9.14
181.10 17.22
439.99 9.28
275.50 10.29
112.53 19.78
352.63 12.20
36.90 15.11
13.10 5.57
9.79 15.58
197.22 11.72
712.11 13.94
156.46 19.62
6904.92 23.22
275.10 8.00
94.47 16.38
534.04 15.16
126.58 6.55
127.42 16.88
201.34 14.71
1486.65 24.68
436.08 20.65
208.18 20.47
188.89 9.50
28.49 14.92
134.12 13.46
520.34 16.47
535.97 7.32
449.92 25.95
1139.58 18.95
356.82 23.32
4.17 15.03
11.17 11.54
630.91 20.43
39.05 8.19
12.32 4.95
11.00 17.19
714.80 24.17
-9.68 9.93
11.07 8.63
574.13 13.13
17.16 16.39
569.20 21.44
12.11 6.08
74.42 16.85
293.12 16.77
15.72 9.81
67.31 8.44
198.72 10.39
11.75 14.46
434.03 18.85
11.89 9.95
69.17 9.30
180.18 17.13
30.76 10.18
6.97 9.23
27.66 14.88
127.57 14.34
33.23 10.67
70.55 10.62
-3.05 13.84
490.47 23.72
-1.88 13.05
15.87 12.89
20.30 12.72
209.07 15.91
73.75 18.45
-7.71 18.28
21.01 16.91
412.83 17.52
-4.17 9.05
767.43 18.52
1083.59 23.98
697.67 20.45
597.73 21.86
866.75 23.48
1023.84 23.58
507.29 20.55
568.26 17.82
648.73 15.71
166.98 14.48
875.02 19.21
794.02 23.42
28.19 4.78
-1.74 7.00
374.79 18.05
557.88 15.64
477.01 6.02
231.54 11.90
109.75 11.27
101.83 13.00
213.22 9.98
101.80 10.23
36.03 3.12
250.10 16.62
15.06 7.83
290.51 11.24
547.22 17.43
22.88 15.58
966.43 18.96
13.64 3.39
33.29 17.20
94.04 14.20
954.61 23.06
1.86 7.25
79.43 7.17
129.41 21.45
116.03 13.93
232.06 9.53
77.86 5.72
4.49 5.05
-10.44 12.73
200.71 14.00
379.65 8.53
82.71 18.49
149.80 14.53
344.94 16.42
123.71 4.93
883.83 25.94
27.35 16.80
60.78 10.29
160.87 20.34
288.41 21.02
122.54 16.39
50.06 19.15
657.61 19.73
1433.29 15.63
159.00 19.02
454.89 19.64
204.87 13.29
1381.61 15.40
139.05 16.82
153.78 11.91
11.51 6.64
175.40 16.59
136.96 20.07
149.49 7.36
522.84 11.05
30.43 10.26
93.79 8.15
340.32 20.80
196.31 11.16
424.63 12.14
51.38 14.95
40.36 11.77
49.69 18.34
17.98 10.97
24.60 8.64
299.80 21.74
9.45 17.96
94.89 15.12
76.34 12.83
283.25 22.23
9.26 18.16
101.68 15.61
26.26 12.88
2.68 11.23
-3.37 14.31
397.04 22.29
115.38 16.60
117.01 15.50
310.75 16.86
427.52 11.94
91.78 10.41
712.76 18.65
-0.46 9.06
474.59 12.92
7.33 5.92
1272.51 17.17
1528.71 25.80
100.95 9.39
2863.26 32.26
214.61 11.79
468.10 17.55
927.86 14.00
3168.66 26.82
152.21 11.80
214.05 13.55
-1.90 12.15
210.94 11.96
5.77 8.40
61.62 6.51
10.95 13.93
422.59 8.26
0.06 7.94
116.62 12.98
59.06 6.50
-0.61 11.93
62.86 10.97
624.20 14.91
102.83 6.66
195.91 17.25
60.86 9.72
200.46 7.90
587.18 9.73
19.02 15.10
10.77 19.85
498.53 14.29
-1.80 15.48
309.98 19.27
227.17 2.70
134.85 19.50
761.47 19.98
236.94 19.67
54.60 11.94
-17.31 13.35
11.35 10.01
93.45 18.39
54.06 13.34
810.63 12.70
56.33 11.84
62.85 6.91
165.51 6.64
101.65 17.39
-5.35 11.35
0.32 14.55
425.88 12.42
70.57 12.27
419.87 12.64
-11.47 16.83
591.09 22.34
10.56 8.28
97.92 17.16
408.30 16.26
1274.96 20.19
393.77 18.23
933.48 19.48
109.06 8.69
17.11 6.11
4.97 13.90
214.91 15.00
22.85 9.56
30.49 7.74
233.97 21.93
880.02 26.48
42.18 7.76
731.10 17.51
1.34 6.99
37.36 8.44
25.01 17.17
11.40 12.38
707.52 20.83
503.56 16.82
366.58 13.94
41.28 16.43
-13.71 12.50
507.42 18.47
1116.95 23.53
98.98 14.57
484.25 19.13
28.82 16.48
225.23 20.58
8.77 14.06
53.63 14.27
395.96 18.44
429.99 19.96
86.32 19.32
-4.31 14.88
108.27 18.36
49.13 18.76
3.50 8.76
63.45 12.91
116.96 7.76
999.25 20.22
14.04 11.17
5.27 12.26
89.07 4.78
3.99 6.88
1298.44 21.24
107.70 11.74
707.58 21.99
30.18 6.83
660.09 14.93
-4.23 8.91
314.00 15.85
-4.97 5.39
658.44 13.96
62.72 9.62
424.35 16.20
125.76 8.53
796.22 23.67
38.11 9.58
959.28 24.51
186.02 13.15
40.02 9.08
-3.71 7.39
870.80 16.97
57.54 12.91
325.53 11.40
66.47 5.58
3025.42 24.86
-3.86 8.03
412.79 12.18
556.46 15.25
72.83 12.52
10.59 7.13
1500.21 16.84
437.08 13.24
12.20 16.43
143.23 10.90
13.86 19.32
889.15 19.42
2388.60 13.13
303.61 6.67
530.93 12.00
634.08 9.75
15.44 16.37
81.88 7.83
37.18 18.86
168.37 14.95
168.92 15.29
707.80 18.31
9.72 12.52
85.90 18.82
17.56 11.38
1436.63 21.04
1106.55 20.79
123.22 8.89
32.36 17.29
78.66 9.25
36.17 14.50
739.43 18.82
903.09 18.06
119.68 21.26
752.90 25.10
266.90 12.74
96.33 12.89
62.06 14.66
4.41 5.09
347.66 20.54
645.03 15.23
47.28 6.49
21.52 15.75
83.34 13.38
62.39 14.37
453.34 18.66
619.17 18.16
154.17 19.68
422.96 20.72
209.86 10.12
6.66 16.69
43.02 13.80
35.89 11.26
30.51 16.61
13.33 15.01
862.44 24.57
66.47 9.21
256.05 13.76
-1.50 13.15
-9.33 13.46
365.80 18.17
674.41 20.39
6.79 9.27
4.87 10.72
19.94 14.22
312.82 20.06
166.36 16.25
-3.98 11.01
529.36 24.72
7.79 15.78
-7.96 14.01
263.55 18.97
16.75 15.03
98.99 16.07
173.40 14.92
58.37 11.51
151.64 14.65
110.83 10.99
576.71 21.05
21.45 12.82
116.23 9.93
351.77 17.55
304.53 15.54
79.17 13.56
84.23 3.03
118.28 12.86
110.51 13.11
305.85 14.94
348.71 17.89
180.04 14.38
6.12 7.00
2203.51 23.79
25.22 8.20
-1.63 11.26
133.82 9.44
16.33 10.38
1.79 11.56
329.69 10.23
3791.63 22.68
17.63 2.80
274.27 11.60
7.84 8.86
68.02 12.38
303.33 17.83
210.85 12.36
17.90 9.26
911.66 13.79
39.73 5.62
-1.12 11.38
27.08 8.05
-6.78 20.40
18.53 12.80
182.42 7.26
62.14 12.27
600.28 13.90
439.74 21.37
198.19 13.58
13.06 7.84
1027.26 10.74
652.00 12.91
43.96 15.74
40.57 10.55
13.70 6.13
0.28 15.77
174.18 8.57
292.06 19.81
100.74 10.34
152.56 20.19
549.26 22.29
361.08 22.25
151.75 14.71
10.49 9.36
163.23 9.28
5.14 14.03
96.03 19.58
534.84 18.35
499.48 24.30
245.26 14.60
8.26 9.91
96.58 15.98
2063.95 29.02
10.49 8.17
8.26 17.01
19.85 12.81
958.29 23.05
46.82 9.57
105.24 17.51
306.31 17.69
5792.72 36.75
197.78 18.74
1374.83 18.77
-4.10 18.64
28.19 6.42
47.29 6.60
263.42 21.48
359.78 16.68
338.93 12.87
6.47 6.87
68.35 17.24
46.01 9.57
111.06 16.49
203.15 15.99
128.00 12.32
61.34 9.91
24.74 8.28
51.79 14.86
11.73 9.97
31.79 9.40
91.94 20.07
275.52 17.96
5.93 11.26
18.27 10.12
663.42 18.38
83.73 11.25
156.78 19.23
102.28 15.36
51.64 11.21
272.60 22.38
16.94 14.63
21.87 13.68
279.25 17.04
427.14 23.76
42.46 18.75
26.74 17.12
213.83 14.27
58.29 11.70
30.68 12.49
4.97 9.50
1222.03 26.47
73.44 12.98
9.46 12.15
270.82 15.83
41.35 3.50
37.20 10.04
1407.41 23.34
1139.01 20.23
2736.70 27.95
13.06 8.54
607.37 12.19
9.76 9.89
23.67 7.44
51.88 9.18
18.69 11.41
1050.77 18.36
16.49 12.98
167.78 9.17
64.88 12.65
250.91 10.09
4.14 14.48
5.31 6.20
86.73 10.44
118.71 9.82
33.38 16.44
37.59 17.33
167.74 11.99
82.40 7.79
4.81 17.88
3721.96 27.89
23.39 17.45
-5.93 10.46
711.21 13.93
140.24 6.47
4.78 16.74
20.96 12.94
135.10 9.32
402.54 10.59
207.44 17.17
12.30 11.20
50.77 18.59
1201.61 17.78
190.77 11.29
217.42 17.71
66.63 12.64
724.24 19.52
203.83 21.34
314.74 19.04
257.76 14.77
30.07 8.40
37.14 15.01
182.44 16.41
110.96 17.43
270.55 17.22
-4.07 9.26
56.69 7.67
429.29 12.50
33.16 14.60
69.93 9.91
107.22 10.16
325.94 24.29
280.13 18.67
75.08 12.76
-11.27 16.31
115.32 18.74
9.02 13.00
13.48 9.48
49.53 17.57
3.16 14.44
5.44 12.54
-5.58 10.99
36.01 17.23
252.63 22.79
161.47 16.85
26.03 15.52
171.02 17.42
8.06 20.53
111.22 11.31
74.73 12.05
1117.59 24.13
313.52 10.79
161.35 12.78
22.63 9.85
24.53 7.16
106.48 15.61
323.46 10.52
191.80 11.49
-0.85 11.18
39.79 6.52
43.40 8.37
71.74 10.16
25.35 12.77
2239.66 22.73
376.07 13.71
19.97 14.12
303.05 13.19
1.66 4.11
2257.28 22.10
314.00 16.03
246.41 10.64
158.84 10.92
5.29 11.32
16.48 5.33
-6.47 3.60
361.80 19.63
318.03 14.38
6.19 6.56
695.73 6.60
73.44 6.52
8.68 17.40
17.92 6.64
38.79 8.78
12.74 13.22
179.91 14.84
255.87 18.95
94.73 12.07
1924.81 19.50
243.92 16.95
126.37 17.54
184.61 14.79
27.46 14.13
50.02 17.47
113.60 14.56
2.30 5.09
166.06 17.80
510.51 19.78
22.76 18.34
223.20 20.56
61.06 14.17
31.65 14.78
77.86 13.32
-13.91 18.50
23.55 8.56
609.77 14.28
3.69 4.42
284.27 8.26
146.23 19.69
149.44 11.74
907.08 15.12
24.86 6.29
989.50 20.57
455.57 21.34
75.50 10.93
138.56 10.84
51.06 17.05
11.10 10.93
53.33 10.51
114.57 10.44
106.42 17.89
1.43 12.87
167.07 13.95
638.22 18.74
29.27 9.01
97.52 10.98
27.01 15.89
447.31 18.06
166.95 13.03
7.77 15.35
44.24 12.03
18.65 10.50
94.17 17.08
20.33 12.94
-3.78 11.87
182.80 20.44
4.56 17.42
50.79 16.84
223.83 21.03
19.94 14.04
8.62 10.35
52.01 9.34
363.11 15.16
167.44 12.92
54.52 10.00
1112.11 22.72
253.49 9.80
102.86 12.56
-8.16 8.39
89.10 9.31
84.94 11.83
179.20 10.28
349.94 15.12
16.58 13.44
97.05 8.61
627.44 17.56
265.59 13.26
11.59 11.29
161.28 12.02
1.09 8.04
9.62 9.83
33.20 12.37
530.78 16.42
170.43 6.57
64.12 4.67
933.83 8.97
-1.20 8.74
220.16 12.14
251.26 9.27
556.69 18.30
346.69 10.31
-7.38 10.58
385.13 9.01
104.80 7.31
345.34 13.04
55.71 9.67
243.89 12.15
252.68 20.02
156.33 6.98
114.38 14.05
21.27 14.75
11.33 10.52
365.64 9.53
185.63 13.86
1330.31 18.45
853.32 11.63
590.39 12.15
36.40 7.55
87.96 9.79
48.06 5.91
28.82 17.49
70.40 11.66
680.80 11.60
13.35 4.42
12.03 19.52
135.64 12.93
46.72 8.18
472.62 19.00
31.27 18.12
155.48 11.15
63.66 8.28
118.80 16.98
299.77 17.80
422.74 16.38
67.04 8.96
96.90 15.60
1281.98 24.24
2346.04 28.18
57.85 18.25
34.73 13.97
629.01 19.68
204.37 12.05
74.79 7.82
17.91 10.34
1137.94 23.58
-0.59 17.59
2.52 13.38
11.74 14.70
353.43 18.79
396.77 21.90
1192.47 22.36
499.15 19.75
273.88 15.81
717.45 15.76
205.43 10.92
34.47 16.10
102.51 12.16
98.31 10.10
8.27 8.46
238.07 19.49
255.94 17.21
3.45 14.70
560.98 21.23
581.16 17.91
252.11 16.90
43.46 12.17
60.71 18.95
91.85 15.41
243.39 16.78
-5.77 15.09
10.45 14.72
339.49 20.29
62.68 16.65
-3.94 18.41
123.88 12.85
5.83 11.64
51.90 14.57
17.26 12.77
40.29 9.10
156.36 14.44
60.12 8.70
644.16 15.24
289.80 13.15
14.50 11.57
35.66 9.75
172.52 11.17
0.27 5.07
109.80 11.13
582.23 15.47
251.15 15.84
593.92 17.46
110.64 14.31
574.04 19.62
918.54 19.74
20.30 11.86
611.40 18.76
1141.91 20.49
18.39 10.72
-5.88 2.55
993.92 18.19
-1.23 6.26
154.75 7.18
999.10 16.48
1040.59 9.47
633.40 15.95
-6.20 9.56
841.40 16.37
126.15 11.32
61.65 14.86
809.70 11.37
57.84 8.09
38.60 10.84
81.79 6.05
121.64 6.51
440.49 11.08
163.35 12.44
62.11 9.21
257.67 11.63
13.96 16.93
531.14 6.77
6.16 17.85
495.71 7.45
-0.03 17.44
1.75 13.28
210.53 16.18
157.00 17.75
36.54 19.85
383.17 19.88
136.15 10.63
172.79 9.44
53.96 16.24
40.25 14.59
160.97 4.01
102.78 19.00
306.30 18.42
73.33 16.61
24.12 5.88
11.50 11.18
48.66 8.66
587.10 20.86
17.15 17.47
36.64 14.47
62.84 12.45
453.78 14.57
178.87 8.66
45.64 16.71
170.86 11.74
201.02 14.01
978.16 18.77
904.97 21.68
1233.71 20.48
14.54 6.46
14.75 13.59
32.81 14.36
61.88 8.38
44.13 7.07
41.54 7.19
5.32 16.02
423.26 20.59
-2.24 8.67
229.63 19.85
50.14 13.58
111.52 12.76
16.27 9.50
25.58 14.96
147.50 13.23
49.82 10.09
377.12 14.20
91.95 18.66
183.99 17.26
78.64 13.46
16.35 10.67
9.99 9.98
26.25 16.96
302.00 19.20
7.69 11.70
-5.98 11.53
0.48 11.10
100.30 18.94
20.26 13.48
44.21 13.91
259.83 15.10
176.42 15.21
18.50 11.81
97.03 18.51
-1.98 13.83
7.63 14.14
340.73 19.61
43.66 16.90
16.77 15.82
349.47 22.00
306.42 21.87
4.91 10.71
211.24 14.08
86.40 13.17
9.88 10.60
12.97 7.84
844.08 15.66
1212.39 20.65
26.26 11.50
-11.78 7.00
54.93 5.14
1670.56 22.77
2068.57 23.59
452.20 11.37
237.19 15.47
581.18 10.38
88.72 11.91
1844.80 23.18
12.55 12.40
740.73 18.12
79.41 5.36
270.94 10.40
329.28 12.32
2.47 6.49
1860.87 14.71
398.22 14.95
387.27 15.37
574.02 15.45
282.12 9.89
7.18 7.43
381.02 14.37
157.52 16.90
54.64 3.38
362.28 12.32
5.91 18.21
82.47 14.12
126.17 13.31
228.37 12.56
119.08 6.20
2.54 21.19
13.49 10.88
794.29 20.28
165.63 13.26
315.98 17.25
34.45 18.71
148.00 16.18
95.45 17.99
125.92 14.78
115.85 17.42
1149.51 14.89
57.82 14.33
-0.78 15.23
42.49 12.83
28.45 5.84
1123.25 14.26
19.25 17.34
154.39 19.57
345.99 17.38
15.10 8.55
144.29 17.80
12.74 10.50
105.61 10.04
21.25 14.81
7.24 6.76
139.21 16.66
45.32 13.15
62.69 16.62
163.84 19.39
544.32 17.40
150.22 18.86
1.05 13.24
2.60 15.87
-9.39 12.87
9.52 13.50
-0.72 11.12
31.90 17.00
135.04 16.79
-9.59 17.55
209.40 20.74
44.07 11.14
11.52 10.66
7.66 11.47
56.75 8.45
117.36 8.73
467.98 18.56
1081.00 15.93
929.18 17.31
5.41 8.54
29.25 9.66
81.84 8.14
174.32 8.83
168.70 11.42
95.95 7.75
271.01 16.60
978.50 19.61
315.61 8.91
517.72 14.50
479.28 18.22
25.75 12.50
3004.60 18.29
26.30 6.30
736.75 19.17
147.15 13.53
58.23 8.13
904.17 19.00
22.51 7.37
15.27 3.35
459.10 12.09
58.61 10.09
82.68 11.32
3030.31 17.22
23.31 13.06
80.94 12.42
108.88 11.87
60.95 5.84
128.94 12.12
32.33 3.96
32.57 16.45
285.96 11.76
2.17 4.28
25.96 14.41
37.33 9.42
269.99 22.10
90.25 14.36
249.15 14.19
64.71 16.50
0.74 16.88
135.36 16.51
733.23 13.47
3.46 15.59
51.61 15.15
312.33 22.50
39.22 9.52
299.83 20.67
261.52 14.69
302.80 13.36
233.29 13.84
48.65 7.91
86.30 18.59
117.02 15.67
559.71 19.74
77.65 10.73
128.92 18.70
192.91 14.00
1295.41 21.47
39.22 14.45
2252.60 24.44
42.10 14.85
68.86 9.55
25.18 16.91
129.03 12.96
-1.67 6.68
17.67 9.96
323.24 11.60
185.25 15.42
54.47 8.95
58.61 17.64
19.67 10.37
22.62 8.69
169.41 16.27
2.92 11.15
-1.64 9.83
23.54 9.65
266.91 20.79
191.51 16.07
73.08 12.91
461.91 17.11
0.70 8.76
294.77 18.01
346.20 17.15
19.61 10.19
46.29 16.38
398.20 19.65
1.12 12.47
19.37 15.53
8.42 13.59
18.50 12.66
74.63 17.87
339.29 20.17
19.22 16.55
76.69 10.77
78.79 11.20
109.46 12.53
55.94 9.41
90.64 12.94
674.40 18.95
163.66 13.85
668.83 22.06
-5.84 6.07
90.62 12.14
472.66 20.00
535.79 10.74
1475.85 19.17
48.84 8.52
142.82 13.12
29.20 9.89
774.43 22.36
856.74 12.00
1151.99 16.12
111.36 9.45
365.30 17.91
-2.08 8.59
110.67 9.05
276.86 15.76
49.27 8.86
871.32 20.93
2147.69 17.71
15.24 5.54
13.73 3.84
383.27 13.17
513.42 16.36
166.16 10.43
0.19 5.65
2.33 6.45
1086.27 12.90
735.89 18.63
721.35 19.46
56.91 5.94
424.17 9.60
-0.86 6.51
259.43 10.44
552.11 10.77
15.54 5.12
-0.34 8.62
733.96 14.18
-6.48 7.13
3008.67 22.91
435.53 8.61
87.45 18.97
256.61 13.21
126.61 16.81
6.16 17.11
118.72 15.10
56.13 12.24
252.61 13.45
837.10 14.79
1375.96 17.88
529.89 7.79
158.47 14.28
349.87 14.14
-7.38 12.12
186.89 10.82
669.43 16.63
31.82 13.24
228.21 14.83
681.27 16.33
100.55 16.48
27.07 12.06
45.33 6.72
23.35 17.28
1.34 14.20
-2.74 8.65
308.32 10.88
0.14 12.32
23.53 5.49
12.25 16.70
97.61 11.30
597.17 14.92
1287.17 18.65
44.58 15.58
121.76 14.89
10.88 10.87
414.32 22.15
364.63 14.77
146.58 8.44
347.86 24.66
1030.52 23.45
1027.15 21.50
916.70 17.23
366.79 20.04
213.24 15.52
139.77 11.42
55.84 8.80
310.55 21.24
13.10 13.41
10.87 10.25
0.77 15.93
43.41 12.99
3.17 8.80
3.59 9.62
281.85 19.57
1027.13 23.78
259.34 15.16
82.04 18.09
550.71 19.76
195.51 21.38
166.11 17.50
130.18 14.98
184.97 17.51
27.76 14.89
68.53 14.97
252.23 21.73
27.34 12.50
99.40 15.47
5.35 13.65
21.35 13.06
59.74 10.81
30.61 12.43
442.16 15.22
46.21 10.15
58.72 5.54
387.67 16.09
125.52 6.48
612.76 19.37
970.05 21.44
378.96 18.77
901.43 19.52
375.34 16.74
77.66 3.24
101.78 14.72
620.08 18.53
220.65 14.43
23.29 7.03
596.89 11.24
-5.13 7.42
171.23 10.34
285.47 8.56
8.55 7.04
930.53 17.04
90.04 11.32
339.23 12.72
307.02 15.13
223.61 11.38
190.10 7.34
75.43 14.67
76.62 13.05
192.76 13.61
653.32 15.05
2966.45 15.80
226.17 20.40
-12.57 14.31
25.99 10.64
-8.82 15.78
9.16 5.40
3.55 14.12
-1.09 8.96
203.00 21.62
-10.75 12.55
869.87 17.32
261.71 20.59
4.17 17.48
4.19 13.65
84.99 12.93
-6.87 15.99
76.23 6.28
18.03 15.44
371.32 18.56
132.80 19.72
34.79 13.66
101.47 9.88
48.20 18.81
156.80 16.96
90.36 18.85
181.90 17.14
32.81 6.29
9.40 13.71
117.08 12.36
1200.89 25.47
1289.38 21.90
236.90 21.12
113.63 18.27
31.37 13.41
6.63 9.90
75.42 17.26
151.34 13.90
6.43 9.79
125.08 10.86
244.52 19.05
175.27 15.94
36.51 11.75
1.91 17.72
25.62 12.38
95.77 12.61
313.26 21.64
33.86 12.93
6.54 12.30
13.77 10.40
-9.78 13.73
2.92 12.23
578.11 21.51
0.84 16.33
20.33 15.49
3.74 12.66
333.64 20.17
2.27 16.47
50.50 17.15
13.60 16.04
605.46 26.18
132.01 13.45
13.04 11.71
121.61 14.56
30.86 12.09
39.93 9.71
143.13 11.07
145.64 9.97
76.83 10.27
619.04 13.33
1.34 10.49
14.89 10.92
375.86 13.49
15.76 8.91
735.27 16.33
102.59 10.14
1254.04 15.28
39.92 6.73
28.07 8.73
92.92 8.20
2.25 9.16
241.37 9.28
-5.56 8.50
15.48 13.74
218.76 15.53
22.44 6.13
15.17 15.52
436.91 14.65
147.18 19.62
59.82 14.54
17.38 10.95
19.11 18.22
31.71 12.24
133.29 12.44
234.33 16.04
82.36 8.48
57.18 13.97
6.55 9.50
2.91 6.24
-5.35 13.54
137.03 11.87
406.49 22.86
565.14 19.33
150.40 17.47
247.91 14.52
61.92 19.20
84.28 7.18
281.57 20.75
1481.10 23.40
62.73 19.32
30.66 10.65
8.25 8.62
118.88 16.82
2.13 11.34
10.94 8.48
170.62 10.31
8.01 13.94
264.35 17.47
14.15 7.62
0.02 17.25
431.55 15.17
219.18 21.33
176.23 16.82
-9.83 11.63
62.56 11.44
75.21 13.18
584.75 19.66
19.49 16.30
34.54 13.14
140.82 15.13
107.53 18.06
23.41 12.54
57.87 14.87
20.40 16.03
3.12 12.78
122.85 19.61
3.39 18.56
233.11 22.37
85.66 12.78
432.23 18.86
14.89 12.35
19.04 11.34
50.65 9.49
194.10 13.46
12.98 9.24
683.47 17.45
-7.19 9.11
13.82 12.03
114.67 12.16
5.09 11.37
228.68 16.04
626.22 14.52
3.75 5.65
463.83 18.56
2036.97 22.41
233.41 13.92
1618.97 18.66
258.31 13.45
619.72 13.48
53.29 8.30
-3.14 8.49
134.09 9.40
10.26 9.74
193.13 9.81
365.93 10.48
127.17 9.65
1933.56 15.77
3.87 9.77
43.18 6.05
299.80 10.68
124.22 11.25
2129.98 15.17
172.10 10.33
439.81 13.54
835.61 13.83
538.24 15.67
1924.67 16.01
559.56 17.88
314.24 9.32
7.00 15.16
548.63 14.28
2933.47 24.45
20.65 5.83
212.75 14.91
581.71 16.48
1842.02 23.13
137.42 18.21
676.86 19.30
35.77 18.27
-3.09 12.61
42.98 11.45
894.41 13.38
-8.09 16.51
-1.55 14.79
20.16 4.68
201.54 22.07
16.59 12.78
324.89 14.44
522.35 13.41
286.60 21.50
467.18 17.77
81.27 9.99
9.41 14.36
125.87 13.65
615.37 16.77
-4.07 16.73
457.88 18.32
20.41 14.71
344.61 12.99
77.24 10.44
381.10 13.20
88.50 15.24
43.48 16.93
129.16 15.86
186.73 12.50
289.50 12.70
14.55 9.66
167.31 13.05
49.91 6.70
54.53 17.67
206.02 18.03
12.57 6.21
69.58 18.56
13.31 11.84
6.71 6.76
109.87 14.81
133.51 9.98
644.15 20.59
192.82 17.13
470.32 17.99
4.88 13.61
-5.17 10.50
27.08 15.37
260.46 15.05
511.94 24.10
316.75 17.50
8.60 12.12
247.50 19.82
620.67 23.36
311.94 20.95
137.27 17.22
19.95 13.50
39.53 16.89
264.66 19.95
-1.46 12.67
231.41 13.94
8.98 7.89
16.40 8.37
575.59 19.90
69.87 6.76
452.51 14.37
37.50 9.12
152.53 13.45
4.48 10.57
398.02 15.92
370.40 17.76
3.69 8.39
86.35 11.24
470.62 18.09
13.96 9.86
126.21 14.10
338.71 12.50
69.50 10.17
416.82 12.69
22.78 12.09
-1.31 8.03
305.49 15.13
56.99 5.75
20.35 7.39
23.78 11.19
172.47 9.21
156.88 10.51
60.05 10.20
38.58 5.73
13.10 2.73
149.62 5.10
434.12 9.94
12.40 12.66
94.36 12.70
207.82 8.20
11.88 18.86
317.94 8.77
21.23 14.82
444.05 16.40
114.65 19.58
70.26 14.05
-1.42 10.69
361.45 8.75
163.83 4.01
50.07 13.02
137.85 12.16
605.91 16.07
266.26 15.67
88.10 14.99
1306.16 22.22
366.87 12.21
59.11 15.45
311.90 9.93
345.77 23.73
49.26 15.50
-4.33 18.77
198.42 18.48
94.39 8.44
117.23 9.97
89.58 7.91
84.20 8.23
51.97 16.25
422.40 16.24
74.95 19.57
111.89 17.32
746.02 23.56
404.58 15.62
25.49 8.55
8.93 13.93
73.40 10.78
58.28 10.57
96.54 17.35
15.11 12.13
338.24 15.10
157.29 18.51
305.90 18.66
51.72 12.30
4.02 11.02
-1.15 10.91
63.43 13.96
186.07 14.59
140.29 20.15
-4.29 14.36
21.92 13.44
243.00 16.33
-8.08 11.17
157.66 20.68
88.97 16.26
45.94 18.28
105.08 17.43
-1.33 14.70
45.03 17.50
23.55 9.04
7.61 9.68
-1.00 8.97
41.18 10.53
5.31 9.38
-14.52 11.60
546.51 20.58
20.83 6.81
98.24 8.63
98.63 11.11
58.85 8.25
231.56 13.75
549.86 8.95
-8.75 7.68
604.30 17.47
-10.77 9.01
29.69 8.49
-2.26 8.28
1.28 7.67
48.54 8.53
20.52 7.44
293.19 9.27
299.11 7.82
93.95 10.48
300.06 14.01
24.69 7.96
-2.92 8.95
-2.82 9.14
723.92 15.29
282.17 12.59
27.93 16.99
688.30 17.94
52.48 15.70
400.98 16.67
295.28 6.86
21.66 5.48
1899.31 17.85
12.81 11.38
180.48 21.82
738.15 19.44
84.41 4.04
316.48 15.50
26.87 14.44
-4.35 17.05
29.32 16.30
33.51 12.18
103.57 9.61
97.09 19.58
20.00 15.78
335.19 23.36
40.91 6.00
67.74 15.71
9.09 10.60
1.12 8.21
1031.65 15.45
13.54 18.73
375.53 18.04
395.70 16.46
-2.28 6.45
2.28 18.29
271.27 12.80
182.55 16.46
15.90 10.92
78.19 8.35
220.98 7.92
344.79 18.08
433.75 15.34
41.67 8.15
38.12 17.45
24.77 14.24
98.26 13.75
222.71 11.30
84.71 14.87
985.88 22.52
62.02 18.32
-0.50 7.13
107.73 18.39
15.35 12.11
-5.29 10.71
4.95 9.25
25.38 15.73
168.17 16.38
-4.09 10.31
3.46 9.15
33.76 14.37
1.38 11.03
76.78 19.14
12.19 14.02
1104.37 24.86
150.85 13.74
41.68 16.67
29.95 12.03
17.26 11.23
58.98 18.45
-3.73 12.40
217.94 17.18
48.44 17.43
-16.88 14.11
45.72 14.61
-2.25 16.53
4.78 15.79
69.28 14.68
-10.51 12.30
343.66 15.20
75.38 10.60
-0.97 10.61
295.99 11.20
921.24 23.80
174.78 11.67
335.95 17.07
363.48 11.99
128.55 11.27
192.40 9.27
53.93 13.30
872.98 17.09
17.34 11.76
2555.73 25.68
1.32 10.36
41.55 9.85
71.49 9.77
341.46 17.96
395.94 16.61
74.36 9.71
488.75 8.81
74.38 9.31
2185.62 11.24
883.71 12.86
37.40 11.32
-0.18 7.99
581.99 12.76
1.31 10.93
311.39 3.76
318.54 15.34
4.12 16.56
6.10 14.79
133.32 15.72
-0.54 12.03
939.82 18.14
8.02 2.06
9.40 10.31
12.34 19.64
20.41 9.42
374.98 18.83
179.94 7.25
58.05 14.46
222.08 17.10
55.78 8.48
942.73 14.35
339.04 20.70
149.84 21.16
42.11 15.12
13.28 5.86
-2.19 5.86
73.10 17.75
884.24 19.69
146.50 21.74
132.82 17.36
604.42 21.90
790.20 18.51
28.21 7.99
141.05 9.57
-1.40 11.93
21.88 10.73
126.97 11.69
2.46 13.43
-4.48 10.26
557.85 19.94
68.45 18.89
361.28 17.49
262.54 14.57
6.52 8.95
144.07 20.08
-9.19 13.57
65.31 13.43
83.95 12.85
180.36 15.99
254.59 21.21
211.87 17.48
147.57 15.12
265.17 20.91
600.93 23.88
94.36 14.78
23.69 15.07
392.94 23.16
74.33 16.34
40.62 18.26
116.11 19.99
4.72 18.01
414.59 19.08
231.70 12.90
32.10 9.41
260.17 13.63
60.81 7.97
199.82 12.56
3.25 11.92
273.44 13.81
34.08 9.75
119.58 8.29
11.35 6.65
102.01 13.58
7.75 7.72
871.95 22.89
182.81 14.29
788.93 15.19
255.27 12.63
126.96 14.02
304.80 15.72
36.35 12.66
143.70 13.67
854.67 13.90
121.25 14.68
236.67 14.08
262.30 13.77
530.83 13.93
21.03 4.11
1879.71 20.12
725.86 15.83
135.89 10.85
1117.20 20.07
180.19 9.58
33.82 12.58
17.45 10.42
-5.48 15.12
94.59 7.32
10.49 13.72
516.46 18.87
809.23 14.23
159.13 15.48
152.28 12.15
58.33 8.66
0.95 18.42
18.40 16.96
-4.01 11.53
46.61 7.69
-3.54 4.62
139.59 21.97
1486.26 20.76
25.28 17.24
199.25 14.37
404.83 15.32
13.12 14.99
371.74 18.10
21.53 8.79
49.97 16.73
2.39 13.16
72.85 19.26
41.81 18.53
27.20 9.68
-2.80 16.57
83.32 9.08
22.26 8.89
-5.83 17.21
48.77 10.19
142.93 19.68
53.86 10.34
202.35 19.39
771.99 25.03
416.98 16.80
116.85 10.27
31.48 10.19
3.95 14.22
8.73 9.42
91.79 18.55
40.02 14.46
55.19 14.90
245.76 14.97
34.09 14.22
5.89 15.76
129.46 17.48
40.90 17.84
270.83 19.08
173.43 17.36
57.37 17.25
1.23 16.42
420.41 17.02
25.89 8.35
28.69 9.78
117.89 14.72
-3.11 11.16
49.04 7.03
49.94 6.72
1371.58 24.55
363.68 6.65
4.15 7.35
266.61 14.36
520.92 16.37
785.29 21.34
639.72 12.71
208.82 13.46
520.60 16.81
453.93 15.08
775.52 17.33
785.14 12.03
2409.04 24.42
524.92 17.41
724.66 13.00
24.64 8.63
367.65 9.77
42.57 15.68
18.05 10.41
82.34 15.01
670.42 10.86
12.82 16.21
34.07 11.21
242.55 12.06
52.83 6.33
-8.13 15.36
370.47 18.57
74.80 15.18
241.94 13.62
72.90 6.04
192.30 17.45
671.93 16.10
4.40 17.41
178.40 17.49
431.10 13.51
22.90 4.99
959.09 27.04
18.99 11.49
239.33 16.68
630.46 20.01
1206.43 16.01
14.24 16.35
224.28 18.71
157.49 12.25
110.40 10.94
109.39 15.14
144.91 14.22
60.75 16.19
234.78 16.88
124.01 11.75
-5.83 6.06
74.37 15.88
123.09 16.29
-1.93 8.27
10.96 14.56
192.03 16.60
59.92 9.42
-12.48 16.92
130.53 19.01
-8.04 12.96
-3.72 10.84
280.56 14.77
1.80 16.73
67.96 15.28
82.09 13.76
22.78 16.64
12.96 15.04
46.75 13.03
-2.94 11.13
90.67 19.61
40.94 13.26
-3.54 17.76
-4.83 13.76
-10.57 15.77
6.09 15.30
54.82 16.49
-2.94 16.32
8.06 10.68
10.42 8.23
-1.15 7.92
101.66 10.15
263.02 14.14
10.22 10.02
4.02 7.67
14.51 8.69
325.79 9.09
624.58 13.17
505.49 13.56
399.29 14.12
1575.42 27.07
60.75 12.96
2134.73 20.26
86.39 9.53
1239.06 23.09
19.89 7.58
201.05 11.26
167.90 8.50
230.57 11.06
116.70 13.97
124.13 11.43
1860.97 11.18
652.36 13.79
389.64 12.92
84.33 5.85
379.04 15.36
29.81 7.79
73.06 6.76
123.62 3.04
6.08 9.29
14.84 11.01
310.29 7.24
8.39 5.96
33.54 10.40
321.55 18.81
34.32 10.42
21.57 8.56
-1.60 17.71
-8.91 9.96
981.55 19.38
35.53 16.50
27.85 13.28
218.96 9.92
31.04 2.86
71.93 17.78
125.36 13.11
21.45 15.72
638.12 24.26
113.08 12.90
298.20 11.34
24.30 7.96
-7.25 11.76
292.77 13.46
61.38 18.44
-1.03 13.73
92.64 11.03
133.55 21.27
45.26 14.83
209.90 19.94
7.59 6.35
278.94 13.85
18.73 8.60
82.96 8.81
5.75 16.94
76.54 9.78
27.70 16.19
564.42 20.62
-11.10 17.92
109.93 13.67
-3.87 13.05
74.25 12.73
-9.23 14.18
-1.85 8.57
87.34 16.97
183.97 14.07
235.00 13.76
375.59 20.13
241.01 17.76
28.26 11.31
27.65 10.50
103.65 20.29
25.24 15.73
84.64 15.31
467.55 18.69
143.59 14.57
3.68 16.23
73.58 16.31
63.62 14.51
33.09 12.89
118.20 15.46
61.34 18.42
271.10 20.13
157.04 17.32
442.83 24.93
228.77 18.54
275.05 21.11
2.43 15.61
262.27 14.85
34.36 11.35
440.29 17.35
124.04 14.56
176.28 10.67
83.63 12.39
330.85 17.98
62.16 10.02
26.28 5.46
1476.87 22.05
69.38 9.48
1070.16 15.67
513.92 20.45
117.19 7.11
3.17 6.38
29.69 6.21
1526.55 15.69
876.70 18.41
546.18 20.08
495.65 13.66
129.10 12.23
1154.05 12.31
1255.63 20.32
501.84 18.56
7.75 6.53
287.87 13.64
967.94 9.85
1593.20 21.08
231.67 8.92
71.12 3.25
90.14 9.93
203.96 7.30
63.98 7.23
285.55 11.26
278.37 15.21
1334.86 16.11
200.13 7.58
597.76 10.21
102.63 9.74
1507.83 12.82
101.77 16.47
6.18 12.57
10.46 11.61
562.62 14.26
42.35 7.04
246.80 9.95
4.21 16.68
11.70 10.17
356.30 14.32
383.63 18.45
16.63 5.86
11.38 20.95
21.02 13.89
63.09 11.25
202.96 13.16
80.38 10.51
28.20 18.38
169.75 11.42
44.46 15.15
241.34 9.34
87.42 7.16
-4.74 15.36
580.88 22.98
19.90 11.82
176.64 10.72
18.71 13.09
101.76 11.73
217.19 9.87
38.56 19.38
195.14 16.30
109.41 16.58
15.10 9.55
811.10 17.11
30.30 7.66
-1.65 7.24
-1.71 14.75
94.84 15.41
559.96 17.01
78.85 8.74
2.56 16.10
346.40 21.25
90.89 11.79
627.38 17.83
28.67 10.37
782.55 20.22
13.40 7.92
4.32 8.77
32.86 10.33
204.80 17.59
677.17 22.60
128.46 20.36
67.09 16.84
17.55 11.13
59.88 17.74
74.17 13.48
-3.92 15.20
304.36 20.24
231.11 17.33
38.14 17.23
1.36 14.08
479.36 24.42
50.25 18.58
240.47 16.34
20.13 9.93
60.01 11.90
49.77 13.01
59.31 7.97
211.41 8.85
-9.06 7.10
149.52 11.50
610.76 8.16
10.87 11.29
93.98 13.10
50.59 8.71
78.26 11.91
223.10 14.90
111.64 6.36
72.43 11.76
331.32 9.88
1548.83 16.94
6.62 12.78
-6.93 11.54
415.46 11.55
81.90 8.46
8.76 8.63
92.82 10.74
275.87 15.65
448.62 13.86
50.88 8.47
195.09 13.11
123.86 10.27
32.96 15.84
6.11 11.88
7.41 15.92
100.33 11.08
179.46 9.02
4.98 17.43
277.67 18.69
142.25 19.51
35.28 10.84
131.66 13.91
1575.57 22.48
43.35 17.74
8.56 13.40
17.48 16.80
5.84 16.68
5.99 11.50
1.01 5.94
17.47 13.41
44.78 8.09
41.89 18.62
74.79 16.27
161.20 13.63
326.35 13.13
311.37 21.53
170.34 14.63
361.81 16.56
13.71 9.08
10.47 7.70
90.64 18.84
69.56 13.05
120.85 12.45
6.77 18.25
252.56 17.56
-3.08 8.04
45.73 8.79
12.47 17.95
8.64 16.30
114.32 16.61
1265.42 26.87
142.72 18.38
813.67 22.39
-5.34 13.45
87.02 11.04
6.61 14.55
20.53 13.63
6.69 11.74
115.67 19.50
30.17 13.47
-3.50 11.78
351.64 17.28
2.67 14.06
7.23 14.41
331.41 19.53
6.47 15.54
14.61 15.62
-0.99 15.48
53.28 16.64
114.65 15.03
20.69 11.95
17.84 12.26
83.60 10.05
631.42 18.59
-6.63 9.13
2.24 12.32
679.40 21.32
515.83 16.46
20.10 7.24
27.90 7.53
423.00 9.08
60.84 10.89
165.05 4.49
1200.61 15.11
250.00 11.21
201.45 13.39
225.92 15.21
174.03 12.32
111.55 14.32
822.19 19.31
131.53 5.14
1015.86 19.86
472.32 13.63
190.50 9.78
46.99 9.13
633.20 12.08
402.59 5.76
28.71 5.56
184.07 13.06
370.02 16.33
412.59 18.99
32.87 5.79
1651.60 12.61
39.39 11.48
384.88 14.00
10.38 18.54
6.86 12.56
3.46 3.94
30.28 11.18
587.38 17.77
407.03 19.56
16.53 9.08
281.14 19.30
517.54 15.81
92.38 12.36
-5.59 18.93
297.33 17.23
302.40 18.66
-8.65 9.52
6.00 6.50
16.84 17.59
119.30 17.62
83.68 6.67
53.69 15.94
19.36 10.41
349.71 14.47
43.04 17.38
9.07 13.44
430.38 13.19
68.76 15.34
260.73 14.76
260.56 13.00
141.45 16.46
99.91 13.77
6.16 16.65
31.76 15.19
-0.71 11.72
336.54 16.40
39.94 18.00
63.73 13.28
35.36 16.46
16.65 14.56
42.04 14.54
-8.98 16.87
16.29 16.15
21.56 13.98
48.30 14.08
245.63 20.62
3.91 14.93
147.75 18.33
567.81 17.70
548.56 20.79
982.67 24.41
25.42 6.53
-2.73 9.63
438.51 17.32
849.44 22.11
2083.29 30.28
0.39 11.86
5.13 4.67
91.62 10.34
64.90 10.38
3.47 6.05
12.37 4.39
198.53 10.08
110.16 13.05
377.89 15.28
144.58 12.85
216.45 11.20
222.75 7.82
456.89 11.74
4.57 7.62
77.23 5.41
126.54 10.06
74.14 3.81
439.15 10.61
9.99 5.13
177.59 13.86
267.54 18.85
492.26 16.91
40.48 8.48
245.29 6.43
11.47 14.83
6.13 9.62
1395.33 20.56
2430.57 23.47
2.36 18.55
219.86 20.84
30.60 11.57
-10.92 13.62
26.50 16.68
109.54 9.95
288.97 14.16
2350.33 29.29
118.42 19.77
80.68 13.15
2.76 13.67
27.57 11.70
182.07 18.51
169.10 10.11
66.04 6.47
230.18 18.35
11.39 12.38
93.57 10.02
395.73 23.75
21.13 12.43
6.65 8.36
42.75 15.49
180.77 12.24
15.32 13.12
-0.84 10.70
23.68 9.87
21.09 9.27
87.27 19.08
65.25 15.42
83.13 11.56
-3.64 7.53
279.51 12.40
134.39 18.93
418.48 21.23
-9.99 12.52
77.20 10.71
118.27 20.90
7.30 15.39
2.44 11.16
669.82 18.53
610.18 22.89
6.07 10.37
124.25 13.34
136.43 18.44
79.49 14.27
257.02 16.49
41.67 11.60
195.56 16.35
-2.39 15.20
68.51 14.36
9.90 14.80
86.47 19.36
83.32 15.69
105.56 16.30
28.82 14.22
201.28 18.73
-2.33 14.77
16.88 17.65
32.43 14.35
761.17 21.83
-1.25 10.70
119.54 13.18
42.75 10.86
-8.75 9.45
17.64 11.17
68.54 7.59
28.05 6.81
49.38 7.43
6.11 4.96
8.19 11.08
98.88 13.53
8.21 6.46
35.46 11.72
55.30 9.02
73.51 14.37
421.16 14.95
159.78 13.49
725.74 17.18
26.06 4.21
434.94 14.56
478.15 14.39
152.72 9.40
1.57 7.37
1.22 8.24
252.04 9.12
460.02 15.55
2.25 10.68
49.91 8.80
406.22 6.35
43.77 6.27
174.17 7.95
33.77 7.11
180.54 12.37
856.96 19.84
339.57 20.95
452.92 20.21
133.11 17.55
101.54 12.91
319.77 17.35
358.78 14.35
-0.88 16.93
3.52 13.04
-3.40 15.20
119.80 14.01
777.27 20.60
269.39 18.47
93.35 11.17
8.45 19.59
201.99 18.97
739.74 19.06
1874.24 24.95
263.19 17.95
38.05 11.62
36.91 18.81
-4.45 16.25
1038.30 24.52
316.47 19.62
273.64 21.60
4.38 8.07
212.41 9.75
954.37 20.08
365.54 10.70
38.68 16.87
3.48 9.23
84.36 9.74
-0.54 6.85
19.10 18.13
51.26 12.60
10.17 7.62
649.85 17.32
104.68 14.41
81.66 12.56
34.69 10.98
104.71 15.61
-2.03 10.33
290.58 14.46
97.67 12.01
89.91 15.72
472.99 19.33
-9.15 10.37
225.63 20.33
-4.67 15.78
53.44 15.95
-13.77 16.98
28.36 15.64
13.80 14.35
287.70 16.55
71.48 18.44
28.47 14.55
16.23 14.24
15.73 15.58
-7.79 16.16
157.40 19.24
31.53 13.35
40.58 15.14
12.52 12.20
202.18 12.13
81.76 14.60
632.88 21.11
160.48 14.72
37.42 10.72
10.43 9.36
363.17 13.97
1057.49 21.12
522.41 17.98
29.67 10.81
15.16 11.35
88.03 8.55
979.10 12.32
346.86 9.69
95.88 9.32
52.76 12.94
-5.37 7.46
31.69 8.05
33.00 12.78
38.32 5.38
1.57 10.86
-0.28 4.15
101.11 13.12
159.38 5.90
260.21 14.22
18.70 2.65
7.75 4.62
37.58 7.29
1713.58 6.93
98.78 9.05
16.17 10.00
-9.98 10.96
36.89 9.42
66.55 8.04
546.96 12.60
58.04 10.49
134.10 7.51
493.79 10.72
192.60 19.54
52.78 9.35
124.09 15.07
171.04 13.33
732.99 16.76
14.14 17.88
-4.05 13.38
32.50 6.72
179.26 4.51
76.48 18.99
78.95 16.90
48.56 4.99
43.43 17.33
59.98 11.59
71.72 6.39
32.39 17.77
139.15 8.44
7.01 16.15
133.66 16.66
285.99 10.17
78.14 16.75
134.30 16.30
315.32 13.81
385.13 24.60
23.36 14.93
22.32 17.43
241.33 18.47
167.76 22.33
214.19 20.21
244.53 12.71
205.59 22.15
40.43 15.80
305.35 15.05
-5.59 9.90
93.26 19.08
38.05 11.05
51.79 15.97
102.77 15.83
123.83 15.08
-4.08 12.74
13.94 10.82
189.49 18.27
-2.44 12.70
242.69 22.60
141.34 18.03
307.49 17.65
135.54 19.14
10.72 15.18
-2.54 13.53
9.95 16.04
48.08 14.94
173.82 17.81
78.82 18.33
10.62 15.53
107.03 19.29
2.00 12.60
172.85 13.12
112.23 8.75
212.16 15.76
165.28 8.97
160.78 10.92
41.69 7.35
11.01 7.12
-9.49 5.95
-1.25 11.89
773.22 17.85
20.32 12.53
17.44 4.35
168.19 13.16
922.52 13.14
2.90 10.80
462.65 12.26
36.18 9.64
238.40 13.71
713.47 13.15
156.88 9.35
216.16 11.90
11.08 11.10
50.58 6.93
125.10 9.56
66.11 10.62
76.80 6.25
209.95 9.98
285.37 6.75
41.21 11.49
29.27 11.73
1532.78 14.47
2.89 14.70
16.60 9.80
927.34 14.60
32.93 12.70
733.55 18.89
201.59 16.14
104.91 16.26
170.02 21.12
61.63 11.68
653.81 12.73
382.21 14.45
1032.05 17.18
-5.43 15.72
43.67 13.31
172.58 13.76
43.48 10.91
356.15 22.44
40.18 10.05
60.58 17.91
25.79 14.81
57.04 16.95
467.83 21.68
276.11 19.75
216.74 16.99
267.85 22.50
23.36 12.66
1025.49 17.57
611.95 21.56
152.87 20.40
149.11 10.41
43.27 9.12
1.83 8.46
45.51 10.70
28.80 8.57
53.64 14.58
126.53 11.48
43.36 9.54
135.64 12.94
189.74 18.11
97.90 14.81
356.14 15.18
29.64 9.99
-10.67 16.65
156.53 19.00
373.63 20.96
255.26 22.81
486.69 22.02
112.16 14.70
15.07 11.43
214.07 17.80
14.31 12.93
-8.82 16.92
61.96 16.06
85.87 14.35
33.82 17.41
11.37 14.38
23.45 16.98
101.78 18.76
166.48 20.22
418.20 19.01
159.45 13.76
1.92 9.61
1057.95 24.10
29.58 11.00
-10.94 9.44
-0.23 8.55
-0.06 11.75
72.24 8.52
252.46 5.76
11.49 11.59
71.86 14.98
357.82 18.90
360.08 19.18
67.55 6.30
565.50 11.30
15.92 3.97
10.15 7.86
10.59 5.98
96.82 11.78
83.18 9.97
329.06 13.90
58.31 12.59
211.72 7.50
-4.90 11.85
52.64 7.64
32.73 16.74
174.57 9.12
178.66 8.77
131.27 15.73
70.54 10.48
306.85 20.84
1388.55 16.70
168.97 16.55
48.63 19.70
12.42 14.62
20.32 17.39
14.98 15.38
36.66 15.35
99.92 14.42
280.42 13.96
163.11 19.29
-19.90 10.99
826.61 23.64
35.20 18.73
5.13 11.39
99.73 11.76
59.87 9.15
36.88 15.72
31.63 12.16
186.02 12.33
-16.15 17.38
142.60 9.65
266.09 21.65
11.16 13.08
586.49 20.00
394.61 13.55
116.90 21.10
15.44 15.96
17.32 10.39
-6.21 18.12
412.05 18.73
186.13 12.99
104.64 18.71
-3.99 11.33
19.43 19.72
7.08 14.27
278.89 17.23
18.82 16.65
128.42 14.76
85.99 14.52
282.79 15.20
614.92 20.09
235.17 19.53
419.00 20.74
-6.58 17.51
59.56 12.85
56.91 16.18
-9.73 14.42
0.90 13.77
193.94 18.54
4.29 16.35
15.88 16.72
0.88 16.08
183.06 21.04
3.73 12.14
183.94 14.86
-3.56 11.66
33.12 14.10
6.00 10.55
70.62 13.45
89.59 7.05
139.14 9.73
218.32 8.77
77.17 13.18
2565.95 30.36
14.79 8.79
-1.04 8.85
42.73 11.09
313.10 13.76
71.61 12.72
1479.64 14.74
-4.25 7.86
295.81 15.67
128.05 11.97
121.02 7.68
151.76 11.77
215.52 10.74
376.00 9.11
248.02 11.11
65.16 13.96
205.55 12.82
31.16 13.11
449.98 14.40
1.09 5.41
6.19 17.46
451.15 14.00
11.63 11.46
305.62 14.64
204.20 21.51
29.63 15.54
147.62 14.19
226.29 14.76
243.18 21.75
131.69 11.88
1885.09 23.98
55.45 16.32
185.02 14.58
0.49 18.35
12.19 14.55
146.95 14.04
17.29 9.10
122.58 22.29
34.89 6.00
15.72 14.99
-13.36 16.68
58.34 15.35
-1.07 8.02
446.85 23.44
385.79 20.67
878.90 19.51
306.47 24.12
34.05 14.19
0.80 10.25
17.42 9.55
147.34 14.12
125.96 16.63
14.48 12.29
33.95 9.73
49.93 16.16
5.21 13.31
176.99 12.57
11.06 11.51
103.54 12.01
91.91 12.34
218.67 17.98
85.50 18.75
27.21 14.14
203.81 14.01
5.83 13.47
508.72 21.81
-3.46 14.73
136.73 19.24
4.68 13.64
198.02 18.42
40.59 16.53
2.33 14.83
30.84 17.92
213.58 19.35
0.33 17.11
162.62 14.07
17.00 13.82
39.40 8.84
3.90 9.14
500.03 16.70
214.92 14.33
51.25 9.26
77.42 6.94
-5.58 8.95
568.27 19.06
327.44 6.50
23.88 11.26
142.72 15.41
749.39 21.48
48.63 2.97
2678.75 30.03
988.44 19.79
42.10 6.54
211.00 11.84
300.13 14.46
158.15 13.00
1315.14 12.41
499.12 18.22
23.42 6.12
462.65 13.14
71.98 10.14
413.60 14.38
10.99 7.89
413.65 10.16
138.47 15.99
418.83 16.78
386.84 11.24
31.39 3.95
16.77 14.06
440.85 12.81
9.55 17.46
40.42 12.62
61.37 11.35
162.18 21.52
572.82 21.45
525.74 16.71
49.34 9.51
23.14 7.95
6.97 17.88
-9.76 13.97
179.19 13.23
44.33 16.66
96.99 15.09
194.15 21.68
42.15 12.87
67.80 10.12
298.50 17.61
36.41 18.63
111.58 13.79
6.20 7.13
146.45 8.98
248.89 20.82
398.83 19.28
389.42 17.46
-5.93 7.67
107.25 18.57
2.21 18.53
80.17 16.86
229.00 22.21
8.65 10.10
43.37 17.88
29.77 11.51
-6.62 9.12
33.89 19.57
187.15 17.92
246.56 16.96
17.90 14.60
91.78 18.62
300.74 20.44
8.35 11.15
136.22 16.67
19.60 17.74
30.93 15.23
396.64 21.51
-6.49 18.29
56.44 18.71
-16.83 16.41
38.16 18.16
19.20 18.37
443.61 18.11
61.70 13.26
2.65 9.31
9.97 12.71
235.68 10.59
39.80 7.48
3.46 8.69
0.74 10.99
15.54 7.46
40.45 12.87
41.74 4.98
45.90 5.90
124.41 11.61
533.91 20.32
287.32 15.04
967.65 25.31
320.25 8.96
73.82 5.92
1951.95 25.93
190.53 12.03
253.11 17.27
64.11 9.04
417.08 6.42
564.40 16.94
66.16 9.31
6.78 12.94
674.31 16.91
24.92 11.67
21.80 10.19
333.95 4.95
525.21 7.64
10.54 9.46
47.24 10.63
470.06 18.18
34.73 8.41
16.37 16.74
903.00 14.24
3.06 19.38
-1.39 12.31
36.51 14.88
399.92 16.99
1814.50 20.62
169.15 19.93
202.28 13.85
222.50 10.93
94.17 22.75
187.50 18.05
8.99 12.91
6.35 16.25
92.96 13.74
-1.80 18.32
116.02 13.88
489.15 16.15
-6.79 5.37
15.74 16.39
68.51 11.35
412.26 11.43
55.85 6.81
-7.18 17.86
3.08 15.14
229.19 18.93
8.14 9.15
150.40 21.47
26.76 14.75
39.51 13.14
487.17 17.34
22.08 9.20
0.20 7.88
143.46 13.49
13.43 9.79
358.06 13.70
210.60 19.34
211.16 15.84
152.97 13.17
45.95 15.95
46.88 13.70
81.14 16.40
1.24 12.20
464.18 18.71
555.98 18.73
112.50 11.52
54.18 18.49
16.56 13.67
11.88 12.85
1.31 9.98
114.90 15.54
149.22 21.95
117.05 18.67
548.32 21.12
4.54 12.26
5.78 13.17
13.04 14.31
12.78 14.66
178.30 18.24
20.52 14.49
103.33 18.42
0.35 16.02
31.09 19.12
6.57 17.90
362.38 19.15
380.11 17.08
304.49 17.61
0.32 10.66
41.96 12.15
13.20 13.21
33.44 7.48
12.29 8.89
589.22 18.78
672.65 15.22
14.31 8.61
295.85 12.16
900.76 14.02
1392.90 25.28
643.90 20.47
341.03 10.84
2936.38 30.48
866.73 20.57
325.84 17.56
322.36 17.55
1961.74 24.60
85.93 7.46
-1.34 8.27
162.01 9.45
246.91 10.16
-9.92 9.00
-1.40 10.14
7.15 8.67
74.89 13.36
13.27 5.81
130.28 16.00
5415.58 16.92
20.27 10.40
428.59 16.45
451.48 11.63
52.53 5.82
92.94 14.61
-3.69 19.80
-1.97 16.96
94.65 12.91
180.09 10.67
461.88 14.64
-6.58 15.25
475.93 21.30
440.10 16.65
191.50 12.09
23.31 18.17
1163.66 21.20
15.40 8.89
12.51 15.26
362.59 17.34
-1.61 4.92
63.45 16.61
105.16 15.72
100.89 20.76
81.16 14.82
38.34 9.38
564.53 14.33
197.19 9.78
72.59 18.55
46.44 18.29
802.76 18.75
45.77 9.56
22.17 20.03
34.02 16.26
167.56 15.03
25.69 13.05
49.19 10.49
270.33 24.03
56.78 11.99
1.89 16.35
7.53 14.12
634.83 21.86
92.88 17.47
291.52 20.19
156.10 15.62
17.74 11.89
-8.13 13.54
267.12 18.21
108.40 20.49
27.18 15.59
-8.55 14.19
229.97 21.48
148.92 17.55
23.56 15.32
164.82 20.61
50.75 17.14
22.95 19.50
47.87 19.68
23.02 12.89
30.21 13.05
26.54 12.17
4.25 11.97
-8.48 9.84
51.89 13.84
476.81 13.67
34.38 12.13
25.53 10.69
11.19 12.94
126.13 6.78
55.50 8.83
186.73 14.25
1065.35 24.65
14.45 5.79
14.54 9.26
362.05 17.69
291.46 17.65
1409.62 19.85
787.89 20.88
3341.37 30.58
419.17 9.06
-3.40 12.67
1259.52 8.17
30.14 6.05
448.82 7.24
9.04 6.90
9.50 11.30
49.34 10.20
0.28 12.41
181.35 18.28
825.42 13.10
82.81 12.50
236.89 14.79
111.39 20.14
183.65 12.39
95.76 15.37
376.22 17.51
257.56 12.68
54.08 8.51
15.94 18.08
38.35 14.12
110.01 13.87
158.83 14.22
386.13 17.21
47.31 9.89
175.78 17.29
-5.04 13.04
13.67 16.50
424.45 20.30
689.74 20.89
22.89 6.41
-1.35 6.52
-1.67 17.42
200.21 18.30
1111.80 23.14
145.42 19.71
130.46 14.66
-1.04 11.39
4.00 19.12
-0.67 15.21
227.38 19.65
127.74 10.97
-5.38 14.49
10.78 13.35
-1.57 11.14
438.19 21.57
44.41 12.09
263.12 17.41
96.83 13.47
69.46 12.03
202.32 20.95
151.37 16.30
161.32 14.35
79.79 16.21
-1.82 15.08
12.83 19.03
54.82 17.32
100.29 13.40
471.35 21.05
-7.80 14.03
119.41 19.11
-13.71 13.06
-0.74 17.25
394.98 22.88
2.45 17.22
27.04 12.81
648.04 20.36
21.57 9.24
532.15 16.14
574.34 22.18
10.66 8.63
499.04 13.96
3.61 10.08
106.43 14.88
146.62 10.18
887.63 21.02
390.55 9.86
188.98 7.90
42.51 13.73
83.88 7.83
1057.19 24.59
11.20 8.45
700.67 15.33
835.69 22.01
954.91 20.61
254.90 17.01
242.89 4.57
283.33 17.87
1621.83 15.23
684.76 12.79
48.20 10.18
223.41 13.35
201.14 12.25
82.14 7.13
236.69 11.58
38.67 7.46
73.96 6.13
21.51 11.11
5.02 13.27
10.17 13.37
325.01 17.54
678.04 14.64
63.71 20.30
40.18 10.69
160.48 12.46
36.07 9.03
968.43 15.99
16.70 14.36
50.36 9.59
94.22 18.46
8.26 18.69
2160.44 24.07
134.65 16.93
-5.27 16.00
199.57 13.78
705.68 18.93
1340.07 18.25
33.37 19.26
1038.87 21.28
200.80 11.21
143.52 19.18
20.44 10.00
15.16 18.81
33.23 16.09
644.59 22.02
337.45 16.25
35.77 14.51
12.05 8.01
214.84 16.54
3.35 9.66
394.23 17.31
14.60 19.64
498.07 23.32
82.94 12.12
97.42 20.84
7.32 13.27
-7.26 15.55
144.19 16.86
86.99 12.82
64.50 17.98
180.67 15.81
530.23 20.61
16.51 14.76
12.93 13.49
70.65 19.65
40.66 15.46
78.21 16.34
9.68 15.79
198.45 18.34
10.68 14.87
122.12 18.53
25.09 15.58
-10.66 16.68
2.68 16.55
35.62 18.62
78.64 12.62
141.36 15.16
175.21 13.07
1050.50 23.29
48.08 12.37
202.57 12.10
7.43 9.69
14.91 11.57
47.17 8.02
-3.10 7.80
32.79 10.28
38.50 13.50
546.56 18.53
87.45 13.83
164.79 11.44
10.98 12.67
24.49 2.92
2599.18 21.05
448.33 15.10
1166.39 24.47
15.83 8.18
48.50 12.58
605.40 12.85
1.31 12.55
196.51 4.46
160.04 7.97
2385.22 14.62
387.06 10.06
24.71 6.92
29.94 6.25
200.87 6.27
130.83 8.12
196.82 13.26
40.95 15.23
360.93 10.40
148.18 5.87
11.84 14.24
328.16 15.93
111.68 14.66
0.64 11.79
403.97 14.22
31.77 14.78
242.35 17.69
164.39 10.72
11.01 17.43
52.71 13.41
0.99 19.94
149.76 14.45
130.81 14.20
311.68 15.21
122.72 10.52
181.35 9.10
11.43 17.40
1.71 15.04
36.72 20.45
29.83 14.20
49.20 8.03
60.90 13.98
201.08 15.51
1.56 15.75
126.00 12.43
1403.24 24.67
935.77 17.88
48.81 19.56
18.06 7.75
75.37 19.52
293.91 17.56
13.03 8.63
39.25 16.82
9.48 9.77
172.35 19.82
128.94 15.26
255.61 13.49
6.21 15.43
6.44 14.75
48.31 10.92
15.57 16.83
84.16 18.65
60.29 19.68
193.84 20.35
3.36 11.12
-7.54 12.90
-0.27 14.04
2.14 16.67
117.97 15.53
40.21 17.38
28.98 16.22
-3.61 13.62
147.87 19.83
-13.09 16.77
18.14 16.41
5.73 17.23
217.41 15.51
17.99 13.26
2.74 11.46
80.04 12.68
143.82 16.09
938.92 19.50
538.01 20.40
1914.98 26.35
153.49 12.85
123.37 13.10
58.93 13.04
11.72 8.74
669.79 19.74
2.80 8.34
43.70 11.21
183.42 17.89
527.44 9.94
1038.13 8.96
32.22 12.08
547.54 13.21
2.50 6.25
153.96 9.55
5.16 5.08
1.24 11.01
-1.46 4.33
167.66 7.21
33.71 13.19
86.51 11.11
51.43 2.60
104.48 8.98
-8.02 12.39
271.82 10.11
373.69 17.16
17.35 7.78
12.18 16.20
177.81 10.00
1290.95 9.85
14.73 10.60
73.08 16.27
3.59 15.54
978.38 24.47
404.60 13.28
17.11 17.89
134.62 16.50
291.40 15.13
13.59 6.72
16.94 10.32
20.02 17.32
146.28 18.09
12.77 13.10
199.49 12.58
340.93 18.80
59.24 7.87
17.72 17.78
265.71 19.94
53.81 11.30
963.64 21.31
30.01 19.83
100.31 15.97
220.62 16.92
421.84 15.16
60.86 8.73
58.90 9.56
48.81 18.80
195.87 14.63
1205.80 23.55
357.85 22.16
-9.81 12.52
447.90 18.13
27.40 11.02
52.96 21.22
258.61 18.59
6.61 12.81
3.80 11.64
-9.01 16.56
181.87 16.76
-2.89 14.58
28.43 13.80
93.37 20.02
52.88 15.44
56.29 15.48
109.05 20.25
268.75 19.07
83.02 20.63
27.37 19.10
131.71 19.39
-2.57 18.28
2.62 10.78
-7.09 7.35
907.77 19.69
15.43 8.07
653.65 22.78
288.71 10.64
433.61 18.42
675.32 19.08
53.29 6.95
679.99 18.58
52.56 12.75
418.46 16.06
152.56 7.10
39.49 6.19
23.75 11.69
1107.13 17.09
-6.17 8.25
233.24 13.33
42.66 13.04
468.48 15.96
140.63 5.48
57.52 8.48
62.30 10.80
103.31 15.43
174.50 4.12
1650.51 12.93
18.31 9.66
48.43 10.80
10.63 7.39
22.38 9.12
37.62 8.97
0.78 9.74
6.91 12.10
2033.56 13.15
22.23 15.46
76.80 9.63
16.21 7.55
58.60 16.45
266.57 12.23
12.63 11.48
175.70 9.33
301.53 21.08
17.68 16.55
744.97 23.00
4.92 18.39
196.04 15.04
57.80 10.02
748.79 8.71
34.33 16.46
569.49 19.96
302.48 14.66
22.95 16.66
265.84 18.97
5.01 8.97
666.53 15.58
779.20 15.55
114.11 18.55
45.37 12.62
118.18 12.96
22.07 6.03
5.71 18.27
46.17 15.52
548.78 21.06
92.57 10.08
162.39 9.56
735.46 20.59
176.28 9.58
27.16 20.72
97.52 16.17
73.60 18.94
-7.58 8.57
10.31 18.46
171.04 20.78
644.31 21.86
3.96 10.93
68.43 17.35
-9.68 14.62
1.39 10.65
9.09 13.69
51.09 13.66
37.63 10.60
96.62 16.19
153.20 14.15
14.40 18.17
279.85 19.69
43.08 12.95
138.71 13.64
10.69 11.65
51.86 19.41
125.29 18.35
56.13 13.30
117.12 17.36
38.68 16.79
26.31 14.44
10.18 16.74
76.35 16.93
25.74 14.00
80.13 17.95
257.06 21.55
12.94 18.63
-3.25 15.94
246.20 21.79
11.93 18.95
15.79 17.47
13.02 13.86
0.09 11.54
31.16 12.80
3.22 8.61
678.27 19.49
30.00 12.71
33.02 9.68
-6.35 10.34
33.63 10.40
255.52 9.93
155.08 12.94
821.12 24.73
322.74 8.63
142.93 13.43
1367.28 21.44
48.26 13.77
40.80 7.86
13.84 9.87
5.44 11.34
378.21 12.87
-2.80 5.50
53.76 9.19
119.18 11.12
45.64 3.84
220.22 16.17
15.11 4.40
2093.30 15.51
7.30 10.13
27.95 11.72
14.81 11.89
19.67 8.99
-0.99 16.24
91.66 10.73
22.36 8.23
73.94 18.10
394.83 14.66
27.62 12.55
332.30 13.22
334.61 9.75
71.37 18.49
113.61 14.21
0.31 19.71
61.45 13.44
348.15 16.59
44.74 17.46
284.80 20.17
25.53 6.23
27.34 19.73
-11.76 14.22
60.76 10.93
41.09 9.56
580.33 23.45
78.21 12.25
213.42 8.40
11.36 13.14
60.77 20.67
53.55 17.54
7.19 8.18
91.75 18.22
1238.74 24.92
24.65 15.76
157.33 16.63
14.55 8.09
1092.78 23.46
62.61 9.10
302.45 17.94
238.66 20.28
467.71 22.46
27.40 18.83
-6.44 14.64
13.37 11.11
338.29 21.97
6.23 18.55
471.80 19.68
7.44 14.11
11.83 14.50
9.07 19.09
143.92 17.30
11.83 17.09
211.31 22.27
1.89 18.70
91.03 21.59
89.06 21.28
5.99 19.17
-0.25 12.91
233.53 18.11
2.82 10.97
119.61 15.75
11.42 12.41
123.34 12.69
118.72 11.27
31.18 10.75
13.74 13.06
5.76 13.36
296.40 16.47
106.63 7.71
690.67 22.19
68.47 7.17
1050.81 19.59
315.06 13.73
143.16 5.91
710.12 11.64
1089.99 26.56
1025.61 13.85
294.48 15.66
119.13 10.66
217.05 15.99
118.84 15.61
927.33 11.71
51.79 9.37
141.05 14.41
330.11 5.83
113.27 16.87
238.64 12.16
99.04 9.95
165.17 14.14
14.80 4.89
1544.11 10.27
74.70 6.79
126.84 9.25
-8.91 10.93
36.99 5.31
-7.76 9.19
169.06 9.94
3.17 11.41
259.08 14.57
28.65 16.11
76.14 13.91
161.01 11.18
6.93 17.49
330.72 10.58
182.00 18.53
200.91 16.69
840.60 16.52
39.52 6.54
1.53 9.74
106.10 20.43
122.12 17.58
816.67 23.49
677.63 20.26
136.26 14.16
1845.50 24.69
84.82 7.71
23.63 18.60
121.62 18.85
10.93 15.22
74.41 10.44
366.07 20.83
94.05 12.09
289.32 15.82
33.52 12.28
1270.97 21.53
10.70 20.00
164.29 18.05
731.59 19.76
144.33 12.34
85.32 20.79
7.86 9.65
87.36 20.56
6.76 9.09
128.89 20.25
4.66 15.85
902.39 25.63
54.61 11.59
39.29 14.91
302.91 17.68
412.74 17.66
172.36 18.37
-2.74 13.51
3.65 16.86
3.77 13.71
37.86 17.35
113.98 16.18
143.94 21.38
-3.69 15.52
16.64 14.19
390.91 19.83
10.33 15.27
0.66 13.31
1.96 16.48
-0.24 16.58
-3.01 16.92
0.79 15.69
342.48 21.79
302.54 16.84
577.36 21.64
249.32 8.97
-8.44 9.79
5.38 13.43
196.90 7.21
38.44 12.97
15.99 9.67
479.92 12.89
329.18 19.10
284.05 11.25
2486.41 12.98
0.70 7.36
665.91 7.53
64.40 9.03
223.12 13.33
55.30 13.50
1023.86 25.26
43.42 6.49
13.37 15.74
7.29 7.99
144.63 13.87
502.84 16.70
22.18 16.93
88.22 15.23
203.79 14.26
-11.36 17.91
171.47 19.79
61.58 15.17
6.33 13.86
11.13 13.06
751.18 17.24
73.18 19.72
63.71 17.48
95.63 14.56
0.55 14.62
26.26 11.14
-3.78 9.48
168.39 14.73
-11.05 9.35
88.85 9.18
200.40 22.69
7.28 13.89
46.41 10.27
547.24 14.06
104.38 19.63
84.37 18.98
75.52 9.80
116.34 18.90
74.37 10.94
113.48 14.56
83.97 12.92
113.05 11.03
96.49 16.23
66.83 12.89
82.59 11.43
321.64 21.07
150.70 15.47
172.56 14.10
45.89 12.12
0.96 15.86
-6.67 10.84
13.75 13.28
-4.91 13.95
65.63 18.01
-8.26 17.92
42.87 14.87
27.91 19.70
55.08 17.86
143.90 19.86
36.18 18.50
11.79 17.51
91.06 20.50
64.94 12.90
161.88 16.02
-6.16 10.06
28.68 11.64
1196.81 29.06
25.78 7.70
9.15 9.59
43.66 12.47
1248.11 20.83
7.47 8.76
254.78 9.59
59.89 8.35
40.20 8.06
373.98 16.53
17.02 13.55
681.67 20.78
164.31 5.39
52.84 8.11
763.89 22.20
1507.97 22.95
71.16 13.37
43.64 5.79
307.10 12.93
185.27 12.94
1117.68 20.98
17.53 5.92
48.49 7.43
18.77 8.29
24.43 13.80
7.79 10.02
136.68 12.23
543.27 20.54
93.69 4.42
68.85 7.89
0.88 9.86
29.22 6.36
43.93 11.73
13.74 5.34
147.37 16.93
96.77 13.52
64.21 16.14
732.10 6.88
9.92 7.94
31.77 18.96
572.56 13.79
12.41 14.42
0.79 8.88
81.92 13.82
888.31 20.28
76.68 13.39
139.72 13.06
176.74 9.23
16.74 7.37
76.37 3.73
82.25 19.47
246.25 19.50
10.01 19.61
-5.11 9.57
212.50 10.29
227.27 21.90
14.26 15.27
18.23 7.93
136.79 17.74
573.23 18.37
65.39 15.30
234.46 16.94
28.94 16.70
7.12 7.08
61.79 20.62
39.73 17.63
47.33 16.79
301.58 21.25
192.98 17.79
102.38 12.98
276.16 13.34
20.31 12.70
333.49 16.28
0.21 19.07
146.42 15.64
809.36 21.90
69.13 18.95
254.37 19.33
2524.77 35.71
124.29 21.10
155.91 22.25
139.94 19.04
751.21 24.89
103.61 17.03
33.82 12.40
94.74 15.74
272.89 20.45
-16.43 14.42
30.03 18.50
517.36 25.04
5.38 16.30
198.20 15.43
32.41 18.17
101.14 17.33
249.25 17.46
2.96 17.27
129.51 19.68
31.56 16.10
4.66 15.65
19.95 19.97
141.17 18.82
23.15 19.14
56.42 15.71
24.77 12.14
145.66 11.83
6.11 11.51
880.44 20.12
3.11 10.12
425.85 16.55
737.61 24.49
132.52 9.76
866.94 19.67
188.05 15.16
2.33 9.27
530.42 16.60
243.11 9.11
60.53 9.74
188.89 16.45
61.29 10.38
662.46 6.30
209.11 7.04
72.05 10.17
434.76 20.38
1072.12 9.51
26.51 6.47
205.62 16.80
32.81 7.07
541.08 16.97
-5.51 4.56
13.48 8.83
257.17 9.33
174.52 13.57
435.32 13.47
9.98 10.94
5.21 3.16
283.99 21.04
8.43 13.86
491.83 14.60
29.60 17.67
191.14 16.01
14.02 15.86
31.33 13.53
973.94 22.46
24.88 13.27
17.35 11.50
248.17 12.95
183.45 7.64
25.21 18.68
335.84 22.02
-0.92 6.68
263.05 23.39
401.44 14.59
12.90 7.27
203.62 17.37
260.40 16.92
205.85 11.24
33.20 12.19
66.55 11.67
123.71 18.98
22.64 13.09
30.91 11.29
153.68 21.70
9.05 16.10
15.39 15.71
52.48 18.79
117.25 17.67
52.79 13.92
118.63 18.47
10.81 14.43
-18.65 12.23
12.60 12.22
67.98 19.96
137.08 18.73
249.10 17.64
283.42 16.87
84.31 14.94
0.84 17.87
3.73 15.95
181.63 22.88
41.04 15.61
147.68 16.94
-11.16 14.41
18.61 16.83
-2.76 17.09
243.14 21.62
15.20 18.01
392.96 18.39
5.16 11.14
33.56 10.72
185.90 13.14
163.84 14.82
29.23 6.53
211.51 13.13
4.34 6.45
796.60 16.14
51.41 13.51
60.62 4.07
71.38 14.64
2365.06 25.30
542.43 18.84
140.58 14.38
112.34 9.91
531.78 18.27
292.21 18.64
293.27 9.43
573.88 19.20
68.58 9.34
57.95 13.56
391.63 14.12
6.87 7.66
10.69 6.19
45.44 2.81
36.14 5.04
-4.85 4.91
95.39 11.73
16.53 8.30
99.70 7.65
153.28 10.41
-1.89 3.99
554.97 11.53
-2.86 2.43
384.34 16.51
229.68 19.29
33.29 12.80
224.31 21.92
26.82 9.54
83.67 19.88
140.65 15.82
18.55 16.18
511.62 14.47
156.28 16.32
362.97 18.12
422.92 17.54
16.08 12.76
10.14 12.14
-0.04 19.23
225.97 20.86
62.28 11.45
-4.18 6.48
52.30 16.02
223.19 22.69
137.99 17.34
33.26 10.35
45.12 11.39
164.46 8.71
5.95 18.84
24.15 15.27
304.06 11.29
20.92 10.19
132.71 18.94
38.16 15.27
57.67 13.21
447.88 14.47
20.02 15.49
29.09 13.52
380.40 18.24
219.46 12.75
-8.21 20.73
63.89 15.27
158.79 13.00
1.69 8.76
59.51 16.45
146.00 21.07
19.52 15.87
41.76 11.46
234.16 14.76
151.77 23.38
206.84 22.07
69.30 13.19
21.75 15.66
-13.31 13.59
150.68 21.39
4.17 14.87
1.13 15.10
463.11 25.11
-7.49 17.20
-7.16 15.30
16.96 17.07
171.38 21.52
14.11 18.83
55.63 13.07
277.94 16.25
12.36 12.68
4.42 10.55
-12.03 10.06
672.87 18.27
2.83 10.35
727.28 24.16
-2.43 11.79
253.57 14.13
16.10 13.18
7.32 12.88
522.43 9.52
176.84 8.41
6.46 8.79
247.80 11.72
831.88 9.86
18.31 8.76
5.40 4.93
335.63 14.93
88.79 8.27
-3.75 6.58
14.06 5.27
55.29 9.80
15.76 11.75
453.24 13.95
3.07 5.91
366.66 15.52
1.65 4.02
9.62 5.99
106.57 5.76
463.59 15.81
207.69 9.88
223.85 15.35
47.91 10.39
108.71 9.04
20.21 17.19
63.71 13.26
671.38 13.60
98.65 13.91
33.02 8.68
203.11 19.07
104.85 12.30
959.79 20.81
62.47 11.30
957.82 14.30
1769.68 18.15
23.29 14.05
189.06 20.73
26.57 16.72
242.13 11.98
130.40 22.01
269.76 19.13
549.88 16.42
114.40 24.16
5.29 16.92
243.70 13.31
568.47 25.30
247.76 17.49
951.50 14.48
-0.21 19.97
143.58 20.55
128.29 13.30
43.73 10.63
1.52 16.89
476.30 19.54
439.45 15.99
181.17 19.79
425.92 20.51
179.70 12.33
174.78 19.25
241.64 18.89
45.40 8.09
11.70 19.94
10.36 11.29
684.07 16.42
187.09 23.37
399.32 20.44
181.04 14.43
-8.59 9.46
-8.91 18.15
25.22 15.59
9.96 9.56
134.37 20.63
629.76 20.70
26.78 10.57
63.33 15.02
133.67 17.60
21.55 13.88
8.37 10.67
87.94 19.93
4.00 17.45
505.11 23.16
66.63 14.11
176.45 20.19
83.46 20.70
-5.01 15.35
183.27 19.08
363.16 20.58
-4.02 16.36
188.97 23.65
6.75 18.14
15.85 16.90
51.78 20.44
335.87 23.12
-21.18 20.79
267.48 24.15
472.50 21.36
13.99 13.95
22.80 14.61
572.61 21.23
22.23 10.00
744.59 15.93
579.06 18.19
171.25 10.47
-10.94 7.61
5042.47 42.26
203.96 16.87
133.43 14.04
198.62 6.99
724.32 14.58
311.05 13.08
587.13 18.50
124.84 7.43
12.63 12.83
1436.05 9.62
78.08 5.49
584.02 18.31
6.17 13.47
106.07 13.34
397.17 16.20
508.76 10.87
2.74 6.16
10.74 5.23
22.81 7.48
-1.77 9.81
3.11 9.31
75.22 13.57
432.54 9.96
46.14 5.68
62.35 17.29
460.22 11.89
1629.99 12.18
143.34 13.88
41.19 9.46
18.02 18.39
136.56 17.79
537.20 17.77
4.52 10.91
169.82 20.69
997.12 25.60
833.77 21.60
406.15 13.73
207.81 22.35
-0.57 15.05
107.35 17.30
428.38 17.40
6.67 8.70
119.62 11.39
-1.73 6.46
-1.31 18.06
4.42 13.59
115.12 14.67
128.05 11.92
76.11 10.06
284.36 18.52
14.21 8.01
101.25 22.36
471.75 14.49
75.89 8.60
15.93 17.87
42.37 13.03
10.80 17.24
116.16 17.90
107.29 22.04
62.47 14.14
26.96 17.90
82.44 15.56
127.64 15.10
171.39 14.24
58.43 15.87
-4.48 15.80
18.20 12.56
-18.80 20.23
7.48 18.32
58.15 14.36
105.92 21.54
164.07 17.37
22.07 15.70
127.32 17.83
37.28 18.65
39.06 18.65
99.31 14.53
6.90 10.89
300.41 14.69
400.77 16.98
68.89 11.93
47.61 11.12
35.55 9.85
48.88 14.01
303.77 11.99
490.87 18.29
-1.99 13.11
382.37 13.70
22.73 9.37
22.01 10.74
606.74 18.25
-6.12 12.09
1053.05 20.38
41.18 12.06
313.65 4.97
267.42 4.94
994.38 12.57
461.28 14.43
128.95 15.83
536.47 16.46
-1.48 4.58
56.88 11.46
117.26 7.83
9.20 4.51
0.63 6.57
35.85 2.61
367.03 13.78
851.00 13.93
50.60 2.04
-2.54 11.13
-3.17 12.73
3.92 12.75
1477.00 21.54
-2.87 15.87
455.97 19.04
81.59 6.96
188.00 15.95
-15.86 9.29
332.74 10.55
-6.10 17.81
69.73 10.08
2187.18 21.90
28.39 13.76
109.27 18.46
901.11 25.62
581.34 19.77
57.34 10.03
226.88 8.50
145.58 22.41
18.29 16.90
3.99 16.00
161.95 14.35
225.58 20.22
749.28 23.43
-2.87 19.27
154.16 16.60
11.90 11.98
11.44 10.82
689.52 19.93
114.89 18.23
75.09 16.19
105.03 18.40
37.10 13.74
159.96 14.88
25.42 11.00
210.86 18.46
57.94 13.18
134.60 12.44
18.11 19.13
-1.16 15.28
168.26 22.90
89.35 18.99
439.42 19.17
167.72 13.94
-6.45 11.00
16.75 15.42
59.67 15.26
7.93 11.85
417.25 18.37
45.91 19.88
334.51 22.41
126.44 13.80
42.78 18.18
238.15 20.02
42.58 13.70
28.49 19.70
-3.89 15.65
271.98 20.27
14.24 16.37
-18.52 14.78
217.33 21.75
0.33 16.80
11.46 16.12
14.89 20.60
214.95 21.18
22.18 15.78
3.63 19.85
216.70 22.23
4.07 19.65
18.75 18.13
3.53 17.84
3.18 19.80
138.09 17.47
-8.95 10.61
1198.29 28.64
132.19 11.42
888.16 23.39
-5.63 10.19
199.70 7.84
711.08 18.76
36.18 14.01
741.12 17.45
72.46 12.87
100.48 11.83
1350.13 15.17
97.17 6.49
4.11 11.56
222.94 9.41
113.52 10.37
2.11 6.97
65.22 11.76
149.50 14.56
27.52 15.82
13.27 12.87
900.48 19.72
3.54 15.78
29.89 13.80
-16.16 10.30
-3.04 6.84
10.69 19.02
10.96 13.40
95.45 15.65
-0.69 12.00
-4.88 22.56
151.80 16.32
799.54 23.20
70.78 10.75
-4.17 8.72
43.91 21.83
-3.59 15.47
37.80 9.21
229.01 9.82
56.37 18.11
224.41 14.64
148.02 19.40
362.42 19.80
22.37 19.94
41.71 16.57
15.32 14.37
192.85 23.97
15.60 18.37
12.03 12.72
3.22 7.66
31.94 8.86
-9.12 17.18
207.75 19.34
17.19 18.33
57.30 17.37
87.81 15.75
12.70 15.42
199.80 18.49
238.15 17.80
567.54 21.05
24.94 17.28
-17.75 14.32
20.36 19.51
15.04 13.78
13.59 18.19
255.10 20.11
86.00 19.68
164.50 20.92
31.58 21.90
83.70 23.57
20.26 13.14
-0.51 13.16
608.45 22.83
48.12 11.43
312.44 18.86
48.79 10.49
392.68 7.97
256.42 15.26
83.55 13.87
151.39 10.78
109.24 12.24
33.40 15.44
78.04 14.79
209.51 14.17
994.04 19.04
160.46 14.91
1395.07 23.01
261.42 11.23
240.40 7.16
88.72 9.43
295.04 13.18
51.88 13.45
34.53 7.32
41.32 13.98
13.88 8.08
14.36 15.32
23.55 4.85
6.82 13.65
67.59 8.37
40.35 8.58
-5.77 17.12
9.23 14.65
410.70 16.13
32.69 7.57
670.60 14.05
2.99 17.88
79.04 12.27
121.78 17.50
151.92 17.66
3.41 12.41
74.31 19.27
153.20 16.88
493.59 20.51
11.31 7.32
1235.91 26.20
160.78 12.36
-4.08 8.52
73.33 19.04
27.69 18.68
25.30 9.29
319.97 11.23
26.23 17.81
17.73 12.49
641.97 17.33
2.79 16.07
67.58 12.47
839.88 20.79
615.42 16.74
191.51 24.78
18.47 12.82
-0.38 20.28
34.60 18.93
341.11 20.25
127.00 15.07
25.44 10.20
24.12 12.71
126.66 21.99
72.16 19.58
388.77 20.21
70.23 14.53
27.13 13.91
17.00 16.29
114.07 17.22
21.31 15.19
162.57 21.70
206.22 20.63
8.93 15.77
48.20 20.78
44.49 18.50
58.06 21.17
14.84 17.67
-2.53 16.37
228.26 23.59
285.81 24.43
155.09 15.14
89.41 15.26
-4.28 13.84
71.61 11.83
609.31 20.55
13.00 7.81
123.03 9.28
7.89 12.33
-3.87 9.66
10.47 12.72
693.87 12.99
13.56 7.68
9.89 5.74
128.76 6.91
603.54 22.18
76.37 11.42
1157.40 16.30
-4.47 14.46
161.29 10.42
124.10 13.10
93.18 14.54
284.75 7.53
25.60 12.69
1606.16 23.67
127.01 11.28
554.18 15.89
157.50 8.05
-3.53 9.90
617.39 15.42
32.80 10.72
685.35 15.18
547.96 12.08
542.57 10.71
-0.40 9.33
80.68 17.68
12.28 10.31
462.22 19.46
358.14 13.46
325.75 11.36
45.56 17.52
4.12 14.35
24.75 11.32
97.17 10.82
47.80 19.01
23.68 15.17
68.80 9.54
3.16 15.26
341.73 12.53
285.63 15.75
80.56 11.32
784.29 16.19
-6.54 19.28
182.87 19.48
9.03 16.39
110.27 16.27
13.89 10.21
21.10 19.74
62.33 16.29
1.78 6.80
-1.69 13.35
564.14 19.93
135.43 24.46
980.56 28.45
99.22 9.79
7.42 19.21
27.97 15.83
187.97 19.91
40.70 14.10
1223.16 25.97
585.15 24.40
9.32 15.34
14.23 9.81
48.78 19.19
167.20 14.10
136.76 13.56
0.43 18.22
3.35 16.10
20.58 15.10
-9.37 12.29
83.97 19.15
131.72 17.92
178.15 17.92
170.83 15.98
11.63 17.64
22.99 15.82
285.93 17.94
8.05 21.21
294.87 22.14
14.67 17.99
1.16 17.64
120.51 21.73
9.14 19.70
52.86 11.46
1011.88 27.69
61.34 13.59
47.04 9.62
-4.16 9.56
1062.30 25.78
18.54 9.12
41.65 10.75
356.21 20.16
53.27 10.70
728.67 17.60
-0.35 8.99
15.34 10.06
2.20 10.86
118.95 11.85
594.75 16.60
78.35 2.96
240.68 8.80
1439.94 18.45
106.99 12.07
12.31 6.51
88.98 6.50
168.93 12.58
38.03 8.52
67.59 10.07
459.48 10.18
111.16 6.61
21.49 8.18
118.86 13.16
74.86 8.66
97.37 8.35
125.93 16.39
21.14 10.61
-1.90 6.05
58.94 16.05
31.22 11.72
6.78 8.88
16.68 5.43
8.56 16.46
18.01 13.77
66.38 11.34
503.38 18.40
677.51 14.81
1.72 11.91
15.02 11.05
263.06 17.79
285.98 16.49
58.25 10.56
254.95 12.40
68.05 20.13
58.72 17.54
116.35 14.86
42.96 22.53
17.67 16.07
648.72 17.12
2.91 15.01
1453.96 23.05
857.66 23.41
39.92 11.15
2.48 20.40
14.58 16.98
12.91 12.90
163.82 20.28
713.48 24.62
13.21 17.02
133.98 17.32
845.22 23.86
2.25 8.26
-8.58 20.59
322.63 21.93
99.19 12.17
24.36 9.93
194.28 12.59
11.56 17.88
45.51 16.67
80.84 13.21
1205.89 25.29
15.34 8.73
775.71 27.76
16.74 13.98
11.84 16.49
199.55 16.00
51.14 14.82
53.87 21.67
211.53 21.60
62.28 15.02
246.02 18.86
27.32 19.45
22.85 15.40
59.74 20.04
44.67 18.62
38.88 20.65
272.82 23.07
179.46 19.81
37.67 19.82
16.24 19.39
148.09 15.14
1159.73 27.73
-5.59 9.88
234.97 16.72
22.66 7.86
200.20 12.11
9.61 5.54
74.19 9.06
53.53 13.53
1103.66 28.83
2125.94 20.68
135.11 9.92
306.59 5.66
1595.68 18.86
8.17 10.02
166.40 5.81
1575.83 14.68
624.19 21.35
-5.83 9.51
-2.83 8.49
2614.27 11.72
830.13 15.80
31.33 9.28
41.93 10.85
954.21 18.31
25.28 13.70
46.33 15.03
193.16 12.19
-0.89 16.11
1274.37 24.47
35.57 13.88
17.64 17.28
1362.43 26.21
58.60 15.06
461.41 18.60
283.47 9.12
17.56 20.05
394.73 19.07
89.02 11.27
727.65 18.32
124.38 7.72
17.13 18.78
109.32 10.76
405.43 13.29
300.34 17.10
-0.21 10.87
97.64 8.37
57.48 19.74
15.96 13.86
10.04 17.85
607.26 24.15
103.54 19.52
131.63 18.05
553.04 21.59
170.75 19.41
36.19 9.78
15.08 19.72
232.57 18.28
57.57 15.60
474.14 16.26
28.67 19.89
10.09 12.55
141.25 15.95
57.36 14.32
-2.51 20.01
139.06 18.64
-5.97 13.02
18.64 18.15
28.99 15.99
177.52 16.14
226.14 23.77
121.98 18.28
162.25 17.79
88.04 17.27
4.49 14.39
7.95 21.12
-1.61 15.29
7.47 13.67
9.38 16.65
39.59 18.31
128.55 19.44
14.44 18.86
-7.55 19.24
-6.95 18.97
30.87 14.12
40.20 13.13
-13.07 14.34
511.50 20.54
24.70 11.28
13.04 11.85
-0.26 10.87
109.35 13.95
27.48 9.85
460.40 18.61
238.86 16.29
74.20 8.56
26.76 11.11
10.56 10.55
22.42 7.40
61.27 13.47
490.13 14.64
209.34 16.99
489.37 16.00
-0.65 8.28
224.87 10.24
100.47 12.21
99.93 8.69
60.00 4.26
59.90 10.30
421.38 11.51
-2.17 8.80
195.28 14.64
620.39 13.66
37.35 8.72
1271.98 19.93
737.75 18.16
86.76 16.17
19.43 15.58
799.45 22.32
6.71 14.81
-14.68 18.79
229.52 18.35
1015.16 21.79
193.73 21.14
302.41 19.86
148.27 16.99
13.78 8.43
26.86 19.67
-9.98 10.92
39.41 20.65
-18.12 14.60
-3.94 11.33
-0.77 8.81
65.31 20.62
229.16 19.67
187.99 14.46
384.36 12.72
51.81 17.10
118.40 11.00
-7.14 15.33
576.00 22.38
128.94 18.07
251.16 17.18
303.69 16.01
14.39 12.93
454.07 18.27
-2.39 10.91
178.54 22.02
20.49 15.37
384.01 23.25
88.70 13.11
121.78 20.28
10.25 14.84
91.03 21.51
31.93 14.29
267.44 19.87
19.98 16.51
162.33 16.80
15.39 20.09
39.22 17.17
-1.88 18.97
117.47 20.05
52.63 12.55
19.68 11.83
61.21 12.84
56.36 13.88
23.13 13.76
41.16 9.76
14.41 8.50
-1.60 9.15
49.12 6.02
120.51 6.93
9.13 9.16
68.29 15.36
3394.72 26.32
64.82 10.40
89.03 4.96
133.70 16.54
906.13 23.10
191.80 9.72
36.31 4.94
409.99 15.39
286.09 14.82
1842.65 21.37
-0.50 12.26
46.01 7.23
56.79 8.84
28.20 4.21
13.66 11.84
158.92 10.03
23.55 13.76
25.35 14.29
314.00 9.09
18.76 17.93
92.73 17.28
27.66 19.41
54.98 17.30
50.87 10.97
2608.60 32.18
2.67 22.88
929.21 14.90
26.81 16.81
192.93 15.32
3.99 21.36
83.78 10.22
1981.41 30.40
984.40 18.39
293.87 22.65
242.19 19.34
132.64 16.01
167.05 12.64
90.62 17.96
17.34 14.93
256.82 13.77
51.72 20.77
123.98 10.63
8.21 7.39
289.45 11.89
9.98 12.51
107.22 22.75
76.76 18.83
77.57 17.17
41.03 12.53
178.04 22.25
85.02 18.08
6.93 16.24
278.09 19.53
437.01 21.15
595.66 21.43
15.65 19.60
4.78 17.85
193.10 22.63
44.36 15.15
3.22 17.71
45.74 18.26
21.83 18.77
20.49 17.01
99.35 17.39
75.60 21.97
2.64 14.90
2.47 15.90
15.79 17.45
28.86 18.35
268.74 23.89
4.79 19.21
101.77 13.07
198.62 14.37
152.83 12.86
21.47 9.47
891.44 23.00
30.70 8.32
352.39 16.87
141.04 17.80
415.20 8.74
529.73 20.15
10.86 5.50
2.31 3.41
518.12 19.45
68.92 9.31
53.79 7.59
453.93 14.75
74.83 9.35
175.83 7.67
175.28 12.03
237.38 2.74
38.57 12.00
218.69 13.95
2.37 7.13
27.85 10.79
185.86 5.50
220.25 14.10
197.17 8.75
9.47 16.81
168.71 4.36
28.25 17.56
8.11 11.70
228.75 14.78
662.65 15.60
7.70 6.09
94.79 14.35
257.88 16.92
508.32 13.04
101.05 19.01
50.54 11.82
967.94 20.75
75.01 19.73
367.21 16.34
7.55 17.98
86.21 13.73
103.46 7.77
6.16 17.53
-5.81 11.30
521.98 18.69
400.89 25.71
111.36 17.66
67.11 16.23
257.51 15.01
30.94 18.38
19.62 15.73
63.24 12.75
388.90 20.73
-6.13 12.88
93.09 11.13
57.40 11.70
810.20 26.63
-3.37 19.60
148.10 12.93
46.13 14.60
296.49 22.83
79.10 18.26
8.91 11.51
394.90 24.41
5.85 15.79
7.62 13.18
-1.47 15.79
35.75 13.16
211.93 23.25
270.75 19.95
21.91 13.92
31.91 19.25
92.08 17.15
34.61 20.05
11.58 17.79
-0.49 16.02
14.67 18.00
235.33 24.75
72.67 15.83
19.18 13.50
277.86 14.06
45.59 10.18
312.86 18.90
104.12 11.41
86.42 10.85
196.73 14.73
30.26 7.43
308.13 14.40
379.12 9.68
116.18 13.11
180.83 5.86
87.10 7.18
132.66 16.51
1982.62 29.65
40.88 8.81
10.02 6.71
1751.50 18.21
18.82 13.34
-3.34 7.95
240.50 12.84
202.81 8.76
19.81 11.82
463.48 10.95
453.44 17.45
497.90 11.85
89.12 7.25
28.69 4.32
164.03 11.40
157.62 11.18
721.16 12.64
44.06 14.24
413.07 15.57
12.62 6.32
55.95 12.79
956.95 20.41
15.27 5.18
-8.70 13.11
14.42 17.24
7.93 9.67
103.58 8.19
2.57 14.07
261.89 16.07
275.07 12.55
40.99 18.43
512.98 22.70
214.26 16.29
127.31 11.85
-0.03 13.77
186.48 16.89
717.15 17.90
13.31 7.32
2.88 20.63
462.52 22.91
263.53 17.89
1.59 13.62
17.12 8.69
92.51 22.05
196.42 16.00
800.66 22.29
385.14 17.63
33.00 20.46
288.13 19.31
121.75 15.34
221.22 23.58
66.39 14.01
212.30 19.51
267.26 15.41
-17.08 9.73
-0.61 19.08
13.93 16.39
646.02 25.06
-3.19 13.78
11.66 12.06
13.47 9.73
19.08 13.08
264.61 15.34
11.63 21.03
88.33 18.24
390.06 21.89
80.74 13.04
106.59 16.88
60.98 14.04
52.77 15.01
73.75 12.30
163.42 22.34
-1.54 14.76
13.12 20.60
202.62 21.87
-1.34 17.75
14.79 18.83
-2.37 17.32
-16.99 18.06
32.60 12.80
2.65 13.07
90.25 15.43
725.85 21.94
157.59 11.21
9.39 8.23
6.66 11.07
-5.85 8.24
210.70 16.12
102.12 9.92
33.54 8.60
337.52 9.17
59.42 5.79
117.21 11.88
575.88 20.51
250.58 9.76
-3.91 8.43
1466.80 15.67
102.02 13.15
437.21 13.57
-1.98 13.84
164.59 13.93
866.10 21.73
173.80 9.74
-2.27 5.45
126.04 9.55
6.55 3.05
468.89 15.66
493.43 17.22
-0.15 11.85
55.34 9.34
8.17 7.72
41.94 10.32
543.92 15.88
52.18 9.27
1919.06 22.99
92.83 13.28
181.64 16.01
29.27 8.84
54.84 3.34
174.76 17.12
230.73 18.84
181.02 13.87
16.42 9.43
22.12 22.18
127.33 18.22
17.28 9.63
117.88 7.78
102.39 14.01
216.36 22.28
506.45 18.45
86.71 17.38
25.04 13.25
8.07 9.63
25.48 21.46
457.82 23.73
131.46 16.40
23.69 18.98
-13.25 15.02
88.05 19.98
91.44 8.42
597.69 20.96
484.83 18.88
334.17 14.07
71.65 11.29
-5.77 7.88
-1.31 10.80
232.35 25.72
119.20 19.87
12.02 20.52
3.11 17.70
-2.70 9.78
433.12 23.18
-5.26 14.19
46.70 11.95
209.08 13.18
161.38 19.89
19.36 15.04
109.99 20.07
12.71 13.80
243.32 18.95
289.62 25.15
4.12 16.27
-6.23 13.74
8.00 15.91
14.10 14.06
40.28 17.28
0.59 15.26
181.87 18.11
441.98 24.21
69.61 20.70
18.75 16.65
32.29 21.42
10.65 20.51
92.79 16.25
28.19 11.62
402.65 15.64
25.40 7.63
297.60 11.58
161.57 9.70
35.93 13.96
31.36 6.78
-4.59 12.98
1145.42 19.71
76.15 11.97
239.76 9.00
-4.85 12.58
26.58 9.47
34.98 12.92
1214.70 14.88
7.35 8.79
158.31 8.25
531.50 13.66
944.20 12.84
-1.29 7.74
17.98 5.37
16.87 9.26
164.61 12.71
139.39 13.46
162.82 13.53
59.46 8.67
454.24 14.91
91.58 16.59
5.16 14.39
28.41 15.30
7.09 16.45
25.66 20.51
32.19 17.61
91.91 13.67
-8.10 9.72
44.60 7.41
163.55 21.30
274.57 17.18
53.16 14.54
0.67 10.23
166.44 11.44
283.84 25.60
264.56 19.52
388.07 18.15
-4.61 18.23
-1.48 15.65
186.09 21.33
133.13 17.84
14.41 14.73
1030.95 26.93
58.36 12.66
400.53 18.75
85.06 12.14
-9.46 10.64
177.68 18.28
76.19 20.20
116.84 18.51
-10.20 17.83
-3.14 10.04
109.97 20.54
210.29 20.03
546.43 20.09
41.37 19.78
352.69 21.90
341.14 21.83
9.10 14.01
36.99 14.80
141.84 22.14
6.26 17.99
184.24 23.43
-10.56 17.83
-3.69 15.98
246.07 23.31
23.97 19.32
-10.19 16.82
11.69 17.73
-1.57 13.03
40.16 11.61
351.80 16.27
14.14 14.16
40.94 10.75
128.75 12.09
11.12 13.77
317.50 15.61
751.08 21.57
1331.97 20.92
550.99 22.96
19.29 11.80
1438.39 32.23
2251.74 24.88
2269.43 30.91
10.74 8.44
548.45 23.01
15.89 1.83
566.46 17.30
536.73 19.23
28.56 6.16
81.88 14.59
664.12 19.87
899.40 21.07
290.91 12.16
40.68 7.42
2.00 6.61
532.97 13.85
1514.06 19.08
58.93 13.08
163.06 10.11
8.21 5.67
26.80 11.89
182.41 12.07
-8.81 8.47
208.18 20.72
8.91 9.73
132.64 21.82
65.71 11.35
53.51 20.44
29.30 11.13
141.29 12.52
19.11 6.23
7.40 18.53
-13.26 9.66
3.63 7.51
23.48 20.32
151.45 16.31
26.37 10.98
11.77 14.43
-3.78 10.88
89.78 10.91
384.96 13.22
172.14 23.35
434.37 13.64
25.78 19.50
3.62 15.84
17.33 15.18
138.93 19.13
370.74 15.35
11.43 15.35
374.51 19.32
1285.79 30.12
0.69 10.96
11.65 9.43
726.18 23.83
-2.15 15.43
24.92 11.01
78.53 22.82
403.21 23.36
-2.21 15.11
136.06 14.18
13.87 15.23
68.04 15.78
0.11 10.39
194.31 21.25
3.26 18.65
378.99 23.92
286.36 21.00
43.55 15.32
15.91 18.18
116.93 18.31
61.75 18.61
561.69 22.29
16.18 13.14
319.69 15.36
6.90 7.95
-1.83 10.22
89.32 11.52
43.08 9.21
90.52 10.43
11.70 12.03
450.04 16.53
159.89 8.76
473.43 15.85
607.69 7.64
172.20 10.02
65.86 13.12
114.36 11.57
93.19 8.32
292.76 16.50
177.09 17.25
31.27 3.17
8.82 8.03
2.19 7.43
610.81 17.08
217.37 7.81
109.49 12.19
720.45 15.53
-3.74 2.69
9.61 11.79
30.66 8.48
135.81 17.04
17.95 11.18
19.96 10.38
131.36 14.43
27.57 12.23
-7.75 10.57
1.14 11.70
15.71 11.67
126.08 16.79
132.16 7.70
-13.48 13.59
33.28 12.90
211.60 17.61
60.42 7.48
92.02 20.84
-16.48 14.36
17.82 13.46
121.17 17.67
170.59 17.88
6.80 11.23
42.00 11.15
90.28 23.22
15.84 15.86
22.26 13.06
22.80 11.35
55.43 9.38
52.03 15.05
153.13 14.48
1203.28 22.67
109.44 15.65
-5.44 20.33
40.65 14.09
41.67 17.17
90.68 10.12
277.40 25.89
19.59 18.43
99.11 13.31
70.40 19.92
68.58 17.17
20.91 11.45
-3.90 11.97
19.45 17.10
697.87 24.50
6.78 12.36
45.87 14.21
15.64 19.42
56.98 18.92
-8.14 15.75
27.62 12.86
205.68 18.87
-7.59 14.68
284.35 17.36
95.25 16.47
13.08 13.72
4.54 20.15
71.08 17.75
-4.45 19.88
96.26 16.58
17.86 18.85
36.82 18.32
11.59 17.95
-2.80 17.86
-9.64 11.31
4.75 9.43
5.72 12.59
1.68 8.65
708.09 20.65
19.47 13.50
174.98 10.67
578.76 16.89
9.96 10.39
28.23 7.86
703.98 16.61
132.16 12.82
189.59 11.14
12.11 12.49
1020.00 27.21
400.18 17.85
5246.25 28.09
186.31 11.41
60.02 15.17
283.66 12.01
973.67 22.23
535.57 12.83
10.03 7.07
33.39 7.80
1757.23 18.77
1388.91 16.03
9.55 10.75
13.76 12.01
719.61 19.62
42.91 7.55
53.85 10.41
80.94 12.65
22.99 12.71
-1.92 13.40
4449.80 33.37
54.70 11.82
-1.47 14.35
22.45 9.82
3463.30 31.66
1334.29 22.27
0.58 15.28
55.42 17.67
587.32 16.17
196.62 16.72
-5.94 7.41
54.48 18.95
2.25 13.53
331.37 10.56
298.30 23.02
70.59 16.22
1.91 13.52
20.85 17.14
141.05 17.76
156.78 21.22
104.98 18.41
46.60 14.31
71.39 17.53
10.96 10.53
187.90 13.37
-2.98 14.94
1.92 12.39
62.06 9.84
115.00 14.69
163.79 21.39
164.09 17.27
153.68 22.15
310.01 21.66
479.67 22.06
55.86 14.18
9.50 17.93
13.20 15.49
-13.82 11.11
102.62 14.17
75.28 20.56
11.51 15.68
17.74 13.92
131.31 23.46
166.03 21.91
151.78 21.16
95.78 18.50
334.64 24.02
8.57 17.75
27.19 18.54
9.48 17.38
208.06 22.23
38.01 19.05
58.62 14.41
1217.44 26.87
116.62 12.72
8.24 13.49
192.90 10.94
146.19 9.85
89.07 14.10
2808.36 26.64
14.05 8.60
280.74 10.90
1588.42 18.43
229.57 14.29
153.93 9.30
29.25 5.65
697.80 17.74
14.48 11.09
420.39 14.59
373.44 14.52
1377.57 20.13
76.57 9.98
1.38 11.02
3.84 8.72
123.53 7.50
211.23 17.66
2138.88 24.44
10.71 10.17
200.98 19.00
1786.29 23.45
42.88 6.83
1130.28 21.20
285.67 21.69
78.60 7.88
19.15 11.57
21.30 9.53
183.10 20.74
1783.53 25.90
602.96 15.07
101.05 14.10
98.29 20.65
1528.51 26.11
125.02 10.27
132.46 15.43
46.00 9.78
24.69 19.83
15.23 17.58
170.37 15.37
4.10 14.28
0.38 19.68
147.43 18.85
141.21 22.06
13.24 17.52
26.90 19.28
197.91 19.96
35.94 18.07
44.56 15.39
44.62 11.38
914.67 20.43
-3.74 15.68
6.33 13.38
0.89 12.42
34.82 16.15
234.04 14.77
84.34 20.63
35.58 15.72
60.83 21.73
459.15 22.87
262.68 17.74
527.58 23.37
7.12 19.48
39.89 18.14
-13.16 16.69
318.07 18.75
160.24 22.97
-11.67 14.31
145.06 21.98
117.98 19.14
23.20 19.21
26.53 19.65
39.49 6.65
292.73 8.95
749.77 18.60
61.55 15.17
24.15 12.80
-5.11 29.42
98.07 12.33
79.79 28.52
1122.88 36.29
0.71 19.13
146.70 24.24
86.48 26.94
19.65 19.99
24.76 29.01
2.93 21.78
3.64 22.55
18.72 17.17
215.75 17.37
162.92 13.14
284.60 17.11
157.33 17.25
68.82 16.30
288.80 22.06
49.85 27.92
19.09 19.40
274.30 15.57
285.45 18.01
3.35 23.32
673.78 14.05
57.71 9.10
13.15 19.50
15.63 16.53
537.57 20.19
64.19 11.14
155.63 15.53
335.57 30.09
-1.22 16.64
6.67 10.21
1323.82 23.40
50.74 25.47
1.02 25.76
49.80 18.76
108.01 15.20
15.80 24.55
49.05 7.05
792.87 19.63
568.28 16.97
256.09 12.91
34.56 21.51
24.97 27.06
412.42 35.20
793.89 23.32
372.70 30.74
13.34 23.16
104.15 19.70
266.72 30.18
202.42 17.57
369.11 29.52
1560.95 22.32
148.44 6.81
6.84 15.96
80.80 26.30
-10.74 20.49
97.70 13.96
2.94 21.32
503.48 24.87
624.31 22.15
1.51 2.40
347.43 21.18
97.68 22.44
253.96 18.30
125.49 21.39
293.43 24.88
30.56 18.85
209.63 16.64
199.46 22.85
148.05 19.51
47.62 14.26
72.62 12.89
504.59 14.68
327.39 7.59
19.61 3.69
68.98 4.46
23.95 16.64
1535.77 38.77
77.52 19.52
594.81 28.53
14.81 16.45
272.56 19.47
-1.90 14.52
3.56 15.15
615.24 26.12
34.85 16.33
1312.45 26.79
37.77 14.45
79.83 12.13
104.07 15.10
124.46 16.16
1057.70 24.33
15.18 10.15
55.15 11.25
236.10 14.36
1352.02 26.85
5.59 8.91
94.34 8.87
260.67 22.76
69.81 15.58
536.26 18.42
362.09 23.14
106.64 22.13
43.05 23.89
2.78 4.94
193.76 18.59
272.64 22.74
18.07 28.27
66.29 21.76
42.46 12.52
53.24 17.17
-15.43 27.91
80.08 13.22
11.69 10.78
17.36 13.90
261.62 28.79
92.42 18.35
263.16 27.01
26.99 16.55
-9.79 11.70
474.60 21.25
25.33 23.53
171.91 20.64
143.88 12.54
502.41 17.06
8.90 8.09
36.50 13.73
-19.23 23.12
19.10 20.61
55.68 16.03
3.97 24.73
49.55 19.27
3.52 25.73
127.05 24.95
2617.43 33.78
70.05 23.24
20.92 22.10
236.82 28.17
-10.40 22.54
115.15 26.11
89.75 26.85
22.02 24.03
26.29 16.34
156.42 27.86
269.41 12.26
117.08 8.50
57.40 19.85
67.84 19.98
169.14 26.91
7.64 22.70
120.20 25.56
52.04 24.69
62.42 17.58
250.94 26.85
84.89 21.99
176.05 21.23
575.57 16.47
17.34 4.12
456.08 23.14
26.75 20.48
137.22 20.85
25.31 19.23
216.81 13.60
478.72 13.17
1577.13 14.76
170.64 15.22
232.10 20.87
6.35 8.89
111.63 16.61
57.20 9.27
2296.77 33.10
210.26 16.26
235.91 10.34
586.82 26.00
69.26 14.17
51.74 16.29
69.23 29.70
366.67 20.54
239.05 21.20
12.45 16.67
246.68 20.58
27.37 23.93
559.83 26.19
11.28 22.69
91.92 16.10
138.03 14.53
9.30 17.57
80.63 19.28
147.16 20.19
106.62 21.65
24.32 22.61
23.69 20.55
250.55 13.58
489.91 14.51
66.57 9.82
-12.04 22.84
13.06 13.70
88.44 15.32
219.03 18.92
128.36 21.83
791.66 21.39
21.72 12.41
151.61 26.48
1.15 25.44
23.94 25.57
20.73 25.06
167.16 5.97
47.72 7.95
0.56 20.45
250.10 25.75
14.33 11.50
1470.87 17.02
18.01 19.00
189.37 30.39
258.25 18.41
198.22 12.17
471.47 24.64
236.73 27.91
413.26 20.56
48.64 9.06
35.00 19.04
121.28 22.68
149.82 23.80
-3.72 20.51
88.07 23.70
71.08 22.56
452.41 21.66
44.99 22.59
-5.11 16.67
266.04 23.04
2.96 18.85
174.36 15.96
27.84 18.90
20.15 9.12
502.06 12.51
55.48 16.54
4.32 18.16
11.43 19.62
34.15 11.70
1.50 17.83
56.39 16.51
928.04 8.59
374.00 9.93
1581.75 33.42
315.99 23.76
646.16 26.72
51.36 16.06
72.01 13.71
232.92 19.41
35.42 16.32
208.71 12.56
-9.42 10.32
229.03 13.11
-7.65 10.66
369.45 20.26
0.17 11.81
126.23 12.34
1300.99 10.76
24.19 7.49
286.09 16.14
2.45 11.21
12.28 9.99
2906.88 29.09
1.48 20.73
13.26 11.86
277.00 22.03
23.31 10.19
17.25 12.59
23.75 24.66
42.81 16.06
13.07 24.41
13.97 20.58
33.35 12.38
-7.20 25.14
16.10 21.02
139.63 29.19
51.22 18.86
-2.70 10.95
97.98 19.77
8.79 26.65
17.86 15.10
222.17 16.66
142.31 18.25
0.41 20.27
305.30 16.33
14.03 13.43
288.81 30.29
3.10 23.33
38.85 18.66
702.92 25.31
161.35 16.34
88.96 22.46
197.92 19.04
305.89 17.05
262.06 13.38
56.25 23.29
53.30 24.99
55.16 27.38
11.86 24.28
16.64 15.83
311.35 32.01
370.85 31.53
83.95 13.53
9.90 25.14
125.49 26.47
225.36 28.79
34.39 22.38
64.21 8.70
202.10 20.63
215.26 25.69
3.67 22.02
65.99 23.27
110.98 21.56
27.32 15.24
132.07 24.03
249.24 14.92
257.74 24.73
22.13 15.62
-6.10 11.93
158.75 22.69
26.10 20.02
87.41 19.35
5.56 14.37
918.53 30.05
89.44 17.15
268.04 23.75
315.47 19.56
-5.72 10.47
8.72 6.28
1847.14 19.56
12.40 5.28
113.67 12.61
1.82 13.78
12.09 17.39
137.26 19.70
12.02 15.30
10.05 11.55
787.31 27.03
-12.14 11.57
360.73 19.60
71.84 14.42
54.46 9.40
-1.00 10.53
2519.53 33.24
389.50 22.28
884.98 29.47
59.38 19.92
511.25 25.88
582.90 27.66
17.28 27.30
-2.42 13.67
241.88 20.11
200.07 20.13
32.96 14.96
39.00 14.02
241.24 21.51
171.09 23.98
1719.78 23.47
15.74 17.35
73.28 21.69
33.78 23.56
189.11 21.93
60.61 16.15
36.87 21.15
46.77 15.62
60.70 26.86
62.48 26.76
72.14 12.61
99.35 16.24
58.00 22.07
27.90 26.12
9.06 11.92
15.26 19.07
106.09 28.42
155.20 13.82
319.82 32.86
50.99 11.19
32.64 23.30
195.07 27.24
19.90 16.07
220.58 28.23
400.04 15.19
72.78 25.55
84.75 12.99
105.25 21.52
17.01 22.63
90.34 26.31
24.40 23.28
441.70 26.29
7.78 9.32
405.43 24.37
138.92 25.08
56.39 24.24
51.81 9.34
894.89 29.04
159.22 23.89
467.68 14.86
290.73 21.73
788.36 16.74
85.00 19.81
214.84 23.22
22.24 13.41
22.34 16.47
56.11 17.66
342.79 23.50
164.15 18.14
1123.30 12.89
3852.87 29.21
174.83 17.84
61.07 16.25
8.46 15.58
117.57 16.61
633.88 22.93
1244.39 20.62
7.57 13.24
426.12 21.07
367.35 20.58
58.65 15.39
33.47 14.90
50.28 7.01
217.46 14.76
761.91 18.27
214.42 16.29
38.04 10.89
1294.70 21.84
322.47 14.30
32.63 7.14
31.81 29.62
174.11 20.66
129.51 27.63
10.39 5.79
51.44 18.44
234.39 18.44
938.86 22.91
15.91 21.56
151.72 20.32
128.06 10.84
12.62 13.09
113.90 26.67
198.48 22.27
1037.04 17.33
5.69 8.35
-1.42 15.16
21.11 12.94
615.77 22.11
256.21 30.82
2155.54 37.86
195.52 19.24
105.69 22.46
228.99 15.12
0.67 6.50
80.02 14.47
261.68 21.95
250.23 21.22
42.97 25.89
12.06 25.49
398.34 26.26
891.41 10.69
815.14 27.04
53.24 14.29
49.61 21.27
56.77 23.69
318.46 21.82
557.11 18.94
1053.62 27.49
7.18 12.63
103.88 21.52
26.88 26.88
131.75 30.16
817.17 22.55
10.64 22.81
381.38 18.62
49.47 22.98
888.43 23.93
133.01 12.84
195.01 23.97
157.54 24.34
350.87 28.23
-1.77 22.02
19.96 23.48
-5.74 22.90
65.96 11.80
132.01 24.04
158.82 13.00
608.12 27.99
4.30 19.63
-8.02 20.85
42.52 13.41
703.85 19.49
41.28 19.48
267.63 22.00
988.68 30.71
-5.92 20.54
323.14 16.49
186.04 22.80
680.14 15.57
137.17 15.89
20.16 17.91
24.78 16.65
3528.41 32.55
660.37 14.75
132.34 8.46
182.32 9.68
821.91 23.84
315.77 22.85
303.00 21.91
179.34 13.96
99.07 18.32
996.57 18.33
793.73 21.64
103.22 5.34
0.64 2.95
194.78 13.43
12.38 13.30
1051.51 21.29
159.82 14.23
65.61 9.56
794.49 18.68
1759.44 26.65
13.52 7.44
138.34 8.31
4.26 16.09
12.40 17.26
4.34 17.50
33.62 22.80
0.92 27.34
-4.81 18.61
16.55 12.33
117.42 23.73
319.67 14.69
-0.70 13.66
53.30 19.19
24.44 25.65
33.88 19.08
232.00 16.25
811.94 22.02
35.43 25.44
7.61 16.43
21.40 20.68
8.21 9.46
44.39 26.44
-10.58 26.18
-14.49 18.71
111.36 24.62
54.76 16.76
48.64 11.09
210.78 15.36
117.88 19.55
16.89 16.28
125.15 18.46
136.17 21.83
132.66 10.15
345.77 20.53
188.43 19.13
88.65 24.51
-1.69 23.07
49.71 25.29
385.78 31.09
182.88 28.99
44.07 27.01
-7.53 25.06
-0.93 16.27
257.62 32.08
132.19 28.31
334.80 14.31
553.77 29.77
94.02 27.75
103.27 16.08
3.84 23.08
-3.94 7.21
170.51 16.45
131.42 15.15
263.35 18.85
80.71 25.86
235.17 26.88
84.13 8.81
175.86 15.00
147.27 12.94
143.18 16.87
42.10 22.90
373.28 30.05
36.84 18.80
1528.31 19.20
525.95 15.71
196.91 14.00
66.28 10.72
4.23 16.46
144.97 22.07
-0.05 19.43
539.72 30.08
85.05 22.02
518.34 21.44
157.73 23.07
528.14 18.12
1302.09 23.77
3.86 15.72
124.13 21.80
133.16 22.17
57.25 19.49
2.80 15.99
130.95 17.81
399.69 9.67
252.26 18.48
467.56 26.74
131.59 20.22
155.99 12.33
12.73 7.23
70.44 7.72
64.88 13.60
62.52 17.66
318.06 9.83
449.39 18.25
448.89 23.49
224.05 16.82
411.16 19.99
1.10 10.58
192.80 11.68
506.17 16.79
542.30 19.19
636.80 17.28
226.90 30.64
360.72 20.76
428.96 22.63
266.48 22.34
51.45 25.29
4.14 25.16
5.84 12.05
319.48 28.46
490.53 25.02
35.58 26.15
168.24 28.45
127.41 21.38
479.03 7.55
488.81 26.05
53.14 22.15
64.90 17.27
31.30 16.05
196.07 21.78
17.05 25.13
177.02 31.75
127.65 15.99
148.34 14.85
30.96 23.23
145.60 30.26
37.73 10.62
311.05 23.09
38.91 17.40
27.99 20.23
207.72 30.98
274.99 16.93
3.29 13.69
117.39 28.97
-1.60 11.73
7.08 27.27
4.43 19.93
5.91 22.21
9.63 24.10
180.96 27.58
14.64 24.75
2550.97 32.47
696.09 21.84
663.06 24.05
28.41 12.60
471.01 25.65
217.89 28.00
19.99 17.23
467.67 19.54
571.58 19.81
-3.27 20.38
22.51 18.94
294.82 10.15
1044.52 27.72
61.46 5.42
23.93 7.18
975.69 30.97
68.91 17.91
39.52 17.27
67.92 19.52
-16.85 18.40
530.10 27.83
97.89 13.59
685.87 25.23
-5.18 13.06
1.66 16.66
56.38 11.38
38.85 18.59
400.98 12.08
21.61 16.23
57.06 13.52
27.29 13.13
188.19 19.45
651.32 25.04
524.51 19.78
47.39 14.95
135.98 17.02
13.63 11.71
1371.93 30.29
361.97 18.10
2890.75 35.59
44.10 10.78
39.81 10.17
35.77 24.51
11.62 29.30
139.24 15.74
-0.55 18.39
45.92 23.25
-2.77 11.29
37.21 26.93
2.35 21.75
31.67 19.42
-0.23 8.84
304.52 22.71
44.20 25.89
53.11 20.10
27.58 14.04
17.24 23.03
48.86 17.05
282.44 18.64
21.49 27.37
3.50 25.73
29.84 23.00
103.07 6.16
64.36 20.10
215.45 23.74
44.25 4.47
200.59 17.38
172.30 23.03
116.41 21.91
204.08 27.46
19.13 24.28
87.70 29.62
364.84 23.47
482.73 21.25
5.22 8.58
25.82 17.16
358.79 24.74
318.26 26.57
22.91 25.64
40.48 26.85
60.31 15.11
156.33 29.38
206.92 10.32
5.54 11.62
22.44 17.71
22.82 25.27
31.95 23.03
338.72 13.70
372.76 16.81
184.13 23.78
156.96 24.36
211.32 26.14
9.81 23.24
281.88 20.14
32.20 24.57
266.50 27.67
302.76 11.86
82.98 15.35
200.03 21.26
775.82 31.20
-17.68 19.77
30.30 23.26
137.57 24.67
6.49 10.29
42.70 22.86
14.88 10.01
-8.27 11.83
698.26 27.13
10.19 20.82
117.05 13.10
71.68 21.45
931.82 19.00
354.33 26.25
140.86 13.36
248.59 18.11
2.44 19.34
528.78 17.34
91.29 22.21
0.40 14.70
2623.67 30.77
59.52 16.84
3.95 8.93
37.02 9.53
294.41 20.42
20.88 16.25
198.32 20.28
208.49 8.74
94.28 9.62
12.02 6.25
792.09 25.27
166.33 17.93
108.62 17.25
822.56 27.85
193.90 15.14
589.81 22.50
168.23 16.73
13.03 11.43
23.19 7.99
468.52 18.40
613.96 20.50
376.50 17.33
271.23 16.51
120.41 7.01
183.13 31.42
24.02 20.04
20.07 26.91
111.72 28.83
13.68 23.10
574.13 11.51
57.06 18.43
16.53 28.38
-16.05 18.90
603.03 28.84
317.12 29.47
-4.01 19.33
51.00 15.10
267.28 12.99
153.53 15.62
375.53 21.08
37.38 8.20
6.47 16.33
14.14 19.75
49.56 18.44
99.87 26.30
181.94 29.26
119.63 27.18
53.18 31.02
120.67 28.81
21.64 13.76
1253.84 31.71
236.48 21.67
393.48 28.33
360.85 32.58
65.28 12.99
-19.56 25.91
569.97 21.75
412.52 22.76
44.63 18.39
371.83 19.27
-0.76 24.36
8.53 9.63
4.64 16.20
238.95 20.04
804.41 28.36
19.08 15.41
31.89 15.79
44.27 23.69
73.86 12.93
527.97 22.65
-12.85 17.90
155.59 22.54
33.44 19.20
218.54 23.94
-0.95 19.29
75.96 22.24
185.41 25.16
103.35 12.77
428.12 23.86
564.20 30.61
7.49 14.19
55.94 15.03
123.19 21.83
161.05 10.47
259.74 16.49
581.86 19.47
84.88 11.69
231.88 14.02
70.68 12.51
222.73 15.99
161.77 20.33
338.62 20.73
36.78 10.02
1374.72 22.71
1329.37 26.71
13.46 15.64
706.90 26.47
3.47 12.77
713.76 25.40
600.69 23.96
283.12 7.84
322.14 10.69
33.85 4.97
165.08 12.51
192.47 15.83
359.68 18.86
33.78 13.25
770.40 23.73
50.15 11.29
348.52 13.73
62.36 7.72
975.34 19.66
19.12 29.12
102.74 19.57
61.75 25.60
265.49 23.79
38.61 28.67
26.36 24.64
131.36 30.41
64.24 24.36
43.20 17.97
17.79 21.88
-2.93 28.34
11.71 25.18
124.35 22.31
39.11 20.21
10.29 13.79
143.26 15.16
70.53 20.50
21.55 16.71
374.20 12.48
607.45 25.05
17.88 21.71
136.10 27.05
601.29 19.99
963.05 30.68
16.02 20.45
122.99 31.64
290.83 25.19
140.95 20.22
3.19 28.01
-6.25 19.52
161.16 24.29
66.73 25.13
22.79 24.93
5.43 24.22
18.44 23.93
453.72 26.46
481.40 30.55
155.57 16.00
206.96 20.60
478.59 23.47
230.12 27.23
4.15 12.77
377.54 29.08
11.27 19.36
230.33 22.52
58.73 10.55
-6.86 14.06
-9.70 20.54
93.56 24.00
351.70 22.98
557.52 7.85
47.79 6.60
569.44 16.10
1572.67 28.30
882.20 23.67
17.21 16.38
505.19 25.75
358.74 25.50
11.22 19.73
335.62 25.83
125.91 14.02
217.77 23.59
25.32 19.93
79.79 15.84
193.61 14.70
19.77 14.50
273.24 23.62
15.48 15.22
76.98 15.86
1544.41 21.52
160.79 13.98
997.18 23.51
29.81 17.55
24.15 15.63
601.87 15.73
81.69 12.07
492.56 15.04
249.99 18.60
403.18 19.69
-5.20 9.55
56.30 9.19
303.00 16.19
498.25 10.38
1256.33 25.24
30.74 3.98
27.40 7.42
202.40 10.83
183.56 10.58
170.69 24.73
-0.92 19.55
20.52 28.61
47.38 21.97
164.83 27.37
18.97 20.85
45.32 28.59
200.16 31.82
232.95 21.14
44.53 17.17
52.46 7.30
821.37 24.17
2.93 11.39
462.77 21.04
74.42 18.55
57.27 12.78
48.55 20.03
20.15 23.65
44.82 26.46
15.85 25.85
271.94 32.39
12.66 27.02
3.53 27.11
146.27 31.63
358.73 33.54
33.43 28.23
254.96 32.54
119.61 13.86
47.86 8.76
779.11 22.59
340.38 20.28
119.09 20.12
-0.69 24.37
6.18 12.39
9.81 23.83
107.78 11.11
12.00 15.44
65.37 19.27
105.25 22.81
-11.57 21.17
267.71 28.26
135.58 26.95
159.43 26.73
97.06 25.80
37.41 19.81
28.58 19.35
228.04 27.08
81.20 24.38
392.43 21.45
146.81 26.20
39.33 22.01
-10.00 17.48
13.27 15.84
1.32 21.56
-1.58 22.94
29.17 14.62
714.55 25.03
220.60 24.96
617.60 13.90
245.44 21.13
163.83 21.39
341.04 25.12
1.13 12.67
163.76 15.62
230.03 17.62
687.19 29.30
175.11 22.47
19.92 12.12
369.68 15.73
322.13 16.88
122.98 13.28
53.98 13.87
688.07 27.79
245.26 20.56
276.12 19.19
141.36 14.36
267.93 12.00
136.38 12.66
115.07 10.05
82.25 10.00
404.27 22.37
292.09 20.41
212.66 12.47
481.07 21.88
181.44 11.83
263.62 17.46
2461.97 10.71
148.59 11.01
1341.08 20.57
22.56 7.75
26.36 26.28
9.36 29.04
13.95 25.40
92.38 30.21
85.60 20.56
1.01 27.35
18.85 15.89
310.75 24.73
232.85 28.00
-5.80 13.06
1.80 21.83
25.03 26.90
23.56 15.98
8.97 19.35
293.50 17.89
24.93 25.52
190.22 28.10
13.06 21.52
582.64 16.70
536.16 23.17
48.07 21.31
310.66 17.20
48.30 27.44
606.42 23.81
120.92 9.46
337.17 19.18
82.09 18.56
76.90 22.53
21.21 22.20
-3.56 23.86
61.61 27.99
-6.76 26.61
29.72 29.90
595.76 28.18
140.65 21.71
346.55 30.58
51.20 25.15
17.55 25.71
6.35 18.28
1396.60 22.17
383.64 16.73
-1.04 13.04
182.66 19.81
3.74 19.09
104.69 21.85
349.91 22.22
37.75 18.76
95.75 21.63
12.65 19.98
135.37 22.29
1.34 21.16
22.00 22.36
118.74 23.19
370.70 29.91
32.87 22.36
718.04 19.03
732.40 25.62
73.66 18.66
290.50 27.46
153.54 24.59
88.73 15.32
267.69 25.59
52.40 19.80
146.65 21.51
106.00 12.78
587.67 21.44
219.88 22.73
-5.74 7.42
-3.72 18.06
95.91 16.20
8.31 6.00
15.29 12.89
63.43 13.18
131.48 14.27
34.75 15.76
481.02 24.31
345.85 22.70
2.52 16.29
22.93 16.26
57.77 18.17
1349.09 16.63
182.94 14.98
32.02 13.53
149.12 17.91
747.49 20.74
0.22 14.63
546.75 20.34
-2.57 10.56
1582.17 33.12
679.41 14.05
15.95 11.72
502.74 18.88
-5.28 11.14
299.33 11.84
76.10 9.37
304.14 14.24
13.87 26.08
96.50 28.10
8.68 22.61
5.89 25.66
23.44 21.58
87.11 15.51
199.54 28.12
40.01 21.82
57.47 10.85
569.42 26.78
24.57 25.60
108.78 29.24
0.10 27.50
7.79 27.70
2.26 28.54
72.87 16.15
21.77 21.51
231.82 19.44
18.34 27.60
262.24 20.73
224.14 22.68
5.00 27.91
-0.82 27.72
31.45 23.36
211.31 27.13
24.31 24.32
327.07 30.89
52.92 16.58
184.86 17.37
407.61 26.78
16.98 25.12
210.17 19.30
181.83 30.49
352.71 14.55
329.14 29.45
120.82 14.54
634.77 26.50
32.72 16.51
53.60 24.56
535.03 19.78
44.10 23.77
384.06 25.78
137.62 16.80
6.10 21.42
246.38 20.73
14.35 17.20
17.56 20.62
409.52 27.99
62.20 12.99
27.17 20.88
326.19 17.92
92.30 21.57
3.83 10.57
134.59 18.13
-2.25 15.35
495.97 23.62
3.82 14.26
86.61 18.57
12.59 17.98
2582.32 32.30
-0.10 8.81
436.91 21.07
312.21 15.99
64.07 17.68
140.55 16.89
29.23 12.45
536.70 17.54
471.66 19.41
39.37 14.81
285.70 19.78
28.54 11.55
523.28 23.95
21.33 3.33
64.47 9.43
1810.26 32.62
259.76 18.70
2748.86 30.34
857.81 26.20
1714.77 26.26
555.01 12.23
784.59 23.80
-5.40 12.53
1075.23 22.60
-1.51 10.67
518.45 11.14
238.81 12.62
949.51 20.66
357.33 14.86
2946.75 30.84
64.41 28.72
14.69 26.94
20.50 29.44
9.73 22.45
232.28 21.97
-15.36 25.25
206.99 22.74
52.45 12.90
46.16 23.04
177.74 21.87
-6.09 25.08
27.03 15.16
120.56 23.95
80.61 16.82
260.53 24.02
121.51 21.22
160.29 24.00
107.60 24.33
41.49 27.96
145.26 29.79
36.18 19.52
148.04 30.38
2.68 10.09
25.86 25.80
14.45 16.80
103.97 27.04
7.01 18.44
3.49 19.59
320.71 26.07
-1.54 22.50
271.13 29.59
479.05 27.36
1.06 23.23
303.72 13.02
28.06 20.98
124.36 21.58
229.31 25.24
142.39 13.91
158.39 23.50
179.11 15.01
125.60 16.26
245.23 22.39
11.82 18.69
501.64 28.32
708.80 32.00
114.17 21.35
41.28 21.15
5.82 15.64
46.96 7.37
-7.79 9.52
326.68 21.23
70.42 16.23
325.97 24.87
89.39 20.33
459.56 24.14
139.15 17.02
52.36 12.99
3.29 16.13
31.72 17.59
57.57 14.35
440.26 18.81
52.20 15.03
632.13 27.16
1362.57 34.19
0.45 7.29
645.29 19.97
19.33 12.94
918.57 23.32
59.95 9.35
822.93 20.53
410.22 19.56
55.51 13.71
67.71 14.25
35.04 13.17
120.15 13.28
419.86 18.27
12.38 12.17
1.07 11.84
12.91 11.28
410.00 9.49
8.33 4.10
74.41 11.76
3234.22 38.44
2.94 10.43
625.72 20.02
1008.74 22.73
-5.89 29.90
-9.94 27.29
50.71 28.46
128.62 25.58
250.17 27.58
32.90 26.82
204.14 29.35
41.19 21.85
103.42 27.15
72.57 28.59
68.80 29.86
12.57 28.77
5.17 27.35
84.71 20.84
17.58 18.72
155.54 25.57
-6.09 31.99
191.26 17.57
29.40 29.46
20.50 32.31
75.91 11.76
92.57 16.21
9.70 22.43
19.43 22.74
42.78 22.91
25.14 23.29
136.74 29.25
-23.49 26.77
-1.49 26.07
17.52 27.78
365.61 34.10
37.30 14.20
128.06 29.12
14.34 12.38
1315.78 31.94
118.87 26.08
7.18 11.05
121.75 25.32
28.90 12.04
515.62 30.19
39.69 21.56
137.48 23.91
2.67 22.48
10.97 22.50
50.52 24.29
35.35 23.69
94.66 24.64
116.30 24.40
10.74 21.55
155.30 22.92
313.75 16.90
261.83 19.41
343.26 30.15
172.20 9.22
102.83 19.59
38.61 19.63
232.49 23.28
104.64 20.69
-0.64 18.16
59.26 18.94
138.79 20.13
121.37 20.29
1068.10 25.59
559.57 15.75
1083.25 27.26
62.86 17.73
369.11 19.39
516.66 26.36
38.98 14.68
1862.95 32.10
518.81 24.99
1.21 4.42
680.06 11.81
77.70 15.91
559.18 22.01
-5.99 12.37
1424.23 23.95
54.79 7.51
2380.68 31.37
46.94 11.16
81.59 11.35
13.22 7.01
110.29 10.90
22.29 8.28
25.74 8.21
6.81 7.58
476.93 13.71
1989.63 13.17
494.16 9.65
6.40 6.46
-3.81 8.14
33.24 26.69
20.81 23.85
22.14 26.95
12.54 29.99
62.08 24.35
-2.46 23.64
4.88 26.83
48.68 31.76
296.13 25.57
173.82 21.97
130.25 27.66
72.58 16.69
41.28 20.57
11.80 12.86
14.43 23.40
205.62 20.41
138.59 32.08
554.65 24.56
152.11 21.58
67.43 28.75
81.24 14.18
10.41 11.12
396.95 23.62
122.13 22.15
373.42 33.44
65.33 26.02
269.47 30.60
217.01 29.33
23.95 17.36
23.59 24.86
90.93 25.40
183.48 11.30
743.89 19.13
36.80 15.91
107.12 21.41
38.83 23.71
905.26 21.83
5.36 12.85
340.10 23.84
29.54 21.83
72.43 22.82
156.68 23.50
928.20 23.86
594.42 25.05
14.42 19.54
109.33 22.40
129.48 23.05
106.23 21.88
157.43 10.70
174.73 23.26
139.74 20.26
53.35 12.99
277.44 24.75
9.08 19.53
3.79 17.42
-0.93 15.13
0.81 12.03
36.66 16.25
607.92 20.31
1416.60 32.58
60.38 17.35
102.67 18.09
14.43 13.34
63.08 17.68
1286.47 24.01
3.83 11.76
12.68 13.88
36.70 12.53
102.54 17.73
77.66 8.27
23.87 17.05
96.47 15.71
28.78 11.64
1403.91 26.79
100.83 16.17
1438.13 31.22
28.97 9.49
509.34 14.42
35.18 12.90
327.27 17.89
770.29 24.45
196.88 16.29
97.00 12.76
25.44 9.91
26.75 11.31
2.80 8.34
88.00 11.31
-2.58 8.61
5547.56 34.11
12.57 6.77
227.97 9.21
15.14 30.89
1.36 26.73
34.17 30.04
162.72 28.20
62.93 28.09
284.49 30.21
254.17 34.13
47.16 20.17
-0.74 13.50
36.94 17.95
10.61 28.95
70.62 30.98
13.65 30.63
-0.98 15.79
55.20 17.61
28.44 14.12
302.42 25.72
187.83 20.24
241.17 27.32
2.24 23.25
4.66 23.15
6.47 27.18
2.23 28.18
1.86 29.36
332.46 18.61
-2.95 31.20
-7.35 11.67
27.26 20.79
212.23 33.04
110.86 30.06
56.49 27.94
1.78 16.29
140.00 29.21
132.19 28.64
196.53 24.96
33.59 23.67
2.17 24.35
275.07 23.80
229.55 24.03
285.15 28.38
17.10 22.57
2.28 22.08
7.52 14.95
636.28 19.26
277.97 27.22
6.66 12.78
123.30 20.54
413.73 26.87
249.78 24.14
20.71 20.57
246.86 25.40
67.33 9.89
210.20 18.20
73.10 17.02
152.73 22.85
38.37 19.23
9.45 8.97
258.26 17.06
316.23 18.71
-10.86 18.32
56.03 16.46
4.34 16.25
289.67 25.42
39.03 11.74
93.35 19.94
1.19 6.48
429.31 23.40
204.98 8.83
341.02 20.30
276.34 19.39
-0.80 14.67
740.80 27.97
232.62 17.35
504.50 22.57
7.76 7.42
540.41 23.36
208.79 15.97
1017.13 30.30
27.16 14.44
757.43 20.90
1294.62 31.67
1353.68 18.01
36.20 13.70
499.72 21.27
177.78 14.74
0.90 12.30
577.94 20.73
637.40 19.70
738.11 21.40
11.68 10.41
1.62 8.46
1932.22 28.64
557.33 15.47
17.68 6.94
2321.97 23.03
339.13 9.66
52.11 32.20
13.88 30.00
48.26 29.86
-12.52 24.68
-10.50 28.49
63.68 30.69
367.74 30.29
161.47 23.71
-1.58 13.97
137.11 26.49
42.56 13.73
17.99 20.59
134.74 32.82
99.71 26.13
254.10 30.95
1.39 24.53
837.60 30.88
77.87 30.38
570.32 16.68
454.45 29.02
27.85 28.35
261.97 22.64
53.43 26.86
222.65 12.04
160.82 27.74
37.11 22.68
62.49 23.07
129.59 25.61
15.76 21.99
55.75 25.27
122.05 25.16
596.64 21.69
16.80 22.53
361.13 28.27
98.84 9.13
315.84 26.07
-16.92 17.00
170.18 15.97
117.31 23.47
239.79 24.43
15.97 19.55
56.05 14.91
199.48 19.74
242.94 22.96
504.71 25.12
13.96 13.48
318.62 24.49
62.74 18.76
152.94 13.04
254.48 23.03
559.30 27.12
763.45 30.31
285.60 19.43
1300.78 24.56
73.56 17.35
399.10 19.76
923.56 25.71
125.17 17.18
218.88 17.13
181.77 16.56
196.72 18.05
355.19 20.68
1309.56 21.79
575.15 25.73
161.58 18.79
10.14 14.03
136.53 13.57
52.31 14.56
-1.08 12.45
171.08 14.34
42.77 13.95
298.51 13.61
68.37 13.34
93.09 12.32
658.42 17.68
82.50 13.55
1244.20 19.49
55.61 11.12
101.00 11.42
2882.80 36.73
399.25 12.04
793.19 10.80
111.10 28.30
38.42 32.19
0.53 22.54
177.68 28.92
290.44 36.00
-22.71 33.22
13.48 20.98
136.23 27.00
15.87 25.34
79.74 28.82
123.06 31.54
102.76 31.60
208.73 21.92
-1.74 19.83
42.62 30.77
87.15 31.02
129.52 34.68
225.60 22.64
168.40 32.13
111.11 28.38
85.51 18.04
32.75 19.35
223.89 25.62
115.73 24.12
66.04 27.35
177.39 24.07
64.41 15.59
323.84 32.07
205.39 30.24
324.65 14.65
49.16 16.56
119.56 22.55
43.58 26.26
31.84 15.15
46.83 26.70
263.00 18.19
273.85 22.51
19.88 24.73
73.60 11.08
55.48 22.97
780.00 17.51
125.47 17.18
931.78 34.03
120.37 23.57
24.29 22.55
2.26 22.15
214.89 28.81
1279.91 29.27
177.08 19.99
68.93 16.66
39.11 21.31
190.08 24.52
2.12 9.31
452.39 24.91
19.06 17.53
8.73 18.93
34.52 18.30
368.12 22.74
-1.79 17.84
760.48 17.32
7.43 13.32
736.89 29.36
117.67 19.21
847.82 29.09
20.38 16.01
14.67 14.34
268.63 12.88
264.39 16.22
7.80 9.98
1.58 17.84
-8.77 15.30
4.44 16.10
7.42 18.02
259.62 23.48
46.87 18.60
13.56 17.65
182.72 20.98
247.15 17.33
75.72 11.77
438.60 19.32
282.88 15.69
11.96 16.23
670.73 26.22
35.12 11.42
540.60 21.66
735.60 24.50
2301.74 35.88
683.53 23.25
483.18 16.46
116.58 11.13
3036.49 29.56
6.49 10.27
22.61 10.25
776.50 12.95
1513.10 22.86
53.33 9.65
56.93 7.02
-5.39 30.53
97.36 31.89
-4.78 31.00
-17.75 25.89
-10.13 18.15
20.14 30.18
20.96 23.55
11.11 18.23
11.41 22.13
137.15 25.74
52.33 26.67
46.25 18.92
31.04 26.96
163.25 30.95
-21.07 25.95
38.59 30.99
-15.55 31.62
0.36 18.59
8.13 29.00
121.04 17.24
191.55 14.18
153.89 29.70
28.34 14.75
124.05 24.56
21.97 22.22
42.03 23.55
-9.88 22.68
459.04 32.68
194.06 28.43
-3.96 23.10
10.85 26.01
91.21 13.40
34.46 14.89
451.45 34.31
3.24 25.04
38.06 24.98
99.26 24.97
51.79 13.83
556.15 29.88
51.08 20.77
139.44 24.26
233.48 17.38
752.38 28.27
106.56 23.34
14.97 10.93
56.41 23.35
16.60 7.36
12.15 11.93
510.15 27.05
287.68 18.65
68.00 21.77
183.50 23.27
81.53 12.98
655.31 25.92
137.94 20.99
288.20 23.43
10.76 15.04
519.86 22.96
17.84 17.18
1214.47 35.57
935.70 25.15
139.76 18.90
205.66 13.51
198.70 19.12
102.27 13.63
476.70 28.57
364.98 23.74
-5.28 19.79
112.69 16.04
2.40 11.15
177.28 13.41
23.55 16.76
77.86 17.90
447.03 19.72
211.59 16.49
266.41 10.32
45.86 13.06
1901.14 28.13
208.94 18.00
374.28 16.34
389.12 16.14
14.08 4.57
441.89 17.95
456.81 12.84
36.73 8.82
57.95 7.83
139.71 26.81
49.72 26.76
388.08 30.27
25.98 24.50
128.99 28.36
37.52 15.91
247.30 31.78
-0.41 26.54
2.49 25.72
16.40 30.57
12.99 14.56
14.70 21.50
186.50 18.59
552.94 28.19
52.29 30.78
254.18 27.71
273.69 33.63
349.59 33.23
180.63 32.45
165.73 14.58
260.39 35.33
26.61 15.41
472.20 27.50
29.45 27.54
103.35 29.58
99.42 28.91
366.85 22.14
61.77 26.88
22.27 25.79
170.26 21.19
104.70 21.28
314.37 29.15
45.71 24.48
102.73 17.85
84.79 24.84
350.57 11.59
73.16 24.66
231.40 20.68
490.13 29.48
265.82 25.99
412.93 24.53
334.30 23.36
752.67 9.78
594.90 14.25
4.89 17.04
105.30 15.90
556.85 24.59
71.63 17.16
117.26 18.88
574.19 23.77
501.01 20.24
37.97 13.92
147.75 20.12
12.10 12.71
1806.02 25.25
381.76 22.15
113.84 25.44
1341.29 33.09
332.83 18.30
64.14 14.09
741.03 32.27
33.07 14.09
36.46 13.15
678.43 24.67
225.19 18.04
825.40 22.41
174.18 10.26
280.60 19.58
245.25 17.07
839.65 20.39
2.83 11.21
3513.89 41.42
77.63 14.34
384.78 15.89
313.26 13.39
83.84 9.82
687.07 21.37
489.44 14.58
111.28 8.97
98.22 9.13
1605.25 23.27
361.08 13.36
1329.60 20.20
70.98 10.41
265.05 9.34
54.27 30.47
-13.44 28.12
104.66 30.04
24.46 28.38
14.97 23.92
-15.69 23.29
29.48 27.07
14.44 22.91
413.74 30.62
34.07 27.22
226.81 31.44
78.86 23.86
291.35 24.49
6.50 30.78
75.42 31.92
22.54 27.99
34.46 23.38
289.16 28.84
15.88 23.20
78.44 24.51
9.68 22.98
162.49 28.59
13.54 25.26
150.43 20.40
78.99 29.62
22.99 8.82
100.01 21.25
681.65 39.47
104.64 25.58
83.96 25.24
591.32 14.78
27.06 23.81
35.31 20.19
733.83 32.34
88.99 20.88
12.08 22.88
113.71 25.12
498.18 21.72
196.68 27.60
345.78 31.98
-9.00 11.01
23.77 18.28
81.31 18.06
58.95 23.32
341.27 29.79
401.68 24.73
40.42 22.88
10.45 13.70
62.99 23.18
327.93 13.65
2.08 18.88
275.50 14.49
49.50 20.57
45.42 16.63
240.52 21.96
42.15 17.99
643.52 31.20
328.26 25.72
237.81 21.12
125.02 23.08
348.42 25.17
4.44 13.49
160.26 22.18
188.79 22.66
141.75 22.56
-1.51 11.59
34.11 19.27
815.62 25.90
2135.74 31.51
88.63 11.06
31.84 17.40
156.59 18.10
66.18 16.97
56.85 14.53
12.03 11.12
395.16 19.06
397.12 26.40
321.84 27.46
131.87 13.03
525.04 23.47
144.10 23.01
71.84 16.77
330.64 23.61
12.11 12.04
44.46 4.75
616.44 25.37
273.69 19.01
110.22 7.95
324.47 20.91
1074.25 24.16
517.61 18.55
72.70 14.44
15.48 15.31
26.42 15.10
315.18 20.23
257.50 20.92
1185.06 21.65
42.74 13.11
784.67 24.62
2.14 12.32
663.78 22.25
162.01 13.69
156.88 13.15
362.49 17.10
254.83 10.78
599.74 10.36
27.23 4.18
128.85 34.33
14.30 30.69
-15.62 28.88
144.75 31.87
134.45 28.28
27.29 29.04
17.44 29.89
-7.03 30.22
130.25 33.95
21.14 32.01
-21.10 31.19
35.13 23.69
78.13 31.06
15.51 23.10
298.27 34.58
371.57 30.60
31.75 19.17
175.12 33.72
2.27 19.18
81.49 28.99
50.85 29.51
20.45 28.32
69.33 31.46
8.32 29.82
179.85 22.59
0.11 19.58
16.82 26.00
3.45 15.08
12.29 27.08
16.46 25.87
10.42 12.97
417.41 28.62
-1.18 21.65
363.57 31.06
87.72 23.23
89.82 18.34
218.87 21.10
80.43 23.29
242.45 26.22
42.47 23.56
300.28 19.84
41.58 19.38
77.69 15.63
407.51 26.61
210.27 22.68
565.71 17.38
130.72 21.85
9.65 14.52
1387.69 24.21
12.76 15.38
149.03 20.83
123.04 19.11
4.69 18.43
173.86 19.09
9.79 19.69
-0.17 21.29
256.62 18.26
12.46 13.43
558.75 26.92
-12.02 13.07
275.67 9.11
37.30 14.92
149.20 18.32
209.74 16.71
113.44 11.81
1525.34 31.49
19.89 13.35
4.89 17.91
77.40 19.25
18.42 17.88
14.74 17.23
643.41 17.38
16.72 7.36
1.90 13.57
1318.67 23.35
22.50 3.01
57.03 14.45
143.61 15.81
2404.78 16.17
585.34 20.25
36.49 10.40
639.92 17.55
15.35 4.22
4.18 35.65
193.45 31.56
19.08 31.20
106.21 32.30
10.91 29.07
117.15 27.48
-3.90 25.19
9.31 29.08
103.80 32.15
218.59 28.40
32.91 17.23
39.23 24.55
26.81 23.61
355.51 39.40
137.55 19.74
15.15 31.68
250.14 36.80
22.54 24.12
87.17 26.32
114.13 25.92
185.92 30.84
93.45 27.48
35.15 30.59
267.27 34.98
493.09 29.07
581.67 39.53
107.67 17.73
54.20 21.54
176.22 28.12
268.28 29.89
147.60 28.71
402.92 16.87
95.88 17.49
15.08 17.01
143.31 26.30
72.79 13.90
151.68 28.59
303.97 8.23
152.31 27.78
371.93 24.37
139.16 23.51
530.81 31.83
77.35 23.57
-7.65 20.84
706.01 10.05
312.72 27.35
749.30 27.29
304.34 23.70
415.50 25.56
954.87 33.97
540.59 20.96
21.99 17.87
275.37 23.18
0.50 14.81
122.63 17.60
1472.27 35.00
120.46 18.79
40.46 13.42
16.26 9.09
166.98 14.52
639.53 24.04
-5.31 10.27
1395.00 24.80
500.98 21.25
454.07 19.47
849.06 21.73
-0.84 8.58
339.82 17.53
319.04 27.21
4.38 11.45
139.81 20.01
67.91 19.80
78.21 11.27
280.57 8.03
35.29 14.08
138.12 18.85
182.23 17.61
-0.25 5.24
841.75 26.83
324.43 9.95
624.70 18.76
40.49 6.53
191.09 14.13
1025.00 23.27
112.36 6.54
22.28 35.11
43.71 32.65
157.41 31.48
-1.61 31.04
101.42 30.64
101.75 30.35
47.52 31.98
31.00 32.14
-6.36 15.61
48.97 24.91
-0.86 24.82
-1.05 27.02
65.87 31.59
11.92 20.08
32.70 31.20
129.69 16.59
6.12 28.35
13.83 31.89
6.19 23.66
19.53 19.25
83.40 21.53
470.44 20.65
134.56 23.06
85.53 29.16
44.44 27.86
43.33 11.00
11.98 30.27
149.34 30.01
3.33 12.92
199.74 30.78
6.05 25.43
116.58 22.75
33.72 21.01
17.47 22.39
265.50 27.98
117.64 25.53
-6.41 22.27
44.36 24.63
146.93 25.58
2.02 22.54
154.24 26.95
148.28 17.76
-7.39 21.44
-9.51 7.20
41.06 23.34
20.48 18.11
298.20 24.31
501.41 27.68
71.74 20.37
56.86 22.88
261.63 18.11
110.79 22.35
465.43 27.23
35.48 12.71
43.72 19.98
37.44 8.49
13.12 18.76
-2.23 12.33
113.35 14.13
60.12 17.07
747.11 28.76
32.72 17.05
62.83 17.47
50.53 18.05
1012.91 27.20
808.49 30.36
708.91 20.45
113.87 17.60
675.73 22.51
2.69 8.63
3.98 13.24
410.90 27.10
26.62 8.56
614.41 10.76
1151.17 29.56
23.85 6.48
175.27 16.23
44.66 17.30
120.42 14.91
2496.22 39.49
732.32 24.35
804.60 25.60
143.14 15.60
369.54 24.75
75.12 11.14
931.06 25.81
238.06 19.35
10.56 20.90
741.78 16.74
16.63 11.72
4.05 19.44
15.90 11.30
294.70 22.78
1137.23 30.10
63.40 8.28
1128.74 26.86
230.50 10.96
640.40 24.46
88.38 12.88
1277.78 29.27
177.60 13.51
3123.90 39.30
5922.87 34.69
1635.28 24.33
47.07 29.44
224.52 36.70
-8.15 35.28
98.84 29.22
7.13 27.78
212.05 33.87
111.68 34.31
27.50 32.70
165.87 29.02
57.38 30.04
34.67 23.27
-8.64 24.81
-3.71 24.73
20.40 30.50
1.08 20.65
85.48 22.16
39.68 25.78
5.11 25.56
181.28 31.10
205.91 29.87
61.75 29.56
130.58 31.50
79.05 30.22
67.83 21.60
52.97 32.51
61.49 33.37
69.20 22.80
39.65 31.11
50.33 27.85
-22.23 28.71
-5.88 20.35
97.67 26.53
266.94 34.98
211.58 21.34
144.12 28.50
471.26 22.53
174.54 28.41
60.71 24.54
104.96 23.85
53.68 17.50
80.80 24.82
361.20 28.17
16.80 15.20
59.97 26.13
-0.15 20.49
13.22 13.80
47.40 21.49
2.14 16.15
89.59 17.36
-0.10 19.49
227.20 13.50
-10.28 17.45
-5.22 16.19
12.01 3.85
455.56 24.85
27.55 19.95
253.70 14.20
-6.83 15.88
740.20 28.39
97.05 18.69
-9.15 13.00
227.30 19.95
185.15 20.31
1.77 15.17
33.68 12.16
53.02 21.64
780.91 21.96
346.98 22.27
601.53 26.67
152.90 16.23
876.33 22.06
1172.43 27.30
87.03 14.25
115.18 26.49
98.85 12.64
180.91 16.35
158.25 15.18
136.92 21.94
1902.07 29.65
60.03 10.15
2.97 4.87
1714.74 35.76
186.66 20.52
2.21 15.93
10.19 8.04
28.68 15.01
462.61 20.53
1444.64 10.43
28.18 5.36
37.15 5.79
181.13 14.83
929.88 19.80
3206.55 31.51
37.78 8.80
160.70 33.52
18.74 29.88
10.38 28.42
52.58 30.49
31.42 24.50
40.02 27.11
22.36 29.34
4.37 31.49
58.42 23.39
-3.79 30.32
5.98 34.61
91.01 30.78
109.95 24.20
15.41 28.64
48.09 29.84
24.60 18.45
144.87 33.91
30.70 28.54
-4.81 19.55
-10.23 21.22
14.38 24.97
156.33 28.51
7.11 14.38
80.44 19.49
205.67 29.25
84.30 27.47
13.20 24.92
169.18 27.48
181.41 22.11
120.04 22.98
-9.66 22.30
65.78 25.08
73.75 23.82
541.03 31.59
129.48 10.90
648.28 29.46
331.65 26.67
216.42 25.24
8.91 18.40
30.85 18.33
519.50 27.51
438.24 14.16
64.97 18.77
34.42 14.39
269.39 19.34
520.21 25.76
3.56 16.77
-0.06 15.32
-4.44 15.29
197.32 23.53
94.96 10.25
33.43 16.00
262.81 14.65
1752.22 31.89
10.28 18.81
700.65 21.04
73.97 12.64
747.01 23.78
2.76 19.60
-5.73 25.38
12.84 11.05
251.13 14.05
996.93 19.86
151.52 10.03
-9.97 10.02
29.49 7.77
386.82 15.55
322.63 13.11
37.96 11.48
12.88 9.13
73.96 19.37
723.43 19.24
313.95 17.81
92.53 18.93
1585.76 28.32
62.27 11.57
103.04 17.14
1.20 15.18
217.81 19.19
180.30 19.60
-2.62 7.65
605.82 12.94
70.51 10.59
15.39 33.68
83.38 33.88
50.82 30.04
-10.25 23.10
-5.81 23.55
127.01 29.66
8.50 24.71
62.14 28.59
136.24 31.25
305.21 35.31
26.70 30.59
289.53 37.05
20.04 25.66
27.51 32.67
94.88 19.61
103.16 20.52
-3.72 31.50
40.26 22.35
36.44 28.25
11.81 27.49
156.04 18.36
45.84 30.29
45.23 28.41
180.09 26.44
110.00 29.00
245.41 31.67
0.81 17.44
155.90 27.83
61.03 15.13
101.97 17.21
84.79 25.81
477.37 26.81
106.95 21.69
1099.39 37.73
14.10 20.80
246.92 25.84
0.53 23.08
451.25 17.88
64.10 22.00
473.40 31.75
4.53 13.44
311.46 20.68
205.24 16.36
115.89 22.82
5.05 19.43
146.88 19.04
175.60 20.10
82.35 18.84
786.93 30.56
15.60 12.44
0.11 13.64
10.08 13.70
813.91 31.23
726.12 27.58
77.90 13.61
109.96 20.84
14.32 15.05
33.13 11.76
114.78 14.80
-5.92 13.54
83.31 14.16
2364.41 33.80
50.75 18.61
76.36 14.55
3.39 3.37
1436.52 30.23
827.61 18.15
13.64 11.26
1466.04 27.66
104.60 15.68
147.74 21.77
44.78 14.56
674.87 29.88
454.68 22.70
61.90 22.96
639.79 32.52
590.85 32.78
1377.35 15.09
20.75 7.87
234.81 16.93
448.66 27.13
53.22 19.07
-4.83 16.99
38.01 17.47
-5.57 12.64
210.52 19.73
83.21 15.76
21.49 16.81
74.05 9.77
1019.98 25.34
188.05 17.48
77.07 15.24
15.50 12.79
46.70 10.48
47.98 36.53
10.18 34.63
5.13 28.37
90.06 30.63
119.49 30.15
-5.45 28.90
34.89 27.31
9.72 30.19
80.11 34.52
4.82 19.53
140.97 35.03
351.62 26.08
187.29 37.00
11.91 36.94
39.32 28.99
24.54 29.38
12.13 31.84
293.08 34.27
370.85 21.28
56.59 33.54
80.88 33.28
-6.95 23.04
547.34 33.94
6.64 25.79
263.96 23.98
67.94 27.82
15.95 15.57
122.28 30.25
-36.62 24.98
66.66 26.35
96.06 21.02
6.16 23.72
69.14 19.73
51.55 25.77
15.78 28.37
253.58 27.91
444.07 17.96
95.23 25.87
106.04 24.76
237.74 26.87
268.38 13.21
32.83 22.72
585.63 26.05
51.63 21.68
75.99 22.06
60.46 21.19
39.73 19.83
264.83 24.52
324.97 23.84
127.42 20.42
105.97 6.19
47.10 17.45
3.63 21.23
402.28 15.97
37.81 21.13
293.29 21.63
75.30 8.72
-4.25 19.31
1373.43 29.08
844.68 27.34
876.50 28.12
18.68 15.03
612.44 23.40
557.40 23.10
58.62 12.06
465.64 21.52
674.86 23.28
509.47 23.82
602.36 30.29
653.95 21.13
225.54 24.48
501.89 17.18
149.51 20.94
0.78 9.08
315.49 13.19
1576.34 32.45
37.30 19.52
448.58 8.85
1171.84 19.84
3067.52 38.99
7.15 13.72
537.52 26.34
641.11 21.73
802.57 26.84
364.31 19.57
170.72 12.90
3.76 7.55
1.28 11.80
-10.96 11.09
-19.22 38.51
31.96 36.10
3.34 27.35
146.72 33.33
6.82 26.18
-5.35 27.66
218.33 34.78
51.82 29.98
2.45 19.51
19.69 22.63
351.50 31.20
-10.93 24.04
39.51 33.89
58.37 34.09
244.00 28.54
3.16 28.53
143.29 34.15
12.52 31.64
-4.21 18.71
0.14 29.82
162.08 26.87
220.25 28.45
81.56 20.19
104.16 30.99
92.58 13.38
199.22 32.61
228.84 23.58
198.37 29.73
-11.44 9.72
295.18 16.97
222.78 30.59
3.05 23.33
10.18 24.79
56.55 26.99
5.74 15.94
88.36 23.96
433.92 31.04
7.40 22.27
39.89 17.26
482.56 29.36
69.12 22.82
276.01 24.61
-3.11 18.00
724.20 24.49
27.12 19.44
2.49 18.24
288.18 19.64
38.32 17.80
118.63 15.35
6.63 18.62
663.56 21.26
14.88 14.81
31.68 18.34
1458.58 34.51
226.91 18.99
439.89 17.86
28.42 13.94
978.21 27.92
149.19 16.99
640.60 18.38
990.89 31.81
474.91 21.61
798.14 25.38
488.67 27.39
267.52 12.54
442.89 22.22
21.93 9.70
453.20 17.90
30.11 9.38
698.80 17.65
221.04 16.05
102.17 18.02
511.98 29.28
1691.43 28.47
3.36 15.74
403.39 27.75
301.56 24.26
196.57 20.95
1256.50 13.00
602.31 11.97
2208.50 29.55
1308.41 21.50
158.03 17.79
61.45 15.13
555.82 18.43
199.11 16.71
1374.67 28.99
353.61 11.94
1289.55 18.67
22.14 29.86
74.62 35.28
-8.60 28.06
3.07 31.61
89.10 34.75
-0.63 31.64
82.38 34.16
31.02 31.99
3.82 22.59
31.18 26.44
151.76 24.02
254.09 30.14
180.77 34.37
186.20 21.16
13.37 36.16
11.78 32.08
63.92 33.50
113.09 36.03
9.39 24.53
243.19 30.29
243.04 30.44
378.12 34.58
-15.29 26.19
129.78 19.28
103.24 22.48
48.31 29.35
127.61 31.36
2.69 28.00
52.64 32.67
59.72 20.92
4.63 24.72
15.86 24.29
80.69 28.43
117.49 18.77
64.93 29.59
18.09 19.89
126.78 23.87
254.84 21.74
65.34 24.39
335.69 30.03
374.70 31.52
301.61 28.16
3.52 22.11
2.07 15.91
187.27 20.25
279.45 22.79
182.37 21.53
22.76 17.73
5.04 19.30
30.76 13.29
44.30 20.48
20.92 14.18
583.72 26.54
250.50 19.47
413.75 23.85
6.46 16.49
552.04 26.04
382.06 18.13
57.35 16.16
14.12 14.73
15.72 14.96
81.40 14.06
62.01 12.68
285.17 26.29
79.68 12.12
863.11 18.60
-11.91 8.60
116.22 16.70
-9.64 18.58
386.71 13.15
373.51 13.38
295.82 12.79
408.20 9.48
81.80 9.86
28.56 10.25
54.89 20.53
27.77 21.13
1808.41 23.74
2.82 13.04
44.64 13.14
35.12 12.47
9.99 17.38
85.29 16.77
540.44 22.19
9.28 7.34
674.47 15.11
57.05 7.38
1922.15 30.53
2.75 32.61
-5.40 33.01
71.09 35.56
-13.28 31.85
197.22 34.74
-7.83 33.05
108.47 36.80
-4.05 27.37
72.17 31.78
92.85 27.86
181.61 28.91
47.92 31.17
76.81 26.60
46.78 25.48
22.84 28.27
14.41 30.04
53.85 24.17
117.86 34.93
3.14 20.20
276.34 35.74
182.35 35.11
83.21 27.54
181.29 33.14
232.02 30.93
116.55 30.13
120.55 18.39
10.37 26.62
130.02 26.21
21.37 25.33
381.80 31.84
1049.76 33.38
357.69 28.73
4.10 20.26
11.92 21.86
18.80 20.98
3.87 17.57
923.36 31.14
252.34 29.99
613.83 27.09
20.26 18.21
204.78 14.77
165.20 20.37
-5.90 22.75
18.30 16.12
64.91 17.79
472.47 24.48
443.65 21.24
40.06 16.42
897.24 20.83
102.24 17.44
-7.85 16.85
2.93 13.67
-10.35 20.02
676.11 23.59
391.66 18.73
738.52 15.35
4.55 13.97
425.52 19.30
290.79 21.21
214.78 14.22
24.24 18.02
-0.40 8.44
225.26 19.80
276.79 26.10
2.80 23.65
26.65 8.57
268.26 19.27
33.58 16.55
375.42 29.05
56.95 22.17
691.08 26.79
24.86 13.77
287.88 25.13
-1.25 19.08
37.72 18.89
58.05 19.19
16.28 19.94
479.93 18.56
4.00 17.72
1213.88 20.88
330.82 14.54
-11.46 37.20
24.38 26.05
85.36 27.06
-3.83 29.68
64.89 33.87
95.56 23.43
11.73 33.54
119.35 30.29
28.22 28.36
107.53 30.44
84.69 31.28
117.94 23.18
138.85 35.17
305.12 41.42
99.52 24.20
87.34 31.58
188.81 20.32
130.53 32.99
110.76 19.56
-10.56 28.99
-6.41 31.59
73.61 22.74
42.79 27.24
14.50 14.29
44.47 29.71
15.03 20.99
33.11 23.33
165.06 25.72
243.24 28.16
185.39 27.34
30.12 25.24
20.29 25.62
11.56 17.14
77.16 25.55
204.61 31.38
179.00 27.47
287.30 30.69
235.04 22.30
8.71 20.05
64.57 22.38
259.53 17.61
236.79 27.55
280.69 26.47
268.42 26.49
23.62 23.68
78.99 21.55
62.39 24.14
767.95 26.75
272.49 23.71
272.82 23.50
494.12 24.87
643.15 29.33
230.28 21.58
2.80 12.76
661.66 26.76
-3.76 16.09
0.29 14.39
288.12 24.15
921.09 29.11
147.85 17.06
35.33 15.39
377.15 18.26
666.77 22.08
45.66 13.48
1334.91 28.51
175.32 14.71
108.29 21.49
3927.33 36.16
13.10 21.99
2000.46 32.29
1951.19 33.85
526.62 24.23
688.89 31.55
260.40 12.64
1294.56 29.78
14.24 7.80
176.26 15.20
2.00 13.54
131.23 12.09
325.54 25.56
388.38 27.97
158.96 26.06
1981.08 21.25
9.97 3.51
243.33 12.07
609.96 22.06
937.73 30.55
250.09 25.11
445.69 28.12
199.54 21.10
550.16 26.52
195.45 19.50
179.47 19.08
349.51 21.36
786.55 13.76
6.96 12.79
1681.79 26.38
45.39 36.72
2.74 31.80
-7.33 26.68
45.72 30.07
7.35 24.15
91.52 29.54
90.23 29.29
23.67 27.27
-13.98 27.80
42.43 27.32
98.14 29.48
41.36 29.65
209.03 35.92
55.52 34.26
19.30 36.47
207.35 27.06
151.40 31.70
151.30 34.26
402.12 37.27
58.18 31.08
140.83 24.70
162.37 29.13
17.87 29.13
155.41 20.75
439.27 33.73
11.98 27.15
54.03 27.99
272.03 31.82
280.14 30.95
30.60 18.42
587.58 33.99
360.81 30.39
404.99 24.85
589.45 29.05
158.50 22.12
-0.58 19.18
2.50 25.07
-19.64 20.55
447.23 22.27
963.33 36.79
1135.48 27.81
477.46 23.69
160.94 20.89
1081.82 36.24
34.56 22.30
277.72 16.31
22.10 17.96
44.81 19.72
737.75 29.72
71.33 21.65
717.64 24.08
14.65 13.81
230.55 18.69
494.48 23.55
2.85 10.80
52.74 10.45
11.86 15.23
506.59 26.62
575.89 23.41
920.41 27.45
13.00 8.09
35.00 11.65
218.87 12.06
1866.69 36.79
419.09 26.58
430.67 24.73
96.07 6.53
-1.64 16.00
90.18 13.53
242.00 19.94
324.54 28.87
421.71 13.27
20.80 16.32
471.33 20.14
-1.91 20.34
1588.25 38.99
1028.17 7.26
108.41 9.14
75.08 13.21
347.72 16.20
1495.77 38.68
8.95 14.54
6.08 16.28
348.77 12.04
82.36 14.36
808.03 27.97
595.51 24.77
39.91 15.27
233.88 18.04
10.29 15.39
19.39 33.96
48.91 39.19
67.97 32.92
71.28 31.08
22.95 30.89
137.17 33.41
1.49 29.60
9.49 32.77
192.60 37.56
49.68 33.63
36.38 32.26
40.51 25.09
137.40 38.30
89.95 24.56
23.61 32.47
31.89 24.41
-1.37 28.14
237.08 35.39
7.59 18.41
68.82 39.76
66.98 23.17
0.80 29.32
-6.10 29.56
3.16 36.48
22.57 22.58
195.28 30.46
19.34 27.49
9.04 28.19
97.08 19.87
67.13 24.29
20.15 23.79
293.30 30.59
-10.77 23.29
39.86 31.98
64.29 14.74
609.68 24.90
842.91 32.48
118.95 24.81
22.76 24.23
-2.49 15.91
15.97 23.47
175.34 18.41
9.29 20.16
2.64 9.88
151.57 24.04
100.76 19.94
656.11 21.43
62.53 15.92
92.07 18.92
20.44 20.33
1148.09 34.28
1429.62 38.39
10.19 11.25
6.43 13.38
26.37 14.22
183.86 19.39
79.05 12.89
804.02 27.13
63.27 23.42
286.29 17.36
78.67 13.95
25.23 13.24
87.11 12.93
101.80 19.57
13.41 8.77
17.80 12.41
178.69 15.19
76.08 13.66
-3.46 10.37
19.49 10.90
818.79 22.20
440.86 8.09
490.41 16.36
241.01 13.20
31.22 19.42
1314.49 14.91
-0.75 19.61
138.29 16.23
854.74 21.00
44.02 21.92
61.36 18.05
12.13 18.28
129.12 16.54
139.61 10.69
586.73 17.62
89.47 34.16
73.68 35.54
87.98 34.17
273.06 37.17
-12.06 31.49
25.87 29.74
102.04 27.30
13.01 28.83
262.42 35.28
-10.05 30.06
48.89 24.90
23.46 34.18
240.26 28.64
49.73 30.43
-1.85 32.30
223.56 34.90
121.28 25.92
390.13 32.34
-10.61 25.52
11.60 15.56
147.03 32.34
18.38 30.68
507.84 30.89
4.36 25.58
85.48 30.52
10.84 29.09
79.70 16.80
342.76 33.78
3.33 12.03
516.08 37.69
380.15 31.60
114.48 26.58
231.13 29.65
458.74 37.03
199.19 15.38
311.57 31.47
72.31 25.75
145.14 22.32
222.94 26.84
-5.88 27.01
12.82 15.14
227.65 27.47
238.69 14.18
8.35 25.58
461.86 30.46
50.69 26.17
18.22 15.73
153.78 22.49
570.39 30.20
202.51 23.90
84.23 20.66
6.21 18.09
51.48 19.46
-2.60 14.79
851.85 30.69
398.24 29.14
272.22 15.14
106.73 18.37
551.79 22.06
145.32 19.02
5.96 20.43
77.23 11.68
29.03 14.73
124.66 15.15
1.38 13.52
32.76 21.96
71.51 21.87
1606.61 25.73
423.76 16.26
1625.90 29.21
8.80 10.16
747.75 18.22
27.46 6.18
1.21 15.59
9.01 13.48
45.37 18.28
144.87 17.43
2552.07 17.28
1166.88 14.28
194.21 11.54
11.49 12.39
-6.42 20.44
26.29 20.89
43.14 3.49
2.60 12.72
388.19 24.69
669.33 29.40
86.41 8.84
3327.46 41.83
189.61 18.32
204.26 22.82
178.09 27.74
105.69 11.99
11.54 8.87
41.85 16.31
131.62 16.43
324.43 15.56
1793.19 28.38
71.70 14.55
71.15 13.86
26.16 12.19
81.78 38.85
70.73 36.69
363.45 40.61
-19.19 33.81
37.31 32.67
80.53 29.84
-9.11 29.73
76.51 34.08
163.03 37.25
8.15 32.08
7.85 22.68
20.21 26.91
232.53 29.52
65.91 26.34
36.08 30.61
-1.38 32.66
-6.34 22.85
42.63 33.98
-11.97 33.53
17.27 36.05
15.58 24.25
26.93 27.62
85.72 28.61
-4.32 35.37
73.22 21.56
64.37 31.10
137.30 33.96
143.80 26.54
147.91 27.80
256.91 29.88
45.66 34.85
82.79 27.02
86.93 27.88
-11.28 25.93
29.22 19.44
226.00 23.16
20.39 24.36
-1.58 9.46
98.71 26.33
841.42 33.85
28.95 20.95
374.21 24.29
16.96 24.42
140.29 25.18
15.30 9.89
81.26 20.41
950.84 36.38
536.77 27.60
84.21 13.95
18.15 18.11
167.50 12.02
335.27 22.66
-6.52 17.18
150.63 21.24
701.25 12.88
593.25 26.31
12.58 16.08
77.76 17.23
35.84 14.89
39.03 15.04
110.26 18.36
316.98 19.97
70.69 10.66
30.65 16.22
617.20 17.76
9.67 10.68
677.22 19.68
161.17 22.89
53.02 7.21
13.61 9.37
-5.53 13.86
744.00 32.54
287.03 13.29
1841.17 25.84
30.40 21.82
1406.65 17.87
338.87 16.78
629.73 12.19
40.88 19.66
270.64 6.80
373.03 21.20
19.66 23.63
235.20 9.43
156.33 7.99
348.91 21.15
91.64 11.59
33.50 17.50
184.79 24.76
444.59 20.60
340.55 21.88
137.93 23.27
227.15 23.65
166.87 21.43
482.68 18.07
578.82 23.71
136.82 37.02
88.95 32.43
34.94 33.40
65.36 34.17
86.01 30.43
-15.32 26.37
18.41 35.19
50.13 36.01
156.52 28.24
71.00 25.65
124.46 33.53
-13.43 32.16
290.52 31.76
176.33 29.71
289.96 32.68
98.46 29.83
-0.69 19.75
16.16 29.24
16.37 31.95
19.85 19.85
342.41 34.20
361.29 37.07
100.59 21.72
326.62 32.72
22.74 15.77
356.28 37.53
560.54 25.68
71.72 28.01
141.57 31.84
104.69 22.01
280.97 29.16
154.57 27.18
9.84 24.35
302.37 17.94
542.49 33.03
444.84 15.08
1.90 25.81
13.54 21.09
379.49 29.43
24.55 20.20
401.36 29.60
157.97 20.38
6.35 20.50
73.79 19.20
31.46 17.64
313.89 19.09
559.61 23.14
423.21 23.57
552.47 25.68
72.05 20.11
274.22 16.62
271.29 17.20
639.50 23.89
229.38 16.45
97.57 21.00
122.57 13.07
195.48 13.99
22.27 24.29
23.75 10.40
-5.67 10.68
141.66 9.36
220.40 19.68
351.99 23.66
129.62 10.85
362.91 16.65
5.07 12.34
22.93 20.32
1144.22 13.02
59.96 23.07
197.26 21.06
9.74 8.53
1796.61 36.87
37.87 11.24
147.50 20.97
302.41 23.39
167.02 20.70
90.21 18.11
659.16 27.10
52.21 37.23
143.42 35.46
-28.98 31.19
3.13 29.52
248.83 28.93
376.35 35.11
98.16 35.60
58.26 32.50
70.23 24.21
59.70 33.25
108.31 28.64
158.91 30.27
126.68 33.51
-22.58 29.52
33.51 28.40
32.38 34.13
-11.24 34.95
28.65 21.68
6.46 30.49
140.94 35.67
74.26 39.51
229.01 25.30
42.28 28.07
120.70 32.17
-0.69 28.82
7.70 20.27
42.02 26.26
176.71 28.40
58.22 20.73
82.78 22.43
195.71 25.22
-11.40 21.19
10.50 25.39
19.85 26.30
6.72 23.30
-0.81 23.78
-11.66 22.27
218.11 24.79
39.37 20.43
236.14 26.47
337.06 18.87
48.17 21.36
12.27 20.00
140.67 22.23
32.63 18.22
50.05 15.49
179.61 18.38
41.83 15.37
8.48 8.07
350.07 23.64
80.90 16.96
95.53 18.26
29.41 15.28
1296.20 33.71
540.25 33.77
152.33 16.15
1031.71 26.07
294.44 17.74
556.84 25.48
769.45 19.06
544.78 21.74
17.81 23.30
492.45 15.65
73.52 17.84
1819.91 36.71
708.99 11.48
170.24 11.87
529.75 21.77
4.25 7.40
69.97 20.50
1479.62 23.37
50.85 16.38
91.96 21.76
-11.60 16.12
2272.23 19.28
731.06 7.89
167.80 7.09
27.07 10.16
132.48 10.17
14.25 16.79
52.54 14.32
590.62 27.29
881.67 23.48
284.03 20.25
46.24 18.28
720.83 22.50
17.26 11.74
-0.97 35.76
3.70 33.50
-14.49 31.13
213.14 31.04
179.66 32.70
245.89 40.74
53.60 29.47
125.55 29.74
38.73 29.06
146.31 29.99
113.00 32.50
15.02 33.53
4.59 27.42
-8.76 31.08
41.56 35.94
5.53 26.77
172.20 30.66
62.50 22.63
198.40 37.47
188.26 29.97
59.61 32.26
97.55 31.97
328.23 38.45
128.57 30.01
223.06 35.08
188.29 23.72
28.57 28.72
277.36 38.16
243.75 25.82
41.05 22.68
158.93 26.37
149.52 27.75
60.40 17.67
90.33 26.97
-2.81 25.27
757.91 40.89
179.08 20.55
15.60 22.07
285.64 29.67
11.72 16.09
171.30 20.58
467.59 28.07
228.37 26.44
340.70 30.00
86.04 21.81
2.18 20.40
254.94 18.41
9.82 16.74
547.23 27.02
120.42 21.08
58.78 10.79
403.30 25.93
666.88 20.66
51.12 16.17
752.90 23.34
173.54 17.15
-5.76 12.71
214.65 16.58
1.68 19.66
622.46 19.67
1.43 21.33
-8.78 9.18
50.02 11.10
16.66 15.05
2.64 7.19
2393.26 36.91
122.50 5.04
59.14 19.35
279.32 15.96
24.48 19.11
633.31 22.23
386.35 15.47
18.02 13.93
688.78 29.59
21.04 20.05
251.10 9.53
218.12 8.38
8.69 19.09
313.62 29.51
34.84 25.59
142.88 15.73
2513.34 34.14
49.22 17.09
209.21 19.19
281.01 19.89
261.63 18.96
8.39 38.07
-6.70 34.05
21.52 37.76
67.09 30.62
96.59 34.15
130.48 32.91
130.58 32.48
142.96 30.99
118.33 33.00
152.08 32.56
75.75 35.47
62.66 34.57
6.82 32.63
7.82 33.31
8.08 27.07
18.04 29.77
70.26 29.61
66.83 31.96
324.85 41.69
195.59 29.87
222.53 34.03
-4.32 17.00
4.73 17.98
28.38 22.33
144.37 29.65
-7.37 19.53
0.79 17.15
32.56 29.16
-8.45 19.90
181.30 26.39
288.26 28.20
118.55 25.29
16.93 26.65
8.89 27.93
44.72 20.30
57.92 25.91
251.68 17.08
6.23 25.71
313.58 21.98
53.57 24.90
65.16 13.29
233.10 31.35
25.56 21.65
1.13 22.66
503.11 33.83
170.99 17.35
375.89 25.13
13.89 18.74
665.20 30.16
374.85 16.30
91.42 15.21
1174.57 39.01
10.87 22.49
12.94 19.04
15.75 20.93
179.72 17.58
635.24 27.93
35.39 20.91
52.78 16.54
632.46 20.82
14.21 15.28
8.19 15.15
-7.26 14.58
199.34 17.63
413.04 24.56
1042.09 26.99
447.23 19.71
28.79 11.79
417.93 17.38
10.64 6.56
702.17 17.24
133.06 18.87
22.42 20.93
150.76 16.64
3365.99 30.28
-2.25 14.90
35.93 19.85
353.51 15.26
626.80 27.40
450.00 28.32
373.63 9.08
21.26 8.17
15.35 6.80
50.17 5.29
55.41 16.25
236.29 15.42
241.46 18.97
116.15 24.34
116.54 23.03
40.69 14.41
51.10 17.39
41.76 14.17
885.77 35.78
10.28 21.28
209.31 26.04
34.06 38.12
53.21 36.29
9.60 32.31
35.29 30.26
-6.40 32.51
134.85 35.97
45.29 34.68
15.86 34.86
20.72 35.82
56.56 37.05
95.57 36.96
55.39 29.58
26.74 29.99
15.75 30.71
56.13 26.45
261.42 40.12
134.12 24.26
40.86 24.91
130.56 34.19
56.01 33.12
42.08 23.52
26.20 30.44
-3.48 23.78
7.02 28.30
40.68 31.17
305.32 38.29
355.61 35.26
51.30 31.21
222.91 35.80
0.37 22.77
40.77 23.90
76.15 25.34
131.50 27.58
5.69 24.40
30.56 28.33
-11.26 31.69
254.60 25.55
11.43 27.02
261.67 19.63
224.71 30.79
-6.68 23.76
3.66 25.31
41.68 24.21
17.15 18.05
240.19 27.92
11.22 20.89
-10.77 20.01
30.72 14.83
4.33 18.59
233.82 19.13
-9.20 14.95
-5.90 16.15
11.27 8.60
54.71 11.69
208.21 20.92
93.11 13.31
1919.85 38.17
37.58 16.02
30.42 9.97
187.61 19.70
496.33 17.83
16.00 13.76
-5.93 12.16
12.71 21.26
1955.76 33.38
21.82 14.82
7.94 13.11
545.30 28.12
318.40 15.77
162.10 24.58
67.48 9.86
217.99 22.26
477.63 18.60
7.00 14.42
33.36 9.68
975.50 22.75
388.80 28.25
63.72 16.03
8.78 23.41
10.65 14.19
541.17 27.99
492.65 20.45
552.25 26.26
58.71 5.73
80.43 16.46
323.15 20.22
177.22 24.17
2.27 14.11
454.57 24.54
473.86 21.00
15.39 22.36
964.58 38.12
83.40 20.24
31.96 21.31
57.72 33.74
176.29 39.95
3.42 32.61
34.89 28.55
172.62 30.39
78.02 33.90
13.16 32.26
112.90 26.83
-1.94 19.31
156.96 38.39
208.63 36.51
45.86 33.50
68.42 36.74
212.56 28.54
153.99 26.70
18.64 25.67
120.91 21.24
350.49 35.16
14.39 32.02
75.57 26.17
146.88 23.37
6.29 28.63
-0.55 11.45
174.36 29.90
73.20 28.27
14.93 18.26
19.34 23.10
166.01 22.03
113.61 21.57
22.90 20.12
353.93 26.87
29.67 15.65
123.65 23.31
2.08 20.45
91.00 18.12
157.90 21.52
99.45 21.84
1087.20 32.78
235.79 20.91
406.86 24.50
161.74 11.71
435.35 23.96
132.10 15.76
47.24 14.00
14.37 14.42
359.09 22.66
2.87 14.02
36.83 13.15
109.97 14.10
63.18 11.23
647.28 34.95
300.45 15.69
167.79 11.75
286.93 18.98
440.75 15.43
118.06 20.60
257.99 11.90
1333.30 18.73
15.16 20.44
8.12 12.07
22.23 17.00
595.64 20.73
1890.85 31.10
177.80 10.07
167.53 22.78
394.02 12.88
430.46 16.80
264.85 25.53
142.30 23.20
839.03 19.19
1828.63 25.97
239.51 10.16
286.44 19.26
128.28 16.61
941.67 38.35
324.29 26.64
43.05 14.59
-1.17 12.52
547.44 22.30
24.50 20.35
36.64 19.48
234.07 23.16
531.88 27.06
27.66 17.43
0.42 31.70
-9.76 32.76
49.91 34.38
123.28 31.11
55.70 29.73
38.04 35.52
94.15 28.37
117.07 31.90
70.06 36.89
3.37 21.70
93.79 35.69
18.87 34.58
-11.20 37.70
6.74 23.67
206.90 29.68
16.86 26.75
130.97 32.75
173.45 31.71
79.09 25.48
187.74 34.44
4.06 24.87
89.29 27.35
169.99 29.15
6.36 16.67
76.36 30.23
46.43 32.18
92.16 29.32
8.41 32.63
194.92 22.82
160.04 30.73
24.20 18.83
16.39 26.95
747.54 29.19
511.95 28.06
117.79 21.79
-0.33 22.00
169.12 28.59
255.02 30.19
18.37 14.69
863.31 22.00
696.89 36.01
57.17 23.96
-5.93 22.53
43.85 15.62
55.16 11.94
19.64 25.28
71.87 13.92
122.51 22.06
296.21 20.82
25.30 9.38
0.06 21.85
799.56 31.85
12.65 18.64
264.72 25.26
659.51 28.91
-8.11 19.51
1010.90 25.05
905.11 29.77
49.35 16.73
316.66 13.52
14.27 15.03
774.90 28.21
204.89 18.85
158.16 19.17
726.28 25.23
1152.39 28.78
871.78 23.82
7.39 11.87
32.57 20.25
199.00 11.49
48.97 13.61
125.45 17.81
405.80 13.58
39.06 9.54
503.12 21.86
923.33 12.84
5.88 2.30
790.45 27.45
686.15 27.51
664.63 22.82
223.77 9.89
37.85 16.64
38.04 14.68
17.84 9.18
48.51 7.82
421.57 21.47
183.05 18.93
324.92 18.19
160.61 23.46
631.35 31.08
455.69 24.56
795.06 30.38
-4.30 36.49
3.43 33.23
79.24 30.41
70.95 30.30
-5.46 26.47
95.43 36.03
8.38 25.28
-5.88 23.57
158.13 36.75
43.20 25.31
37.76 27.41
19.48 28.47
20.15 31.54
188.23 28.51
34.25 27.17
78.90 28.84
165.88 30.89
31.29 27.46
18.89 20.43
-23.88 32.28
4.68 33.76
45.27 30.58
62.28 32.24
28.48 23.13
167.12 30.22
70.56 30.22
93.20 28.13
190.10 32.32
2.33 29.05
2.12 18.93
182.42 17.87
730.81 42.61
10.00 23.98
169.44 28.94
266.09 25.96
508.98 30.98
163.50 24.14
38.13 15.30
189.28 31.80
197.19 21.33
377.60 29.79
15.84 26.48
284.41 22.11
44.52 24.42
192.00 24.23
290.61 20.99
46.09 16.87
266.17 21.35
951.97 31.73
-1.98 17.22
1548.41 37.56
275.99 24.75
193.03 14.79
1148.80 27.27
21.31 17.42
110.56 16.18
94.46 15.46
514.64 22.56
102.84 13.33
1699.23 28.35
10.82 9.65
502.26 32.65
187.03 22.42
87.49 16.70
114.47 22.06
-4.49 8.45
455.94 24.71
54.24 19.42
99.82 11.11
554.89 22.81
15.85 4.82
408.04 17.93
18.87 12.67
367.92 11.91
3128.95 21.29
314.46 24.66
-9.08 13.70
55.86 11.84
1354.66 25.75
175.98 12.67
351.68 15.19
13.42 19.60
-9.75 17.30
-13.05 22.86
33.37 22.62
52.36 16.82
605.01 25.56
37.23 37.28
36.06 34.14
30.67 37.22
38.05 34.02
15.03 30.71
87.79 36.53
83.62 38.18
88.60 36.69
23.45 26.95
44.78 30.39
241.38 34.71
36.27 33.81
77.56 33.41
-15.87 32.14
115.07 34.18
89.67 30.38
29.12 34.12
99.22 28.35
6.41 27.94
21.36 28.92
172.35 32.28
84.50 29.70
24.33 32.71
23.61 38.31
125.59 25.56
-1.29 31.21
97.58 35.70
456.32 40.54
157.03 24.17
53.41 30.24
3.57 17.80
79.74 22.62
110.82 29.80
181.29 33.33
-3.82 31.17
122.08 25.54
813.94 32.20
8.60 24.97
106.53 22.82
39.97 23.93
259.16 31.68
17.00 18.42
350.93 32.47
159.55 26.82
10.77 24.62
494.47 31.35
19.45 27.36
0.23 15.69
7.64 25.23
19.42 18.27
7.34 18.49
623.75 31.15
791.61 30.78
458.55 26.90
633.32 17.98
559.92 27.09
851.68 28.45
319.15 22.60
398.91 20.18
25.22 14.79
24.50 19.28
230.91 25.59
2252.15 35.76
194.42 21.37
3027.58 37.73
587.29 20.37
16.24 21.65
14.22 10.66
1642.08 25.81
89.90 13.82
379.98 28.72
1060.57 29.12
427.33 25.50
29.66 10.31
1361.30 29.49
-2.43 15.30
350.00 13.33
121.74 15.37
34.42 16.69
260.15 24.97
3.00 6.93
203.38 18.20
706.67 31.35
44.96 18.30
294.05 17.30
607.06 26.39
39.37 11.51
465.43 29.60
17.75 22.34
3.81 17.07
107.43 17.17
101.52 18.62
6.23 22.30
478.63 31.79
92.42 23.73
79.33 38.68
21.46 37.15
13.92 32.65
16.39 33.72
116.28 36.79
30.81 33.50
7.53 32.93
101.98 36.72
77.83 36.32
24.12 32.61
38.68 32.52
-14.36 32.94
167.41 37.12
176.12 38.43
-9.76 32.70
74.54 32.65
8.24 36.34
21.09 29.66
32.14 33.76
257.24 39.59
94.43 24.21
13.59 31.39
21.67 31.04
-4.88 34.88
80.58 30.49
18.47 33.48
41.50 22.85
327.79 27.79
16.86 25.59
164.36 31.79
423.62 37.49
1.63 14.27
29.87 26.99
273.39 36.00
222.24 25.55
28.15 22.40
582.07 32.95
83.74 32.49
1067.42 41.49
37.40 25.61
70.68 25.15
-14.29 20.77
9.52 26.03
202.86 25.42
133.23 23.40
1151.45 33.51
662.30 30.33
75.68 21.33
181.22 24.58
-0.42 19.41
294.95 25.13
483.84 27.82
66.42 22.41
-0.41 11.53
1499.77 37.65
32.27 20.63
1499.68 38.07
434.36 21.66
-5.96 14.63
473.86 26.10
13.87 14.39
11.99 14.01
852.49 26.57
81.54 10.77
3359.14 44.57
95.78 15.76
72.70 23.99
19.08 10.67
344.99 19.38
58.04 11.43
22.82 10.06
22.99 14.95
257.41 26.12
427.52 24.47
436.27 15.57
2893.94 32.23
109.42 7.07
254.86 19.72
786.07 12.76
72.12 10.81
269.39 19.19
478.78 28.47
637.03 29.35
41.54 10.49
520.61 23.76
97.93 10.57
184.11 23.90
701.30 23.59
661.53 22.29
98.28 17.43
234.85 15.91
308.28 27.20
205.22 18.51
164.27 24.68
207.77 16.73
164.18 15.25
1534.86 29.87
289.90 19.55
57.19 16.99
27.13 40.40
55.52 33.30
-1.31 29.69
68.98 32.87
44.55 35.79
80.42 35.39
99.18 27.48
-2.68 29.30
18.38 34.96
141.07 36.64
-1.81 36.87
81.75 25.44
117.26 30.51
4.10 19.44
170.22 26.89
419.59 33.46
18.11 27.03
36.10 27.15
228.61 36.19
216.23 26.06
33.32 27.69
34.28 29.19
11.92 21.90
157.93 25.37
183.15 26.43
251.52 28.22
-6.26 24.15
575.06 35.11
65.56 25.05
-5.77 20.82
351.10 33.08
174.01 19.49
40.85 26.79
571.41 26.72
103.40 24.22
-15.29 27.75
216.47 19.21
27.96 26.89
-2.59 27.12
106.40 21.87
30.60 12.90
786.41 34.11
511.23 25.77
327.95 23.57
647.92 28.76
417.85 25.48
66.99 14.83
345.30 27.56
33.38 10.52
13.32 12.22
9.12 15.97
246.25 21.71
18.51 16.40
18.14 14.53
194.83 14.73
19.39 13.33
21.48 13.24
219.31 17.36
370.99 17.43
21.97 13.24
859.96 20.79
51.07 14.07
850.78 26.71
3.12 19.34
85.95 7.24
-8.14 15.82
474.39 34.47
2.58 7.52
8.06 16.84
1552.17 37.69
125.04 8.98
214.24 26.87
1134.70 21.74
182.93 16.68
1316.00 17.83
92.39 21.30
44.86 17.08
93.00 14.84
379.24 22.98
7.05 20.91
242.09 18.69
428.29 18.44
148.93 22.11
519.71 30.51
54.03 20.57
27.21 37.70
49.13 34.30
72.33 31.56
82.93 34.64
66.01 32.15
31.96 35.94
53.44 26.73
50.57 33.16
4.48 24.80
85.76 32.73
15.60 24.54
360.59 34.59
71.26 30.48
46.51 31.68
76.28 35.70
154.98 31.27
13.20 30.79
12.98 23.43
46.83 28.36
7.74 24.36
194.81 29.94
-5.34 17.26
174.77 30.84
195.39 34.66
-7.38 25.48
4.30 28.31
56.92 29.67
160.67 29.92
29.84 25.76
56.38 18.45
152.72 26.04
343.46 30.14
7.71 17.64
61.27 13.89
196.14 24.92
29.29 12.21
58.31 21.51
693.26 33.85
93.98 14.54
1019.70 34.96
434.67 26.38
389.94 23.29
46.52 18.57
-6.37 18.88
562.33 25.99
397.46 23.13
26.25 11.18
1108.64 30.24
497.77 25.31
2259.36 40.14
113.40 16.47
5.79 12.15
650.43 21.54
33.17 11.10
772.99 18.74
633.21 18.02
418.28 15.56
338.21 11.22
816.57 32.59
627.60 20.88
345.21 21.03
105.04 22.47
201.10 9.88
213.24 15.46
16.16 4.17
-6.29 19.12
11.15 15.59
323.49 27.25
1297.26 29.71
204.46 20.92
149.07 21.99
585.05 22.78
240.01 22.89
170.95 18.76
947.20 28.00
2.83 19.90
6.77 16.41
765.89 29.31
11.43 23.90
21.98 37.22
58.39 34.25
1.92 30.69
16.20 36.23
-8.79 29.67
-14.13 33.53
-5.69 27.61
88.46 36.01
-2.32 31.36
2.83 23.47
49.42 39.71
-1.00 26.10
365.79 33.73
120.07 32.29
149.09 34.63
114.89 36.63
144.04 39.22
-0.51 25.77
136.69 28.57
15.08 25.02
77.76 27.05
61.04 29.16
257.68 32.08
159.67 23.10
222.07 33.13
334.97 39.12
80.86 20.79
6.26 28.16
18.00 30.46
6.88 31.59
133.49 21.86
198.50 30.87
18.55 28.06
312.33 23.36
216.45 22.38
9.40 27.49
168.39 26.26
5.34 24.81
-1.02 30.02
57.72 19.09
669.75 29.64
128.73 20.95
594.71 29.08
143.09 22.03
4.63 13.57
141.13 22.68
171.33 18.28
239.51 22.88
88.72 23.31
116.08 19.46
693.68 30.17
38.25 16.15
88.84 17.83
-1.00 10.26
98.08 18.63
191.91 21.70
82.56 17.31
1166.09 31.19
621.30 23.69
135.72 14.87
97.05 19.54
-0.05 10.29
42.10 10.67
206.92 24.95
274.32 14.23
1422.43 23.44
147.30 28.32
22.77 8.76
9.20 20.65
63.25 14.19
-14.15 14.70
105.02 24.13
852.53 32.31
44.97 5.22
2046.50 31.21
80.40 13.56
38.16 9.66
66.13 15.27
1416.64 28.56
843.51 35.19
93.03 20.19
1334.36 30.72
47.36 18.19
260.89 15.56
16.12 16.35
734.95 26.34
0.90 9.34
43.83 18.38
847.91 29.32
493.27 30.63
391.10 23.11
38.50 23.77
20.85 20.90
13.82 37.08
122.75 42.31
-24.25 33.11
86.81 37.52
103.10 35.55
-10.56 29.13
-13.00 30.17
33.04 37.84
58.20 36.35
168.11 36.95
78.54 29.51
184.04 33.00
12.80 28.51
-1.14 31.34
43.42 33.66
310.51 33.14
368.21 41.44
12.96 28.08
71.07 29.07
13.28 28.29
5.13 29.40
0.32 33.38
117.55 24.69
172.65 39.13
9.55 29.12
14.74 32.31
6.25 33.03
105.34 25.68
34.89 28.20
38.00 31.52
120.23 30.27
82.81 23.23
16.86 25.89
23.34 29.54
87.18 20.11
149.01 26.36
336.54 30.46
27.56 24.86
121.13 19.17
4.15 11.82
17.11 18.81
18.24 21.16
86.18 23.17
399.73 31.63
154.60 27.62
-1.93 13.56
66.65 24.53
137.58 24.24
227.83 29.18
997.87 36.06
295.61 26.58
210.01 23.68
84.05 19.08
21.68 19.64
294.40 22.34
55.60 16.57
111.52 19.15
39.04 15.92
3476.05 47.52
184.34 16.70
595.98 22.45
2615.49 37.49
1316.09 26.82
55.87 5.75
441.18 22.25
424.67 28.93
237.92 12.97
118.99 23.21
169.14 10.91
377.33 27.23
846.67 19.61
41.55 16.84
85.85 25.09
804.16 27.56
73.43 21.16
581.58 26.82
10.90 18.04
174.36 25.17
590.04 27.88
93.29 19.32
27.01 16.87
330.97 22.02
326.02 26.65
42.30 36.09
-0.12 36.42
13.22 33.41
52.18 35.82
28.42 33.88
4.37 34.18
2.79 34.28
248.76 40.10
54.97 37.18
-2.51 35.64
98.36 33.54
19.35 31.91
71.67 32.99
77.45 33.64
47.93 34.25
222.19 31.86
28.28 33.75
1.14 26.84
78.75 31.64
186.64 32.05
28.50 36.31
145.85 35.78
36.79 35.21
1.09 22.00
-25.30 33.53
-5.23 35.33
194.72 29.99
87.56 29.57
10.19 32.53
182.64 34.39
21.56 27.76
18.65 31.71
39.97 21.09
46.31 32.53
11.65 22.64
51.10 26.78
-9.99 26.90
33.48 25.29
59.79 29.45
22.50 19.08
366.74 29.96
579.95 35.67
87.03 30.18
147.61 27.36
40.45 25.21
636.81 29.21
97.12 21.28
292.90 25.58
641.49 31.72
7.20 20.38
297.82 29.01
14.84 21.34
102.55 15.91
13.91 19.15
558.05 32.15
29.69 14.28
126.81 23.35
635.73 20.25
1363.16 37.17
174.15 14.42
102.44 17.81
1936.70 39.23
-6.95 9.71
58.89 6.14
-0.02 14.30
36.76 15.35
1110.84 28.49
75.80 5.90
101.46 15.13
497.36 22.08
-3.89 10.81
-1.44 13.97
29.39 7.07
49.92 10.20
110.58 16.61
-7.61 19.30
5.89 7.68
775.91 27.77
1791.45 23.73
719.15 23.63
8.04 9.35
-8.81 14.37
2.15 11.91
101.42 15.53
1013.58 34.66
1580.82 25.18
940.10 21.16
228.13 20.98
17.20 14.49
475.87 25.56
1523.65 30.68
56.57 22.20
690.64 30.40
344.89 21.55
105.38 22.18
40.73 38.55
116.43 32.78
9.87 31.05
118.77 34.90
86.96 27.15
0.73 31.27
166.87 34.06
-12.18 25.56
91.65 29.65
-9.92 33.57
-6.56 21.03
127.71 30.31
-2.83 31.53
17.58 21.63
37.86 30.17
7.15 25.42
1.31 29.87
417.74 28.39
40.97 24.64
304.62 22.47
294.99 31.40
57.80 20.45
207.06 24.14
45.04 21.43
389.41 28.95
377.24 29.12
11.63 22.05
-9.72 17.04
94.44 24.66
177.20 28.56
66.56 15.56
5.99 22.41
312.16 32.03
782.68 27.00
406.86 28.92
205.38 26.94
10.67 12.72
93.36 22.79
16.67 18.53
41.27 21.38
56.51 21.50
11.78 12.03
35.21 19.77
730.24 25.71
148.34 17.59
1416.74 33.92
17.95 15.46
635.89 26.93
424.49 21.27
54.61 21.09
227.68 23.24
600.29 26.34
840.96 23.02
410.65 19.63
7.09 15.68
25.79 8.96
1.74 11.81
-0.55 12.76
42.21 12.24
735.32 16.16
4.62 11.28
0.16 11.72
2685.66 35.23
292.04 14.73
9.35 8.10
736.36 24.20
398.14 22.61
35.39 5.19
48.03 11.62
24.47 16.70
993.28 34.98
-1.11 10.39
10.43 22.33
426.45 28.63
526.45 21.75
1304.42 35.35
484.45 13.89
-4.90 6.75
31.32 7.91
113.46 22.22
661.91 19.46
15.79 15.97
93.52 11.75
404.45 13.90
15.48 8.40
602.50 23.10
82.23 23.15
378.74 18.83
344.58 17.76
184.65 14.93
-5.96 12.93
136.39 24.47
1223.19 28.83
152.76 22.85
69.23 16.11
158.19 22.38
453.64 30.11
228.76 25.83
200.10 24.74
97.11 22.06
213.10 22.22
32.82 32.89
46.79 33.41
47.87 36.27
-12.99 32.15
54.26 34.66
-6.83 29.95
239.99 38.53
67.20 33.46
172.75 39.14
46.02 25.96
450.06 40.14
111.58 36.37
25.87 35.90
14.87 24.21
151.50 34.53
17.99 33.75
5.49 37.47
129.19 26.87
-3.15 27.43
16.35 32.56
173.94 25.20
464.07 30.97
86.63 27.58
3.23 19.03
359.52 26.94
215.00 31.18
21.80 30.87
6.41 21.01
173.24 25.61
921.15 39.69
-6.56 23.82
489.69 35.44
386.08 35.65
0.31 24.38
24.72 24.92
325.16 35.83
104.32 26.95
1190.24 42.04
279.84 28.75
0.00 23.04
317.99 22.97
-10.57 19.84
-0.20 24.59
240.13 27.84
108.82 18.89
10.22 23.01
608.78 23.12
43.92 9.71
50.62 17.32
406.81 19.65
42.61 15.52
993.68 29.84
60.08 17.43
5.58 16.35
141.17 15.76
360.34 20.21
-4.05 12.21
48.61 23.15
199.03 16.63
414.17 31.56
130.12 20.61
286.89 13.04
798.77 33.66
196.64 18.90
77.87 13.73
105.13 6.92
104.46 21.16
19.14 13.30
1577.37 28.87
281.56 20.92
56.04 10.59
174.65 20.10
578.26 19.72
319.36 15.22
119.61 16.96
38.01 13.34
92.50 21.05
5.35 14.16
233.45 26.65
8.05 21.76
128.55 19.95
1.59 36.65
-4.86 33.24
35.57 30.93
32.42 34.82
-4.14 33.14
30.96 27.78
20.66 30.56
89.08 34.74
13.74 23.14
113.80 31.55
8.92 28.41
3.94 27.53
26.03 30.95
380.17 31.89
-30.16 27.24
13.81 26.63
6.40 26.80
347.24 37.60
273.51 38.17
59.84 27.86
76.30 31.03
-20.10 22.11
432.38 31.94
217.82 27.42
22.99 23.50
173.07 28.78
-3.76 24.08
69.59 27.47
388.65 38.98
30.81 21.52
40.48 26.86
0.90 16.31
629.30 35.71
19.61 16.21
102.01 27.03
276.15 31.79
613.08 26.50
298.02 27.99
109.77 27.04
-2.85 14.83
-8.72 19.18
12.94 21.78
-0.80 19.31
297.31 21.05
443.23 25.41
243.07 21.63
8.57 10.96
19.66 19.27
448.08 15.85
22.97 17.65
405.99 23.75
836.94 31.11
386.08 25.52
731.09 28.21
866.63 25.93
2.42 15.55
230.85 18.23
310.46 19.32
23.20 14.77
683.20 16.49
1436.31 22.68
3038.69 34.43
42.13 19.20
2027.65 23.62
47.95 18.15
267.77 13.92
2855.28 33.29
-0.28 13.12
26.88 23.22
28.82 13.33
181.05 13.01
369.92 16.08
23.31 22.14
9.11 5.86
109.87 7.57
491.89 22.93
569.39 30.77
77.74 17.42
576.79 22.05
87.67 10.96
435.19 22.32
663.73 21.34
95.61 21.53
771.80 27.13
177.90 23.78
324.78 22.31
275.01 20.93
14.51 11.47
-6.18 13.72
959.19 28.46
584.72 22.96
404.71 24.35
161.26 25.55
45.57 21.27
189.28 39.55
-26.51 34.89
17.86 33.30
-8.41 39.40
244.39 38.41
28.80 33.22
107.37 37.08
8.26 33.92
204.38 34.44
49.60 31.60
183.55 37.57
-6.44 31.78
46.79 34.92
88.28 29.24
14.89 27.25
59.62 32.10
365.06 42.96
101.55 29.44
14.38 23.62
11.67 34.41
4.83 26.96
20.07 25.53
13.91 25.91
5.70 27.31
109.71 30.78
146.19 29.92
184.91 38.09
105.22 23.42
283.20 34.83
-2.61 31.61
31.20 26.72
25.97 26.12
236.29 32.06
-17.34 26.62
-10.47 18.03
755.22 39.57
384.61 33.78
74.67 28.19
285.22 33.27
566.73 29.01
52.76 25.19
224.47 23.13
8.43 22.39
13.41 22.60
16.44 15.09
182.52 25.13
120.98 24.77
67.30 16.97
448.96 25.59
826.59 32.68
3.85 18.21
-11.44 25.41
84.72 15.61
1249.91 38.90
420.46 23.62
383.38 23.31
21.45 16.06
50.61 20.26
989.86 24.81
35.24 19.10
283.80 24.97
308.23 25.63
7.77 16.14
35.81 15.13
4.53 16.71
250.72 17.48
1224.62 27.73
98.92 10.07
2984.50 33.40
616.95 17.72
362.10 15.40
11.15 11.07
6.54 12.21
137.92 12.87
1151.90 22.15
12.20 10.15
453.84 13.80
688.81 16.69
818.26 27.37
1515.21 20.19
225.68 21.45
163.77 8.20
1016.50 24.49
3.96 6.13
19.93 5.66
23.76 6.69
17.07 12.81
482.51 13.58
-7.51 5.91
21.94 9.20
63.13 20.09
604.87 23.29
36.29 9.03
1634.17 42.42
391.64 17.05
1.35 23.21
744.66 27.07
161.95 14.88
80.45 13.82
268.80 26.55
64.14 13.52
-0.87 13.24
12.21 25.52
56.63 19.72
795.72 30.68
372.78 23.99
216.07 24.95
16.38 29.56
48.84 35.05
-0.81 31.93
174.83 32.29
29.73 36.14
12.84 28.55
13.53 30.59
123.99 33.71
7.07 33.43
4.24 26.00
34.89 28.83
70.41 29.99
-17.27 34.16
-3.31 28.00
207.21 38.46
2.07 31.27
68.22 26.59
119.42 30.95
193.76 37.57
61.29 22.72
-2.34 28.97
-1.43 35.11
53.37 21.12
-14.21 24.50
6.43 28.60
20.40 30.88
1006.50 37.08
2.05 25.40
60.34 18.25
34.18 26.05
-4.27 23.29
48.63 24.19
3.37 16.48
189.64 24.26
377.65 23.70
116.38 20.14
144.01 21.44
28.29 21.44
-1.10 20.61
28.19 20.51
151.73 22.20
545.43 26.27
10.74 15.87
65.49 17.00
41.99 19.71
2539.64 37.82
23.74 12.90
343.62 19.32
122.59 10.36
62.78 15.66
143.12 17.15
39.80 13.72
25.60 13.35
51.27 6.43
197.82 12.57
299.68 19.87
12.52 9.56
107.84 12.77
4.32 14.42
163.24 28.53
158.98 14.13
22.12 10.00
17.00 15.80
678.63 31.30
1861.87 30.79
594.24 25.71
34.64 23.35
622.75 15.94
59.46 19.68
3241.14 36.32
195.40 7.91
-7.65 14.80
674.73 33.04
18.51 9.90
356.25 20.41
145.86 15.35
572.50 14.08
241.55 20.08
147.98 17.81
1051.83 33.88
-4.58 18.56
23.44 20.62
761.65 32.43
403.14 23.37
302.16 26.76
42.97 21.64
227.82 23.85
4.13 34.30
20.99 33.05
23.82 29.30
5.00 25.65
99.00 34.12
146.16 34.79
18.80 36.08
43.23 24.99
29.44 28.22
51.04 34.56
-2.80 32.47
-23.72 35.19
122.62 30.90
12.14 28.94
82.94 28.41
10.84 19.62
33.03 25.25
37.45 27.11
18.59 28.48
180.60 28.63
98.32 27.18
-4.41 17.19
376.77 29.43
3.38 16.64
58.33 18.52
11.76 19.81
287.25 25.70
88.14 24.57
1.51 23.83
11.79 21.97
81.33 18.40
12.55 13.08
40.28 14.79
39.32 20.89
74.71 22.46
258.99 26.73
206.81 21.85
-10.08 16.49
27.29 19.09
128.83 17.74
158.86 17.81
137.46 17.09
477.04 23.87
120.61 6.98
2.37 13.97
144.41 15.25
262.02 14.19
862.33 21.75
274.99 14.32
45.92 14.62
126.05 5.96
14.64 23.01
239.29 20.47
564.65 33.18
423.50 9.65
213.69 17.03
18.61 10.02
347.83 11.20
24.73 12.88
-6.54 8.28
36.35 14.04
1663.18 25.56
883.83 29.44
507.04 18.78
211.84 22.11
349.06 28.26
88.35 22.79
319.95 21.43
19.80 23.22
98.04 23.18
720.18 31.96
15.77 35.59
-3.27 32.09
37.21 35.99
2.01 28.97
98.38 36.58
12.66 32.25
111.95 35.77
36.47 26.85
66.69 32.27
19.65 25.07
39.03 29.30
-2.42 35.28
42.52 33.54
6.09 27.74
34.74 32.93
-3.17 27.01
17.38 26.89
169.12 27.72
17.44 24.45
43.70 25.30
-12.17 27.26
53.66 31.17
-10.03 26.43
11.71 23.86
55.56 18.85
22.39 18.54
167.46 27.48
33.62 31.48
5.99 26.56
751.37 31.33
6.95 22.75
88.73 22.11
-0.20 20.34
160.45 21.58
672.16 20.68
129.99 18.47
755.24 31.69
232.91 16.04
409.62 22.13
22.58 18.79
1286.47 27.72
13.27 13.99
108.60 14.34
2308.11 34.20
892.12 25.56
1291.05 15.28
45.67 18.08
139.56 12.02
-4.67 12.92
299.02 28.15
951.97 30.88
492.09 27.48
106.40 12.92
25.98 15.80
84.11 23.43
190.27 21.64
481.16 22.52
47.29 17.03
437.83 26.00
140.89 18.14
285.34 24.27
15.06 18.24
88.00 37.82
-9.37 35.28
-9.63 35.01
16.99 36.25
11.80 29.49
59.63 33.62
76.89 32.47
31.48 34.07
22.36 35.25
-15.30 26.96
122.29 33.29
-10.97 32.32
63.53 33.58
7.23 34.25
15.07 24.78
264.90 34.39
-2.15 26.78
-5.18 31.53
220.63 27.80
89.00 28.08
50.99 27.24
-5.85 20.56
81.68 21.39
8.65 19.86
499.37 30.62
-6.29 21.95
355.62 25.04
455.13 34.08
18.71 28.81
679.47 35.06
17.37 23.84
950.56 34.63
26.84 19.97
24.28 20.30
3.61 24.56
6.89 17.48
19.98 22.00
17.67 21.26
21.40 19.85
37.97 22.68
-17.14 19.70
9.91 15.45
860.80 24.77
89.37 17.95
310.66 23.68
-4.31 9.36
76.54 18.64
2174.60 37.01
26.32 14.08
938.75 27.50
113.56 16.13
515.31 24.57
11.77 14.65
2377.49 29.44
-5.71 13.70
255.39 19.82
461.56 20.78
32.75 13.24
150.32 12.80
394.65 14.87
2.54 14.67
2995.45 21.29
5.30 9.46
891.89 29.60
61.30 15.07
651.97 28.08
-3.46 9.50
13.74 15.95
87.98 12.59
155.01 16.10
-1.24 5.12
-4.21 10.22
4.98 5.13
408.56 19.63
791.21 15.04
179.70 17.83
23.13 17.22
1.51 11.60
1545.82 31.93
167.92 16.00
253.57 16.70
840.12 33.77
151.43 24.30
7.77 14.71
35.15 14.00
10.04 13.12
685.51 23.67
7.91 12.74
394.46 29.38
400.54 21.44
994.99 31.99
369.06 22.75
234.79 19.76
446.49 25.35
43.61 24.02
33.91 22.73
70.48 33.74
6.54 34.80
14.96 36.27
-18.31 34.87
-0.76 32.10
42.68 31.78
21.63 33.33
32.07 33.98
32.56 34.25
2.24 31.93
10.64 35.95
29.90 28.67
113.26 33.16
-20.38 30.91
118.65 31.63
31.59 34.27
224.38 31.47
6.89 26.79
121.91 32.42
33.61 28.90
-1.83 30.16
104.33 27.22
6.46 25.05
174.44 34.24
109.30 37.65
5.68 24.87
34.70 28.22
217.31 28.19
155.81 29.53
14.64 26.07
53.27 29.61
4.50 32.28
20.98 22.13
134.25 28.26
-2.71 25.92
67.21 23.34
105.83 24.20
47.39 22.90
-13.13 22.11
356.06 33.17
-2.16 30.46
4.36 27.08
125.33 22.83
280.10 26.48
348.22 28.39
86.01 20.21
-25.19 22.12
2.35 23.02
237.50 28.49
1.25 13.39
189.55 28.76
70.51 19.84
-5.56 17.65
373.94 19.27
237.00 20.45
-4.23 20.35
322.99 22.20
15.17 10.85
269.21 22.25
36.97 17.42
-10.13 13.27
53.27 11.34
15.29 6.95
9.80 16.82
83.56 27.05
107.49 17.81
174.03 16.31
1.39 18.45
578.04 24.17
-4.03 8.39
573.99 31.86
41.39 12.80
242.73 14.49
449.15 17.01
2061.34 29.42
180.62 12.43
1792.93 35.30
1385.53 27.36
141.67 14.24
487.79 24.00
279.02 23.71
9.49 11.96
475.97 22.85
27.59 13.68
196.27 20.09
50.41 22.95
91.87 21.23
153.68 22.14
160.64 21.66
116.57 20.14
72.13 17.34
120.61 23.31
10.11 35.70
13.28 33.17
10.79 27.50
13.09 33.35
10.98 32.85
22.03 27.51
23.91 27.87
21.94 28.22
23.12 30.11
53.83 33.89
8.56 25.36
0.05 25.71
-2.42 25.92
10.69 28.25
13.39 29.95
21.47 24.12
46.78 25.58
21.26 24.06
11.29 26.23
54.83 27.21
17.15 25.85
15.44 21.43
32.95 28.67
25.23 24.84
640.73 34.39
22.09 25.73
18.77 23.90
-12.09 17.04
133.49 14.31
922.67 27.12
46.74 19.41
102.50 15.02
329.05 19.54
190.12 18.15
5.31 15.08
-5.20 19.88
102.74 18.88
10.72 9.70
570.75 23.75
380.98 14.85
1888.43 33.60
28.66 13.11
18.25 15.29
2242.90 31.12
23.45 13.74
214.25 12.78
-2.90 21.60
159.19 23.71
275.11 22.05
668.13 16.17
-3.19 10.82
83.16 14.42
1.54 15.09
27.87 10.65
503.63 20.17
5.23 8.71
324.00 24.08
25.27 19.25
46.25 14.78
-1.26 20.44
1.56 10.90
651.06 21.32
570.43 22.83
783.89 31.40
68.08 16.46
236.08 24.49
173.03 19.61
61.72 21.67
477.18 31.24
292.23 27.30
6.21 34.67
53.45 33.49
-6.40 31.65
22.78 26.88
228.94 36.98
15.30 30.83
-2.64 23.89
275.68 40.55
3.80 27.29
21.23 21.90
23.64 28.46
133.19 34.72
19.53 19.42
102.99 27.93
204.37 31.17
61.59 31.21
28.33 27.60
232.05 31.26
-12.65 22.51
0.73 24.75
92.59 23.98
75.45 23.12
359.34 26.60
66.43 19.17
37.23 20.90
1.58 13.25
108.36 16.00
73.71 16.77
1269.75 34.83
707.39 29.28
49.33 16.66
132.26 18.23
17.63 15.60
20.49 13.45
78.44 12.31
247.93 12.44
7158.25 27.79
334.13 13.89
33.51 17.98
385.10 20.69
27.47 13.96
579.14 15.97
794.67 17.45
-6.61 12.48
715.44 17.72
84.53 19.64
19.10 14.42
62.12 10.85
159.59 24.27
15.67 17.91
303.73 24.86
27.22 14.62
30.35 22.30
111.93 23.79
773.48 28.11
111.95 21.62
75.42 29.41
140.11 18.96
15.78 12.53
163.89 27.88
1.75 14.38
35.62 8.93
21.04 22.29
18.69 28.94
69.79 14.39
67.61 29.45
49.20 32.66
58.66 31.59
102.90 20.34
-0.14 18.07
52.34 31.06
58.16 18.91
-1.66 12.03
72.06 14.97
110.10 20.64
119.60 23.84
224.17 20.17
56.49 23.64
4.45 9.27
227.07 19.24
228.60 28.83
467.09 24.15
48.69 15.81
138.67 17.92
47.94 27.10
76.04 29.75
20.74 20.60
258.22 12.71
320.06 20.54
78.16 14.72
403.05 26.35
61.93 18.40
245.09 18.89
72.54 15.44
96.09 20.56
-10.57 15.80
93.83 26.56
25.31 26.66
18.55 28.43
761.71 24.91
33.94 15.31
170.27 20.86
195.27 13.01
349.64 20.07
0.19 22.37
4.48 27.75
164.36 16.19
27.21 12.54
35.11 16.89
350.63 15.68
240.28 17.61
19.46 17.55
2080.86 28.23
95.98 25.73
23.63 23.08
93.77 29.21
311.43 33.90
2.18 12.72
302.88 23.22
16.65 15.12
54.60 15.79
19.07 14.63
1.70 11.85
3.22 17.69
352.00 22.78
45.10 18.52
-8.64 13.19
325.33 16.14
597.16 16.13
292.91 10.22
4.72 24.96
46.83 29.17
20.10 21.91
9.41 25.10
-2.23 24.59
4.43 13.63
24.95 20.06
140.65 31.84
161.92 21.50
42.94 19.46
63.95 15.70
22.54 10.10
31.67 15.93
23.63 18.56
285.76 35.22
67.40 18.82
5.98 14.71
24.30 18.08
1.70 17.15
154.05 17.24
52.71 15.21
35.01 17.76
-11.62 26.95
24.72 16.52
173.10 22.83
17.96 22.04
73.97 13.50
121.77 18.70
28.21 29.78
173.80 9.28
1259.77 10.40
23.39 14.25
62.00 22.90
141.75 30.09
178.36 32.19
130.36 32.31
75.73 30.69
-10.63 11.58
153.84 25.17
518.62 23.52
38.35 23.35
452.10 27.59
391.97 25.61
242.48 16.12
640.23 15.72
250.69 6.31
440.79 16.06
189.62 20.14
965.96 29.46
864.24 22.92
166.52 17.17
212.98 29.50
588.77 19.01
554.10 26.07
694.90 23.57
77.54 9.51
150.20 29.90
17.10 26.42
57.32 23.30
1098.28 25.38
392.10 25.41
47.26 28.31
243.34 33.88
123.18 17.12
68.43 11.99
32.51 19.60
60.69 8.90
482.33 14.60
543.66 20.16
1884.97 30.46
38.25 23.80
147.20 25.07
1631.69 24.61
821.08 29.92
82.12 18.20
206.68 17.24
10.84 17.99
9.97 19.67
50.28 17.14
181.21 23.32
12.73 27.51
283.55 21.10
226.52 11.10
137.63 11.39
75.98 21.14
156.13 25.10
-10.10 23.22
31.82 26.22
381.63 8.38
547.59 19.94
209.21 20.33
126.65 19.45
150.64 11.66
63.66 13.12
174.80 15.87
14.16 27.27
29.29 24.83
125.75 24.15
324.09 12.63
242.44 19.44
461.83 17.59
24.12 30.37
183.62 22.38
47.21 23.50
68.73 28.79
50.95 23.07
103.45 30.27
6.41 21.57
37.39 25.52
53.36 15.60
56.12 22.35
11.32 20.85
-0.07 23.38
17.45 8.66
49.53 28.93
29.50 28.39
5.99 19.16
1047.92 18.79
98.84 23.39
20.68 28.01
38.84 10.01
346.82 26.72
103.34 30.73
7.80 17.26
87.05 23.74
432.85 22.03
37.61 15.07
140.90 32.22
65.58 13.68
9.42 22.76
240.13 21.86
699.23 13.04
1.76 17.98
70.84 20.07
122.78 17.59
9.94 23.63
7.86 17.90
204.41 19.28
386.26 16.99
0.14 13.36
426.26 27.62
73.04 27.77
162.86 20.32
43.50 14.55
154.98 19.56
3359.97 41.58
939.16 21.28
232.15 17.07
210.41 26.26
220.24 19.44
79.08 17.89
42.23 10.09
63.42 8.68
1522.00 36.64
-9.83 21.65
151.59 28.01
285.69 11.26
67.51 11.28
585.30 29.28
43.77 13.58
460.23 23.21
161.99 23.90
457.83 29.75
335.22 18.20
66.48 9.47
21.71 11.83
20.10 23.77
143.80 28.93
101.96 11.21
46.10 19.39
502.41 24.19
576.14 19.85
151.60 29.20
32.22 28.90
906.87 26.48
58.77 10.98
641.80 14.96
73.32 10.98
56.58 20.68
581.75 21.99
861.36 32.58
11.38 17.75
2.99 24.05
36.01 15.77
4.28 12.83
15.31 11.53
153.89 17.24
1133.40 21.21
115.88 12.11
35.14 8.24
105.24 22.20
61.58 29.80
92.52 16.86
-7.28 12.84
1.52 31.08
59.29 25.58
-6.82 30.13
469.94 20.48
31.72 24.88
515.36 36.61
17.60 20.73
-1.44 8.38
3.65 14.02
25.93 27.32
-0.98 16.44
-2.04 18.16
544.14 30.54
1.48 25.16
46.29 12.60
272.60 17.38
66.47 5.30
2212.44 34.62
66.27 30.33
158.21 25.15
124.98 21.13
64.41 30.28
499.50 23.35
461.70 13.28
235.67 12.87
452.89 20.50
79.66 26.00
14.73 9.11
233.81 20.17
283.62 11.79
16.76 28.11
49.57 30.27
131.89 25.93
46.98 20.86
316.51 7.58
485.99 11.89
103.92 24.45
8.66 14.26
313.11 20.76
824.20 31.75
-16.54 27.04
539.31 21.77
11.97 19.43
299.71 21.95
50.38 13.53
8.28 21.20
401.88 30.86
2228.19 27.05
-5.98 19.73
433.52 25.77
6.92 11.28
1188.87 31.67
70.68 8.17
317.17 24.65
200.22 25.71
97.61 25.39
233.04 21.85
14.85 16.61
1287.52 31.39
4.97 10.81
125.13 17.18
103.24 26.13
-6.54 24.66
167.21 30.64
73.55 29.17
275.75 13.93
11.42 10.44
23.33 17.23
167.75 18.69
70.75 15.63
395.64 13.39
274.87 17.17
125.82 28.06
9.98 30.38
529.70 21.69
80.71 21.16
-3.68 31.32
137.41 15.39
-10.46 11.61
-3.98 28.66
147.42 22.70
124.84 27.70
-2.90 27.71
136.26 19.92
79.04 22.84
44.04 26.47
185.65 24.68
5.69 25.53
124.79 22.64
3.35 25.33
293.98 22.00
59.71 8.42
81.09 26.30
219.94 22.14
398.56 17.65
12.37 18.21
20.49 18.87
53.67 9.28
347.01 13.40
388.50 22.25
486.95 35.54
502.01 14.03
130.04 22.65
70.29 15.40
954.69 24.74
136.50 14.37
36.88 25.18
39.48 26.36
195.14 12.80
310.82 21.46
324.17 26.66
8.13 28.32
34.79 28.91
218.71 22.33
1347.11 27.81
278.42 27.23
617.93 28.39
296.88 24.96
2760.12 22.62
40.05 15.99
234.41 9.99
470.84 28.11
670.04 21.63
143.85 17.81
173.29 26.93
641.14 26.57
515.62 25.46
245.76 24.49
185.37 30.82
1380.37 12.27
96.12 13.14
781.98 20.82
716.52 30.47
215.15 18.33
138.24 20.02
400.13 20.30
682.47 25.44
196.71 10.91
282.27 21.52
1362.06 24.63
135.37 16.11
-8.15 19.34
439.09 23.87
43.59 21.83
556.94 29.97
-5.25 27.80
10.34 18.62
72.65 18.63
10.70 15.24
184.56 16.14
178.90 8.47
528.09 20.64
911.62 24.28
206.56 21.86
-14.96 16.42
0.32 18.72
43.29 9.69
30.31 14.48
407.93 22.15
66.65 14.07
339.48 12.66
-2.48 29.98
248.56 29.86
247.75 20.53
10.76 17.94
240.05 18.72
415.08 26.27
88.19 24.25
1.15 21.27
98.54 31.52
193.49 19.66
-8.94 11.21
145.82 22.73
97.11 28.36
170.16 29.12
563.68 22.77
20.47 23.82
117.20 22.92
10.24 23.94
1.08 19.28
17.44 30.78
763.47 26.61
100.52 33.78
22.51 19.77
175.84 12.40
537.36 25.43
14.72 24.94
958.68 24.29
3.01 11.79
26.14 24.32
95.19 11.63
312.40 18.52
0.63 14.12
-9.41 23.68
19.18 11.39
317.39 22.38
470.48 29.48
225.21 29.63
104.95 18.49
459.89 13.97
120.55 13.38
2515.94 38.31
78.29 15.57
67.44 28.42
13.43 8.64
284.60 17.28
21.70 20.06
36.94 23.63
376.16 19.57
442.41 27.08
30.93 27.39
3232.43 41.00
186.78 12.18
175.46 19.21
217.68 25.51
0.84 13.73
41.74 18.04
22.64 13.04
77.29 13.33
171.98 25.83
12.85 10.42
42.75 13.22
109.67 30.45
10.13 27.12
132.73 11.84
31.48 21.22
190.50 25.79
223.26 29.08
24.65 26.64
12.06 14.19
88.16 17.39
72.99 19.64
233.55 28.86
12.64 27.88
53.42 14.19
255.69 11.50
364.45 23.46
283.04 22.75
6.87 11.02
217.46 13.85
52.00 16.01
507.18 18.34
7.34 8.35
385.68 28.31
41.82 24.11
49.84 23.05
126.92 5.50
-9.42 17.15
43.78 16.02
48.35 5.77
-2.67 10.52
175.24 27.78
19.95 28.13
58.40 14.82
118.17 16.95
12.72 14.30
364.17 24.05
22.38 16.82
392.26 25.41
94.83 24.09
103.36 12.91
104.21 20.54
1.97 27.77
55.76 21.01
23.29 18.42
1.21 9.97
11.85 17.72
206.13 12.97
146.26 18.53
45.49 24.66
251.57 19.08
12.48 11.97
227.47 14.16
26.33 13.40
117.91 33.94
101.65 21.36
242.66 20.72
152.44 31.89
7.91 28.67
380.53 14.61
140.14 26.43
750.53 29.81
-8.91 29.12
115.86 26.66
55.78 16.95
28.68 5.90
673.95 15.71
9.68 10.02
-5.62 23.83
163.19 12.14
678.61 21.02
120.60 22.65
525.17 22.71
706.78 29.85
250.98 32.67
53.35 22.00
141.26 29.68
159.54 21.03
447.65 30.96
276.66 21.92
334.72 28.81
451.19 23.88
1341.59 24.34
866.56 26.29
143.34 20.96
53.62 29.94
280.10 20.22
229.18 26.24
114.39 16.40
456.92 25.52
1760.71 31.19
2663.30 35.50
17.99 6.10
55.98 20.31
265.44 17.46
22.99 19.77
8.16 16.40
755.15 18.83
37.12 22.85
190.99 22.77
38.23 18.16
3282.25 31.68
57.45 6.74
64.04 19.62
72.14 10.79
25.18 22.71
248.06 16.79
-2.97 16.25
95.17 20.84
281.36 19.57
16.00 10.46
29.94 28.00
137.09 14.74
-0.69 18.12
40.59 12.56
41.81 17.14
619.45 17.64
66.46 6.62
10.07 13.71
7.44 3.55
5.44 12.37
91.65 31.16
13.18 21.12
48.62 27.02
-2.68 18.29
-7.64 33.77
18.76 20.82
-0.74 15.71
206.97 15.73
5.76 31.97
19.81 13.91
69.89 25.17
30.58 15.75
512.45 20.98
10.38 15.57
15.56 30.40
26.72 13.18
31.09 23.39
139.36 18.17
291.10 17.86
56.13 15.83
11.24 29.76
409.92 19.77
46.87 23.77
17.13 10.65
11.42 28.25
195.46 22.94
92.98 14.13
92.91 23.58
11.68 26.42
2875.17 14.69
203.91 34.61
300.57 29.45
242.94 22.68
799.27 12.28
155.22 15.15
1933.88 23.87
19.46 29.78
78.71 15.74
372.61 31.76
613.60 22.52
9.39 31.39
245.35 20.21
60.52 14.83
65.38 12.47
236.78 23.83
279.48 29.98
73.20 17.90
118.91 13.58
358.93 15.68
18.26 25.14
102.00 22.26
162.39 29.69
2912.36 20.74
1565.44 24.06
78.06 16.21
893.58 22.41
71.53 30.96
663.74 23.11
317.93 25.42
1244.77 29.16
81.37 10.40
44.82 7.87
173.17 27.15
435.46 34.55
392.94 23.84
311.41 13.50
219.10 17.13
602.36 24.81
-1.83 23.06
204.16 18.14
695.46 28.62
1410.11 23.20
1010.42 24.08
-4.79 15.70
7.33 25.31
81.12 30.03
59.13 11.67
135.37 19.30
54.43 23.96
567.55 31.86
267.52 17.80
-3.44 10.06
416.21 20.98
155.75 16.26
61.09 25.96
20.11 28.77
2015.01 39.27
34.66 10.31
218.63 17.26
-5.64 19.04
389.65 27.80
815.49 24.45
1717.99 21.56
448.29 22.97
125.14 18.21
614.51 32.36
31.50 21.22
105.83 24.10
52.60 27.25
1363.64 12.86
49.64 13.54
91.34 19.58
445.94 24.84
89.40 11.39
-4.64 15.22
23.34 9.57
-0.07 16.14
9.19 21.49
34.54 27.82
0.46 18.83
23.52 31.39
162.82 15.54
34.62 31.15
26.36 9.21
139.73 31.54
134.45 11.07
75.81 10.21
558.49 19.65
256.75 31.52
368.71 22.29
18.29 21.97
149.18 25.68
314.15 21.37
271.71 24.12
17.09 28.10
384.45 26.26
534.39 22.23
21.96 15.23
9.22 22.00
57.87 9.53
43.82 20.30
18.53 16.23
72.85 10.77
51.41 30.43
-9.23 30.05
58.23 20.42
520.64 34.76
527.05 20.82
-10.71 24.62
764.98 29.79
114.65 27.63
189.57 19.24
59.19 28.21
67.94 31.38
32.35 18.08
792.28 26.39
228.17 23.97
484.21 32.20
504.95 28.20
1608.53 33.38
2421.48 17.65
2945.18 37.40
106.83 26.11
204.74 17.04
25.25 28.97
7.47 12.14
130.90 23.45
68.00 27.41
1437.41 35.49
54.54 9.52
-18.69 21.70
102.99 18.25
1.95 11.45
235.06 23.15
-7.27 7.24
108.23 20.37
360.99 22.40
10.14 10.32
43.87 7.06
90.26 28.56
203.41 30.19
1.27 27.06
8.42 18.72
833.22 23.39
491.71 16.59
40.88 13.13
531.60 18.44
271.25 24.20
5.26 19.27
21.14 12.15
12.13 20.05
31.85 32.03
81.49 34.18
402.42 29.55
37.98 27.51
180.36 14.93
2.68 21.57
-10.37 23.02
7.35 14.93
15.15 23.75
-1.30 18.26
134.37 16.56
40.44 22.77
31.75 21.31
10.87 18.11
33.11 20.37
327.24 33.80
222.85 31.54
102.59 23.95
471.13 23.85
67.50 27.00
411.81 26.28
64.52 21.20
82.54 23.00
-5.74 7.13
588.15 22.48
7.96 25.36
899.55 26.09
657.29 21.18
37.43 22.52
386.22 23.28
321.72 35.55
-1.52 17.94
88.42 31.65
96.20 15.65
1056.95 29.04
316.55 28.84
177.17 19.35
254.18 16.13
201.08 15.91
17.79 28.45
118.54 8.50
213.89 18.83
850.16 30.99
1420.11 31.37
31.44 19.07
152.02 10.86
450.19 18.57
6153.76 37.58
67.45 10.93
144.39 30.94
643.48 23.00
229.43 19.65
191.74 15.80
64.18 31.31
18.90 24.29
214.54 19.96
577.76 20.40
20.95 25.55
642.68 26.77
264.42 16.92
939.25 13.36
1319.05 22.06
-8.53 13.90
483.27 26.19
154.40 22.60
126.94 26.34
-17.40 18.29
164.81 34.08
10.40 16.03
299.66 23.74
54.87 21.21
5.99 21.82
28.53 14.47
-7.57 18.86
136.74 17.90
582.08 22.71
9.43 21.49
31.99 23.71
59.91 16.35
38.40 11.59
23.09 19.86
354.35 24.16
79.66 16.56
834.70 25.88
251.64 26.47
124.38 25.52
501.07 26.43
-3.39 16.96
42.36 17.38
72.37 18.45
189.79 22.07
-4.96 24.88
-11.26 19.16
11.44 31.88
67.01 21.05
40.41 15.08
210.04 12.85
26.89 30.33
19.95 14.53
496.91 28.93
27.65 28.64
311.00 24.77
8.06 28.22
340.64 26.08
120.83 18.65
45.62 28.34
579.07 28.85
287.39 32.09
19.19 12.84
542.73 26.49
278.96 31.69
11.89 14.88
141.85 19.09
49.45 21.89
308.80 16.69
1038.23 14.63
19.40 21.17
233.71 17.64
1219.29 27.02
0.00 8.79
250.31 26.45
99.27 29.22
244.84 12.90
534.24 22.76
-1.80 22.85
169.02 19.25
-2.10 3.67
205.17 32.21
9.89 18.63
52.38 4.22
854.56 13.63
716.54 32.80
282.00 14.90
310.41 21.47
199.53 36.08
45.74 15.02
107.13 19.16
431.69 19.85
92.98 26.84
82.83 17.96
64.52 18.03
45.63 29.56
34.38 18.63
586.34 22.97
1326.66 28.41
165.61 18.91
820.90 20.92
229.60 22.38
109.96 26.42
245.87 21.55
32.63 28.80
38.73 17.42
322.02 12.12
64.42 23.76
31.29 15.41
2573.82 34.81
142.48 19.11
179.80 16.09
54.35 8.85
6.12 26.04
24.08 27.28
106.28 22.27
2105.37 24.06
-6.89 13.42
111.39 21.68
143.67 14.50
645.18 22.08
40.34 27.75
-4.86 26.15
33.27 28.29
33.93 10.89
186.75 24.12
32.88 16.78
5.50 12.88
228.37 12.88
332.73 16.94
56.14 9.32
18.76 20.63
36.38 17.41
162.86 17.55
17.42 14.36
-4.25 10.82
87.79 19.15
22.72 17.40
-1.04 18.17
74.53 26.60
26.19 18.80
4.15 29.01
31.42 22.25
-5.22 28.37
7.73 21.46
16.32 28.25
78.08 33.94
15.31 20.09
-0.84 14.41
75.50 30.89
22.47 15.19
4.96 13.45
88.06 15.36
223.03 21.45
202.67 12.54
14.30 32.45
20.15 20.72
86.56 18.37
363.89 14.19
132.97 22.62
167.50 17.10
256.10 31.85
731.81 30.87
569.21 28.55
25.17 11.23
795.99 24.04
20.27 24.68
318.15 16.25
19.38 22.91
-2.18 14.58
3617.59 36.26
46.59 15.33
22.64 18.15
248.18 18.18
104.81 25.48
7.50 11.97
-19.47 23.52
27.31 32.02
686.24 32.41
1486.71 36.71
0.02 18.87
7.49 20.56
192.82 31.94
376.22 14.56
315.44 20.38
192.99 33.86
0.26 26.88
282.31 18.03
7.98 22.79
261.92 15.80
47.19 15.50
215.34 28.00
5.35 26.81
5.90 4.65
662.32 25.13
300.42 27.33
58.70 18.00
351.83 20.05
328.64 25.65
305.88 30.36
604.47 25.66
114.85 5.18
23.62 17.15
30.81 17.20
89.11 25.53
1305.27 32.60
136.86 13.50
81.55 20.84
9.03 7.92
56.75 18.84
31.60 11.35
646.84 32.62
-6.04 20.47
10.37 13.59
396.39 23.44
1042.61 23.72
719.69 14.78
7.51 15.91
25.89 10.37
84.45 15.88
1.57 11.90
-3.22 13.34
36.03 27.44
42.66 13.83
36.39 29.46
837.18 23.53
35.79 23.77
16.10 28.49
120.38 18.92
81.07 21.66
25.32 30.52
26.55 15.59
41.03 29.62
29.32 15.31
46.62 34.08
12.48 14.81
100.32 27.18
2.72 20.84
13.71 24.39
670.47 22.36
108.49 32.69
-0.67 20.44
9.90 14.85
936.21 33.92
875.34 24.20
546.36 24.64
7.56 23.88
510.00 21.93
3.59 31.82
24.37 24.89
26.48 14.54
752.47 31.76
255.21 25.73
782.91 27.57
283.31 31.06
17.36 30.10
651.31 29.72
31.84 15.73
379.43 25.46
1766.64 33.60
53.71 14.04
4.02 21.18
892.23 18.08
763.41 22.98
91.83 28.08
1912.27 29.37
251.57 28.40
700.57 27.40
13.19 5.57
69.82 31.48
167.94 17.55
179.18 13.21
3080.42 38.97
287.46 17.24
48.81 10.05
195.21 29.70
29.88 17.91
238.38 22.97
5.57 16.29
110.15 30.62
687.09 29.96
1637.60 32.19
191.90 26.17
299.88 21.44
67.81 14.92
37.19 16.92
52.27 11.75
60.73 21.90
12.44 14.27
82.29 13.85
61.86 30.29
164.38 13.26
0.04 24.58
181.88 25.60
167.40 5.65
82.10 9.57
20.05 18.44
104.38 25.43
-4.54 26.79
132.41 31.81
62.75 24.58
50.57 22.93
44.55 14.03
18.58 18.86
450.58 19.85
154.31 6.64
67.88 14.05
61.37 11.48
1.08 24.38
70.71 24.34
100.13 26.41
463.69 21.22
107.86 20.62
3.84 15.17
1143.78 20.03
-7.27 12.30
96.22 22.41
89.21 11.45
49.15 13.53
50.79 18.34
0.54 14.06
71.88 29.82
934.64 28.02
3.22 27.39
348.34 19.49
255.81 25.98
83.37 28.40
385.63 19.69
296.99 17.92
19.06 30.18
755.28 31.17
102.08 18.94
35.48 30.21
29.00 8.12
901.49 22.38
-13.88 22.60
358.85 13.47
44.52 21.40
24.67 15.03
26.65 24.50
47.41 8.73
73.84 15.85
212.48 23.99
430.10 38.85
37.71 10.70
12.21 29.40
1987.93 35.50
131.65 26.93
2418.94 27.06
5.56 24.46
862.86 25.78
376.52 14.91
-3.40 6.55
61.25 18.86
387.90 28.94
450.38 29.02
11.28 24.46
48.91 16.24
579.59 24.62
257.67 31.69
7.90 18.63
403.61 20.58
58.42 11.61
264.32 21.65
44.39 20.46
21.40 28.29
10.30 17.34
170.31 16.35
44.29 20.75
14.12 25.20
18.97 20.48
383.21 17.53
227.17 31.46
78.44 19.40
1434.36 28.64
191.79 33.11
311.91 24.68
6.59 22.82
1.67 12.10
437.62 24.82
-10.70 25.56
250.38 21.68
732.04 23.02
202.52 18.76
95.99 8.39
34.84 19.06
74.40 27.07
220.60 20.13
465.82 30.58
311.62 19.49
28.64 17.50
19.40 27.83
-5.03 26.15
53.49 28.42
123.34 30.17
98.95 22.21
291.55 17.34
175.28 20.66
143.16 11.97
75.10 18.32
126.00 15.46
7.97 4.45
3.35 20.56
132.55 22.88
56.93 32.41
125.31 37.34
90.81 28.12
1118.09 24.84
-1.13 20.02
80.95 33.24
167.29 24.09
-4.21 9.26
19.62 31.31
34.13 13.24
64.36 31.48
358.19 27.26
642.04 13.59
58.36 29.10
87.41 12.36
236.47 12.26
12.09 15.77
-0.88 14.99
136.67 22.68
50.46 28.25
20.71 15.96
50.05 27.75
40.61 21.07
63.79 15.83
573.91 22.15
10.34 23.30
13.01 11.51
71.48 9.78
75.83 19.20
95.08 24.23
518.98 30.51
739.50 18.66
325.17 30.07
894.44 25.26
131.83 27.52
111.31 13.13
-9.87 24.84
299.01 23.81
51.30 21.48
94.59 14.84
127.23 14.20
138.32 29.55
17.97 18.06
41.17 28.55
502.47 18.40
512.16 11.56
1323.14 27.61
137.29 26.06
100.59 18.58
461.44 17.64
45.80 14.38
23.06 28.84
37.08 15.31
1788.26 25.91
92.25 17.48
378.01 33.39
2.31 17.00
421.31 7.31
221.96 19.23
584.53 9.66
80.41 29.71
411.52 22.85
-5.73 19.73
136.33 28.14
-9.96 13.55
44.09 29.12
47.73 13.49
-3.59 10.23
222.87 26.78
1443.07 21.55
11.18 14.02
211.36 21.46
55.11 8.72
395.57 30.96
159.25 12.80
92.72 20.85
28.49 15.13
14.54 8.34
206.43 22.34
425.52 17.96
212.86 11.63
15.73 9.32
165.86 7.95
10.14 11.30
324.56 22.85
-0.85 8.80
28.94 5.52
262.35 29.08
325.90 25.35
215.40 26.04
86.77 14.31
187.47 19.01
34.50 19.46
60.96 14.40
75.05 11.23
6.54 8.66
475.83 17.70
93.13 19.95
78.65 11.63
26.84 8.71
761.64 20.23
99.62 12.22
-0.37 7.97
98.24 13.33
785.25 19.13
15.02 16.75
0.03 6.43
369.30 19.26
-3.99 24.75
210.58 26.82
3.37 27.15
9.10 18.05
2481.52 13.28
160.00 16.14
-4.23 22.85
69.99 17.70
46.10 16.55
117.44 10.36
9.19 27.76
4.45 20.30
45.13 15.47
10.88 10.24
28.21 24.37
962.06 28.31
1197.96 16.24
457.36 25.59
21.94 22.76
244.63 19.14
148.23 12.11
173.44 16.44
8.96 17.40
10.03 20.63
7.03 24.25
16.79 15.60
2787.30 37.93
102.19 26.11
103.42 18.08
10.87 27.22
619.66 30.34
151.69 21.45
38.27 30.17
48.95 20.52
73.10 12.99
4.16 23.89
459.63 20.56
308.92 18.52
15.41 20.98
157.20 27.64
584.74 28.52
594.66 18.07
173.72 25.22
168.67 18.41
136.47 31.59
174.91 21.18
65.19 14.69
259.24 13.92
193.12 26.88
164.61 23.91
565.91 22.01
14.99 17.75
41.44 25.70
207.32 31.70
413.46 24.83
3.84 21.51
38.55 16.10
19.38 5.34
244.88 24.60
13.41 13.63
-5.92 26.99
150.78 31.56
294.72 21.99
8.31 11.59
25.47 22.39
566.94 23.66
109.50 21.59
149.85 28.87
22.02 24.21
34.75 16.55
343.94 27.68
5.52 20.36
341.32 18.08
486.02 15.26
1.77 16.64
164.51 14.97
110.19 18.96
4.57 16.54
-2.94 34.39
182.08 18.76
454.93 25.76
103.66 27.32
146.16 21.74
34.05 30.14
39.89 11.00
144.86 21.98
159.71 27.74
79.18 30.51
33.47 16.55
103.75 5.21
197.12 32.63
179.83 26.72
-3.83 4.49
176.03 31.38
163.28 26.01
166.77 19.28
151.85 29.81
114.86 24.91
7.17 25.27
176.52 17.55
277.43 18.71
221.16 22.66
8.22 13.51
39.03 14.23
388.75 26.70
6.83 27.72
54.69 19.97
-1.08 22.83
474.78 22.20
233.49 19.69
526.94 16.91
13.84 4.40
117.59 8.99
2.26 27.76
71.63 24.75
68.62 31.12
90.68 25.09
15.20 30.10
45.13 12.15
257.17 19.21
41.71 22.25
869.47 33.23
191.94 16.67
598.92 18.33
492.39 20.54
644.50 33.68
266.16 9.93
65.18 27.13
3.30 15.69
728.02 36.04
23.11 28.72
75.05 24.71
302.66 14.16
21.83 10.04
47.44 18.52
250.19 35.66
176.14 10.57
-0.49 10.72
112.38 28.08
122.55 14.89
13.83 27.80
157.97 8.73
7.46 12.25
160.94 20.35
17.50 23.18
-9.07 17.82
508.24 17.69
466.45 11.15
477.10 24.87
23.75 10.11
238.99 20.53
206.27 24.37
2069.83 27.77
84.94 19.49
35.40 18.98
136.48 15.88
45.94 7.01
195.06 28.16
13.47 24.07
307.65 17.98
48.58 21.68
55.11 14.08
-5.91 25.61
24.61 15.31
6.62 20.78
43.01 21.16
256.57 20.91
-0.86 13.67
195.53 12.91
51.21 15.25
28.80 26.21
115.07 17.65
28.43 10.20
32.92 22.82
198.48 19.42
224.81 23.25
618.21 25.45
49.00 21.90
299.45 12.48
211.42 22.69
1221.41 32.08
103.82 21.90
61.03 5.44
162.51 21.92
1120.48 30.20
95.95 21.14
39.85 9.71
954.81 31.39
167.34 24.28
132.19 29.30
178.21 17.39
137.01 23.95
43.09 14.28
285.40 16.57
35.45 28.29
239.58 23.85
5.04 22.27
453.86 17.36
26.07 9.41
198.58 16.08
51.56 18.78
12.96 28.39
2.31 20.10
1693.04 22.66
14.33 15.49
564.39 34.01
442.77 24.79
157.01 31.75
57.09 15.57
1.34 23.40
141.11 15.90
636.94 27.49
15.18 30.20
309.66 11.18
19.33 24.79
337.24 37.92
643.29 21.89
73.50 15.01
48.60 18.96
196.16 29.77
-13.79 17.76
38.15 25.17
316.34 25.25
153.11 19.05
142.32 32.69
37.36 20.10
61.52 12.58
-6.60 23.19
21.39 17.43
71.39 3.52
1511.62 25.99
384.04 22.12
1666.27 30.29
98.74 9.00
1141.77 25.32
109.71 28.38
377.19 25.09
85.59 11.44
102.45 24.50
737.65 20.76
139.16 19.27
159.34 30.21
40.29 26.83
243.66 13.37
204.09 27.77
187.78 18.22
155.31 13.10
141.88 30.21
139.11 31.81
11.44 21.91
89.74 12.01
29.38 32.87
39.93 17.89
25.59 12.38
250.50 31.51
56.38 26.03
-3.17 10.19
348.11 7.40
380.69 15.84
350.03 26.36
455.94 21.76
53.90 10.48
37.32 8.81
108.12 22.07
17.92 13.36
24.28 17.43
634.66 18.33
238.11 16.24
16.31 22.46
52.00 14.43
-5.83 21.56
-2.72 9.74
8.96 13.48
24.37 31.51
-1.82 19.66
303.32 20.37
140.14 24.76
5.56 28.19
-12.11 25.79
15.97 8.27
10.39 3.76
293.31 21.16
14.57 28.16
27.74 26.42
-18.17 26.64
81.89 23.35
3.45 26.25
3.53 30.88
3.74 23.72
84.00 27.24
41.39 29.18
160.09 16.39
115.42 26.14
-2.05 11.81
63.95 16.44
365.61 25.50
221.53 13.22
100.32 33.92
712.36 25.83
81.46 26.14
671.74 18.68
70.52 23.41
71.94 25.54
-3.72 12.37
367.11 22.44
-3.67 24.50
108.41 20.10
-11.09 21.97
2228.27 32.72
92.86 29.40
997.14 35.98
295.89 22.78
360.76 27.82
-6.10 27.05
42.33 16.16
186.04 13.90
22.76 23.53
208.13 15.65
691.63 17.21
216.46 22.68
740.02 20.95
271.34 8.51
-0.88 28.26
675.29 25.86
38.90 23.45
88.68 32.35
68.47 21.29
351.39 27.46
341.00 21.91
824.20 16.59
-0.49 22.56
480.00 29.42
102.16 13.84
43.24 26.19
274.20 22.69
66.35 15.99
-15.13 20.71
633.72 20.50
178.05 22.86
267.54 18.50
-2.65 9.02
-2.22 29.15
111.08 28.96
1143.07 34.50
38.27 22.19
28.75 14.76
185.91 22.47
90.22 17.61
12.19 13.94
52.66 21.97
19.37 26.98
98.02 16.87
12.87 23.46
174.57 23.04
-0.05 13.18
218.09 22.48
52.59 13.89
604.05 28.15
66.18 13.73
10.72 21.33
1428.79 22.17
161.09 19.09
20.60 30.92
-0.01 21.03
336.74 32.18
108.06 29.94
587.98 18.98
122.26 19.26
43.66 30.18
110.54 18.27
241.12 16.05
14.10 7.94
50.98 19.70
91.67 15.86
947.18 15.15
6.74 28.50
6.00 21.85
2.47 29.85
37.71 27.42
134.47 12.85
18.78 8.76
442.39 22.81
6.60 22.39
911.82 16.28
564.96 27.43
30.16 18.69
461.92 9.44
497.01 32.87
302.84 14.91
77.12 12.97
28.36 14.47
105.46 20.75
-4.63 15.23
901.86 11.75
269.25 36.77
37.43 21.17
11.13 6.31
166.43 29.24
249.97 23.34
35.01 21.32
436.79 23.86
2609.51 39.02
249.86 17.64
354.03 24.51
79.85 28.83
338.01 25.41
-0.63 9.05
781.13 8.52
54.09 18.83
250.58 24.17
10.77 23.77
-7.15 25.63
-11.16 13.17
59.82 12.96
7.25 15.24
1.07 17.16
144.38 28.25
614.89 22.15
60.32 12.47
84.31 24.93
586.90 22.15
131.18 34.89
197.46 27.76
880.71 18.41
139.94 23.59
22.88 20.83
192.98 19.63
65.81 9.39
88.18 15.66
5.70 18.41
95.60 12.35
70.45 14.36
257.32 24.85
2.65 16.92
-1.94 28.30
93.54 15.98
604.96 22.09
61.10 32.67
18.75 17.64
3.29 25.57
14.76 21.64
15.83 12.73
22.07 32.73
110.53 17.31
17.68 25.65
-0.95 20.69
7.44 30.29
10.83 15.16
54.61 26.14
89.93 14.30
0.68 29.40
25.19 15.19
-4.95 24.39
74.69 21.67
-2.36 29.14
17.12 15.60
124.43 5.92
353.46 25.01
2938.19 31.04
206.53 18.17
71.55 22.49
311.27 30.25
330.48 16.30
30.71 30.57
357.28 25.11
402.43 23.62
1413.46 27.36
7.07 13.71
30.36 31.12
161.10 11.19
462.42 26.37
1.53 23.71
2.18 31.87
9.04 15.59
107.23 28.79
473.09 22.29
115.70 28.43
43.72 20.01
1239.48 20.41
279.53 28.79
175.89 20.52
13.77 12.69
466.59 11.68
25.38 18.25
445.21 33.10
12.43 29.86
5.65 15.43
2270.45 35.84
99.99 25.89
6914.51 27.23
156.18 32.01
683.37 24.80
61.03 23.30
19.49 28.16
-2.88 14.18
1.49 21.72
1228.61 23.43
244.94 25.45
1011.73 29.83
161.53 28.40
28.98 9.70
127.29 20.88
70.02 22.38
1074.24 20.36
268.73 34.72
80.79 30.03
252.19 28.77
298.03 22.49
151.00 19.84
463.05 14.79
-0.03 27.86
102.42 20.11
-0.64 12.74
385.68 11.55
82.13 24.12
603.05 26.87
19.80 11.68
77.75 21.19
303.52 19.38
24.84 12.44
24.26 5.08
71.95 25.82
327.74 22.72
678.41 21.38
18.11 21.09
8.94 15.50
308.02 24.53
16.52 10.10
153.24 14.80
125.11 18.43
0.29 9.48
55.57 18.31
-2.83 16.23
67.70 6.04
19.31 27.71
59.16 14.03
633.29 27.31
297.74 29.89
856.10 24.23
46.60 18.83
999.29 24.98
181.20 24.56
553.86 19.39
30.90 20.45
150.29 13.21
910.24 22.89
124.93 17.15
157.67 15.43
2.46 22.33
23.40 17.80
259.33 18.32
-17.94 26.69
80.84 17.21
8.35 23.84
233.19 24.02
329.85 20.65
6.50 9.27
-8.74 28.45
21.45 7.96
3030.23 27.20
154.21 24.34
56.58 5.21
298.49 19.59
724.87 19.71
57.61 30.83
195.48 28.51
115.10 17.53
37.91 31.12
193.05 16.80
30.50 18.82
1901.92 24.03
24.75 14.72
81.98 21.67
7.91 32.11
178.73 26.04
21.27 16.47
23.41 13.21
-0.03 11.34
94.06 28.61
963.11 29.53
42.68 8.78
739.29 25.29
34.25 27.96
202.68 22.78
30.71 14.12
2706.06 30.94
42.65 20.78
420.19 15.99
476.24 26.30
64.87 25.02
180.71 21.22
548.85 19.62
5.89 14.62
247.05 13.48
65.12 19.29
153.56 29.61
534.14 14.34
1513.07 29.47
193.86 18.38
438.70 25.84
337.17 35.54
139.87 14.50
82.79 24.08
130.58 23.97
349.77 22.03
292.59 16.50
620.14 19.10
26.90 29.18
269.84 23.93
451.65 16.92
433.48 21.11
8.01 22.32
492.44 29.12
661.34 25.37
0.47 26.31
702.59 29.06
97.57 12.54
4.62 21.29
316.80 11.19
88.85 27.93
50.03 29.64
43.53 17.88
147.55 26.15
13.35 7.45
261.75 24.32
15.13 9.70
30.47 17.71
391.83 19.66
310.63 23.00
214.97 21.81
8.33 14.71
56.61 10.24
53.35 17.14
201.93 26.05
48.53 12.33
18.91 29.89
27.98 30.47
133.68 29.47
199.06 18.90
10.36 28.97
627.40 25.06
-4.78 28.22
475.53 22.25
-5.64 27.49
60.67 21.59
3.96 30.44
46.51 21.17
426.28 17.75
98.78 9.96
1691.24 23.80
28.41 24.35
153.60 20.85
152.51 17.49
103.10 31.08
1447.32 26.99
-20.77 26.00
789.41 28.36
224.12 19.16
11.47 6.92
1267.54 28.38
45.58 30.83
439.17 18.95
-0.34 13.33
300.50 27.23
20.42 23.37
43.55 28.87
1854.90 33.95
333.31 20.34
27.75 20.15
148.40 25.39
183.26 12.41
139.09 22.26
1091.32 25.06
269.71 28.86
280.92 29.18
54.72 17.58
51.18 27.69
1675.66 21.08
299.22 30.68
114.98 6.02
23.56 22.12
126.95 18.97
459.02 20.01
82.35 29.37
46.35 19.83
581.96 22.25
149.27 16.64
18.73 19.61
21.98 28.03
63.83 18.33
218.05 12.41
7.37 21.62
5.06 16.05
156.77 14.84
135.88 30.70
148.73 24.43
10.32 10.47
667.49 15.70
136.57 16.49
-1.96 23.15
55.49 30.95
370.16 25.71
226.24 17.34
196.51 9.28
145.72 28.48
15.75 25.54
910.62 31.79
33.17 14.29
28.34 9.40
55.71 22.81
14.90 16.34
38.28 18.94
879.23 26.44
-0.12 15.61
15.70 17.21
7.65 15.25
15.34 21.83
-1.95 11.09
148.24 17.88
126.39 27.85
280.34 13.89
169.84 23.23
213.64 28.90
119.10 11.78
462.06 26.94
175.90 11.47
-8.63 10.50
566.89 29.26
621.41 17.48
62.70 11.24
156.03 19.25
126.57 10.86
169.70 19.30
98.23 5.69
446.84 23.44
173.94 25.41
2286.20 24.90
324.30 23.83
-0.80 26.64
9.99 20.44
1709.66 30.91
273.78 25.12
153.42 19.17
308.53 21.38
103.89 19.74
57.15 23.54
296.78 33.06
56.09 21.94
448.55 21.06
246.23 22.30
15.66 14.79
130.88 18.55
55.40 9.68
143.71 14.35
530.48 31.88
334.21 20.27
227.91 20.71
1076.53 24.30
-2.99 11.29
300.94 21.81
31.67 25.08
22.40 28.86
480.17 28.43
454.33 19.06
1638.56 24.75
32.89 13.56
338.57 12.80
45.10 20.80
468.08 17.88
452.06 16.12
567.41 22.20
151.88 27.38
1501.93 33.28
435.26 15.30
141.20 15.10
35.94 19.43
173.64 29.81
25.09 23.08
490.14 15.51
386.30 35.99
92.05 22.14
352.65 30.53
443.66 25.67
221.53 17.81
175.57 9.34
14.37 12.15
5.10 5.15
129.10 25.10
120.93 18.60
415.07 19.31
11.07 19.32
378.06 21.77
35.77 28.81
14.42 17.85
224.90 29.02
15.18 20.32
122.47 13.74
-13.61 19.65
12.25 17.53
10.76 11.41
12.55 14.55
60.02 11.61
18.75 13.83
21.36 22.31
101.37 16.11
-7.37 18.88
153.37 11.05
13.26 28.55
14.67 13.92
105.64 21.08
49.05 9.56
1153.28 22.08
17.96 28.31
109.62 18.88
716.21 24.79
107.12 30.46
318.71 20.30
115.58 22.47
176.17 30.77
113.83 24.04
22.32 13.99
834.79 32.95
257.73 32.74
66.85 17.66
1429.78 30.01
43.36 19.17
226.45 13.02
566.51 28.43
3061.30 41.10
184.84 26.88
3330.35 15.21
21.77 24.81
1378.25 21.91
200.95 12.32
731.21 21.68
5.85 24.54
35.80 20.30
27.72 14.17
34.49 17.44
85.91 16.88
170.26 13.82
120.63 19.74
439.26 10.13
86.87 28.32
143.51 23.28
193.96 15.47
4557.53 21.22
71.60 19.52
33.74 14.25
22.10 29.61
31.43 17.61
5.64 28.83
394.16 28.77
592.85 21.97
12.74 23.42
648.79 24.94
46.64 7.47
9.34 29.21
662.23 30.25
362.02 23.62
2745.95 34.89
36.79 11.80
69.41 16.65
70.84 28.15
44.89 19.46
104.60 25.57
-6.48 17.14
525.31 22.10
226.79 19.64
238.82 10.05
179.56 22.27
140.50 27.32
206.38 22.30
33.15 8.87
461.11 23.20
151.34 33.87
407.46 29.35
518.37 28.03
119.92 23.62
29.07 28.28
660.68 25.88
278.22 11.26
154.10 27.38
237.15 18.34
152.11 23.94
61.34 15.79
2.77 25.14
553.96 28.14
505.43 22.38
109.28 24.16
23.18 8.72
-1.54 26.89
11.02 26.61
86.89 11.82
32.41 17.87
27.37 20.03
190.69 18.45
64.57 26.94
14.68 10.55
86.83 16.83
90.64 16.09
-5.12 18.09
23.54 13.48
25.35 18.37
62.90 23.95
32.18 16.88
582.61 16.49
30.20 20.03
15.75 20.15
14.64 25.79
3.53 22.43
-4.43 13.25
875.04 19.07
20.05 22.75
31.16 13.69
3.95 21.98
1168.70 19.90
10.93 19.41
2638.05 27.24
206.42 28.91
25.19 19.18
96.88 18.73
17.04 9.98
580.86 10.78
824.77 20.17
571.63 21.86
236.32 18.06
129.18 25.29
90.30 17.10
451.66 26.67
508.00 21.71
21.06 27.55
124.66 21.34
497.51 24.23
192.37 13.28
130.04 13.91
22.24 17.49
457.01 22.53
568.73 31.09
4.97 14.70
330.84 30.93
1222.75 19.93
31.71 21.26
42.74 28.30
166.61 19.98
15.37 13.52
922.39 27.52
30.09 29.71
199.90 20.12
943.64 19.80
2172.65 31.82
62.43 14.29
661.52 21.08
-7.22 26.26
68.73 16.31
97.28 31.11
784.94 28.66
-1.22 23.47
313.97 30.60
501.35 13.59
1035.90 25.09
56.47 17.12
5.24 18.64
264.12 15.21
149.35 18.91
12.22 22.73
105.30 18.44
416.75 10.49
51.42 23.49
403.34 7.60
307.89 31.42
453.77 22.48
15.06 21.29
147.56 31.96
441.70 21.86
132.22 28.07
402.26 24.31
364.57 19.04
13.48 21.41
-0.93 28.34
74.54 19.84
155.81 9.73
27.38 25.37
75.21 14.49
44.45 9.47
95.38 25.07
295.52 21.66
615.76 15.45
167.90 24.86
-15.95 12.76
142.02 22.10
36.15 12.99
32.08 18.50
-1.90 14.78
147.57 6.68
32.55 24.14
16.20 12.82
23.53 12.52
23.17 7.74
5.77 11.14
56.81 17.09
-14.65 28.81
88.00 16.24
15.40 26.60
1397.59 21.82
26.02 26.47
-3.28 27.69
69.43 32.30
345.15 18.17
33.67 13.95
134.52 33.29
42.43 22.52
198.58 17.55
23.39 10.16
206.09 16.31
195.48 23.23
1.15 14.37
11.31 5.09
40.30 15.33
120.48 19.60
154.31 20.01
151.63 27.56
451.08 28.25
384.23 32.79
-1.31 11.00
1304.59 21.50
3040.30 29.77
269.89 15.43
34.32 29.87
188.49 26.52
474.53 25.95
-8.05 26.06
172.78 25.94
135.65 28.86
511.12 19.99
327.80 13.83
11.57 4.63
92.36 15.20
8.76 12.09
105.65 25.76
1464.34 41.39
164.44 25.12
77.46 11.04
5256.96 32.20
-1.27 16.45
-6.24 23.83
13.64 8.84
4.45 13.21
30.08 20.36
280.27 31.91
321.43 25.64
270.30 16.89
223.81 31.41
41.51 19.41
51.77 20.29
-7.78 21.73
12.06 17.56
109.33 12.66
0.00 10.65
59.26 22.17
176.84 12.30
1165.30 16.62
42.51 24.35
857.54 22.28
258.56 21.12
788.16 34.99
269.42 17.19
452.76 16.09
13.79 6.35
155.47 15.26
2147.98 37.18
20.22 9.65
174.16 30.39
45.38 12.23
79.07 23.57
289.49 23.27
84.60 16.56
164.63 30.46
55.94 19.95
38.36 21.12
111.05 29.26
9.83 22.44
131.89 23.18
6.30 14.61
459.52 16.85
558.00 16.23
18.04 17.12
405.21 30.90
53.29 12.78
222.10 20.53
-0.03 13.14
-17.93 26.56
207.40 23.77
284.67 16.99
-8.57 6.61
23.93 19.16
43.90 13.90
238.32 22.10
110.61 16.09
383.03 23.11
18.07 10.50
187.95 21.93
24.92 25.81
320.24 9.34
10.05 15.09
175.90 20.38
19.58 24.81
85.90 31.90
39.18 21.59
30.13 15.18
86.02 29.13
32.95 22.14
3.48 16.80
82.82 20.67
222.51 31.10
183.95 16.91
16.98 18.19
11.69 30.97
135.56 25.27
454.08 20.93
9.22 8.01
1583.44 24.00
273.31 19.60
36.20 19.46
591.22 22.89
10.58 24.26
93.05 24.89
2658.44 20.05
814.80 26.88
179.43 31.85
890.39 35.58
44.86 18.60
201.11 14.65
218.05 14.24
-11.36 11.19
1170.79 12.01
-0.77 27.05
681.39 27.73
256.92 20.60
737.91 26.74
328.13 21.90
1366.17 28.72
1088.20 28.63
3.71 26.20
2.71 12.39
717.54 24.80
182.07 6.35
102.54 31.21
470.07 34.35
249.90 24.11
26.54 14.88
121.92 9.78
78.04 18.45
73.81 23.21
1.64 15.53
12.75 25.35
23.08 19.04
985.46 29.62
1622.88 24.35
287.91 16.55
39.01 14.07
187.12 24.84
700.82 22.32
1.14 6.54
6.34 25.60
337.74 26.03
164.63 19.35
117.94 22.09
269.47 19.46
21.85 27.23
63.33 27.09
23.60 17.32
43.20 13.36
85.59 11.96
318.56 28.61
251.61 20.38
-10.79 15.59
138.09 12.26
26.17 15.87
224.45 19.92
40.19 13.83
384.76 21.85
27.74 22.28
71.57 26.95
177.44 20.86
63.38 19.57
201.02 13.87
-6.97 30.44
7.57 21.20
12.58 18.92
61.39 7.48
-3.75 28.39
-7.16 21.01
21.01 11.15
110.21 20.84
144.93 8.40
127.33 15.94
19.24 29.82
9.63 21.12
-4.52 15.03
-3.13 10.23
375.66 26.56
253.43 23.08
93.99 7.44
-16.10 28.15
7.73 23.74
98.97 19.92
-10.67 28.45
105.01 27.03
2344.14 27.19
168.53 13.76
2.02 10.76
-5.94 18.12
123.32 32.49
181.59 25.43
12.84 16.70
-2.53 4.98
581.72 25.38
3.22 19.22
-4.88 11.17
889.25 21.49
28.49 31.14
95.80 24.24
45.61 13.89
845.98 21.39
611.76 25.68
139.24 15.12
315.75 11.83
74.37 18.60
37.77 23.07
68.98 15.07
423.98 35.60
-2.96 14.25
669.48 14.39
13.90 28.69
186.30 25.57
45.57 19.54
-7.66 29.29
8.42 16.11
4.92 13.15
175.46 13.21
306.66 30.46
237.54 23.85
115.61 16.95
3808.62 36.68
5.59 9.33
542.23 29.23
66.02 5.77
471.03 35.72
144.66 22.95
186.97 13.64
7.12 22.79
333.09 24.78
16.18 21.21
567.09 25.18
-5.63 10.17
29.68 16.92
84.27 27.88
25.49 22.77
185.21 31.99
66.58 16.67
22.08 8.19
105.74 14.03
179.54 28.85
238.11 18.32
21.34 5.77
20.81 21.61
72.25 13.57
42.54 30.60
72.30 29.04
49.02 22.65
5.22 10.54
111.07 21.24
18.19 17.68
573.32 22.68
6.59 16.92
223.13 16.07
269.57 16.33
80.55 17.65
419.18 27.22
2.66 13.26
298.66 21.80
-7.31 20.22
26.22 22.40
13.02 18.01
36.83 28.26
131.76 12.52
93.36 13.99
35.44 14.69
35.62 26.43
341.65 20.68
133.35 18.24
52.29 25.97
93.31 26.32
77.04 26.32
82.50 26.18
47.83 10.50
199.60 15.08
30.96 21.26
-5.27 28.43
12.91 20.07
18.83 19.02
-0.86 28.10
364.46 18.84
17.10 9.01
38.63 23.88
2172.57 28.66
38.22 23.49
58.36 15.81
2247.17 27.83
311.04 36.98
199.83 26.04
7.12 16.98
18.13 18.10
473.97 23.54
290.15 19.61
73.37 24.74
22.23 28.92
860.14 31.23
27.34 25.65
69.93 19.86
496.24 20.34
617.14 17.42
638.28 19.50
0.55 16.71
139.98 20.80
404.17 20.76
1677.69 31.27
295.99 23.64
238.72 27.74
309.08 19.87
37.15 19.22
11.78 22.97
139.11 23.66
364.06 23.53
5.77 6.96
158.92 19.34
366.40 18.14
-3.28 25.93
148.15 16.37
491.45 26.83
-3.41 10.32
16.95 26.45
219.09 25.06
208.59 29.27
42.31 18.29
87.63 17.96
-1.95 25.93
15.16 15.44
1153.65 22.72
18.21 28.28
132.13 21.15
497.14 22.38
1022.47 23.89
83.48 25.20
461.20 24.78
43.34 24.13
94.12 16.75
218.64 31.69
241.38 22.93
267.22 19.54
26.98 25.42
16.43 18.58
10.89 10.01
831.80 33.01
3.67 17.46
137.25 13.39
30.12 16.44
614.54 8.67
197.73 21.63
282.62 19.68
23.10 4.95
103.59 36.39
429.95 24.41
84.10 12.86
70.72 30.47
81.19 14.59
92.46 30.88
370.66 18.98
41.94 30.41
688.72 22.52
115.80 30.55
161.16 16.59
205.05 34.14
3.04 12.78
15.85 17.00
34.32 24.91
884.26 30.60
53.05 12.86
96.06 18.98
21.74 24.28
391.51 20.73
132.24 23.67
934.49 33.52
29.05 28.83
369.32 19.12
331.42 15.65
496.01 27.33
276.91 20.27
24.26 23.34
23.85 14.27
-2.77 6.10
171.66 16.36
361.55 37.93
12.58 17.05
84.27 14.73
-2.17 14.49
53.41 10.01
194.65 15.64
30.18 18.02
240.62 11.28
30.72 26.35
183.67 27.07
47.77 14.11
461.10 17.97
225.37 31.69
143.53 16.41
125.25 29.24
178.85 24.26
424.78 21.23
71.85 9.08
27.81 13.62
25.49 30.18
162.42 27.49
475.46 28.20
652.39 21.31
175.05 16.50
89.01 20.92
153.18 30.07
309.47 25.69
121.50 26.11
2386.65 34.25
198.24 16.10
50.74 15.25
46.85 11.58
575.47 14.19
1146.62 28.50
186.04 9.41
226.74 13.11
15.93 26.00
16.11 19.71
181.78 16.12
1152.33 23.32
224.09 35.12
334.94 27.06
20.48 3.67
306.10 28.81
242.67 16.66
5.97 28.55
4.26 8.45
42.63 26.31
163.81 13.42
42.13 8.40
155.85 26.78
6.18 9.45
34.03 23.64
309.67 21.07
-7.63 11.51
4.49 9.21
15.96 14.83
99.33 16.44
76.02 19.45
42.89 8.26
9.48 14.98
564.48 28.25
144.54 22.38
6.83 23.22
216.76 19.78
613.29 18.31
13.74 22.81
117.98 14.52
580.99 24.61
964.52 21.15
18.41 17.74
15.40 22.64
103.17 14.73
647.50 24.84
7.73 19.53
1080.23 21.24
5.45 16.60
283.31 18.93
13.19 18.89
-7.12 7.44
159.85 18.35
238.19 18.30
8.09 30.24
247.71 9.63
1014.64 21.23
-0.54 23.78
219.25 23.09
322.20 27.99
231.76 20.00
672.38 27.17
757.36 31.07
-7.58 28.43
366.66 18.96
110.64 11.16
1461.70 23.24
712.10 15.08
241.79 24.58
231.93 34.50
135.59 13.44
107.35 26.79
23.19 17.74
8.48 26.59
23.75 21.48
172.43 22.98
1070.80 23.27
203.08 7.59
76.33 19.84
270.62 10.02
127.28 29.54
376.62 31.11
34.29 26.86
50.36 14.25
1721.30 23.92
438.08 26.90
65.04 26.64
79.16 16.21
52.47 11.50
371.95 13.00
389.50 21.83
-2.80 15.93
14.08 16.60
230.23 11.03
58.27 27.07
24.19 20.37
34.25 9.09
32.39 21.57
54.35 17.13
488.22 16.51
473.37 22.93
20.46 21.22
193.65 16.94
391.27 26.46
907.63 25.42
-7.91 24.53
36.39 18.06
22.27 5.96
0.08 20.84
411.60 23.47
13.02 10.42
60.26 30.62
200.36 23.05
54.35 15.00
99.57 14.34
1.92 24.81
41.68 18.21
190.28 20.76
79.90 14.46
101.78 19.70
76.33 12.41
62.69 14.88
0.46 4.32
90.07 11.75
15.83 10.16
24.41 12.76
90.25 13.12
39.40 25.35
4.77 16.67
50.12 10.87
11.68 24.14
58.50 18.22
-3.78 29.58
-0.09 16.74
24.98 24.16
23.19 17.67
36.48 30.28
7.40 17.01
46.73 24.54
40.99 17.58
4.03 29.41
-0.57 20.10
5.43 23.30
155.83 20.50
15.01 20.09
41.05 12.11
19.95 21.83
20.29 19.86
285.89 11.94
26.66 19.51
1737.10 27.64
88.22 15.58
962.91 23.50
240.02 14.95
13.17 27.69
-0.40 23.25
1762.57 14.38
115.04 23.73
25.54 29.30
884.95 18.17
28.81 15.18
28.28 23.48
238.33 19.26
138.02 11.66
409.25 19.60
41.49 17.82
388.94 26.53
469.31 10.61
180.95 33.12
160.62 15.86
424.35 21.30
85.07 26.98
207.79 19.36
486.16 15.18
1005.95 25.55
619.06 27.82
-21.55 27.25
110.55 24.29
221.64 21.85
119.74 15.43
36.88 17.57
200.24 22.43
412.69 16.37
12.51 19.86
291.19 18.01
-3.89 16.76
210.27 15.65
45.40 21.11
707.96 28.33
187.35 19.08
82.33 31.37
308.06 27.30
385.46 20.84
21.06 21.87
70.59 25.79
63.73 10.05
82.13 28.57
180.12 11.56
212.64 20.69
108.93 24.07
600.44 28.54
58.68 27.80
593.91 11.89
61.65 25.71
70.99 19.50
-6.39 21.06
31.11 17.42
1081.48 23.25
10.21 25.10
51.04 16.08
343.31 19.53
14.40 28.10
22.55 21.90
130.23 25.97
51.87 12.94
107.42 23.11
143.80 21.73
137.81 18.10
144.79 21.39
11.77 13.67
342.89 21.77
91.76 22.67
394.18 19.39
6.30 16.54
24.75 14.62
490.17 28.13
517.84 24.81
918.16 34.02
17.05 17.37
26.56 16.48
40.23 16.83
25.25 12.29
-5.63 4.11
21.73 27.60
15.49 14.86
23.19 11.81
43.83 15.43
23.95 26.67
115.04 17.32
455.09 16.73
14.75 26.61
77.86 13.12
33.24 7.51
692.66 29.04
26.30 23.10
6.99 17.67
47.97 11.82
-16.01 19.89
995.10 8.95
21.03 12.55
343.08 17.56
64.46 15.32
17.41 6.63
382.62 22.57
50.76 27.50
5.82 14.47
38.40 24.29
570.70 28.49
68.41 21.49
557.07 21.79
11.81 16.98
84.31 26.54
389.49 26.63
86.37 22.67
2900.04 37.01
58.41 5.92
12.21 3.13
99.96 26.41
129.84 22.18
37.78 12.41
277.27 19.16
-12.43 13.42
25.34 15.99
232.33 17.29
112.47 25.31
594.40 13.54
904.20 21.19
566.47 23.06
76.35 28.33
186.99 16.23
186.72 24.33
126.12 25.84
162.28 21.56
756.73 18.22
71.19 11.65
5.47 28.37
14.63 10.96
42.36 25.97
258.97 20.31
308.89 13.94
119.75 22.39
223.71 17.92
53.00 9.86
21.84 14.12
93.20 29.04
363.09 16.52
126.89 27.12
246.87 11.03
30.32 26.21
39.92 19.86
27.27 8.79
50.16 25.42
118.63 19.35
-15.93 11.54
13.21 8.00
246.15 33.13
151.16 23.65
16.46 15.50
19.92 12.04
39.30 23.44
66.12 21.09
170.18 19.72
288.96 25.54
10.56 18.74
37.76 15.48
-3.27 12.80
370.65 24.01
450.02 21.65
645.94 31.00
7.43 9.42
49.39 11.83
194.89 13.99
60.59 15.30
924.24 22.37
296.52 24.50
466.15 25.90
378.92 17.56
494.09 23.52
106.67 17.28
144.28 15.36
100.92 8.46
904.45 26.31
40.98 27.02
53.98 15.50
15.61 11.99
66.28 23.21
30.54 18.39
768.20 29.93
3.91 24.05
9.29 20.73
40.82 22.18
284.08 14.87
253.34 17.76
19.36 19.53
33.80 28.41
753.64 20.91
3002.95 21.96
369.73 25.61
1872.92 26.46
183.06 15.12
157.47 15.10
53.45 29.15
-2.47 11.63
504.17 17.87
53.68 25.56
260.06 24.76
41.96 18.50
160.85 18.67
394.98 14.10
28.07 17.89
807.33 20.93
1458.39 25.98
365.11 24.31
147.04 22.95
337.81 20.56
-0.80 21.02
433.17 23.81
6.43 12.89
686.28 21.95
153.81 17.77
19.47 21.57
224.15 21.16
1664.15 23.08
279.02 30.87
253.12 19.51
291.95 17.11
96.02 24.05
979.74 24.19
16.77 26.89
593.76 25.88
192.25 17.83
1268.87 21.63
19.84 26.98
29.05 22.08
21.21 16.71
340.00 18.53
36.31 12.05
34.73 25.52
627.35 26.01
69.11 10.29
1.35 25.31
0.38 24.61
3.41 19.49
167.57 16.78
35.48 10.86
215.05 34.91
309.03 27.48
23.18 12.19
-0.56 8.55
75.14 12.04
17.19 18.41
262.88 17.31
45.82 14.91
227.05 25.22
122.27 13.73
412.57 22.05
13.87 7.64
46.40 16.93
72.35 9.79
207.16 10.74
32.81 26.89
94.02 15.66
22.27 30.44
123.34 24.36
661.00 27.45
48.48 24.07
90.45 14.94
-4.82 26.14
204.43 24.25
52.70 9.36
149.49 18.18
33.64 24.09
1.37 9.42
37.87 13.45
770.24 30.30
30.23 26.93
125.78 10.25
397.45 21.51
128.21 25.40
35.18 10.56
-2.91 11.79
567.11 26.57
23.93 26.40
106.55 9.43
937.44 27.62
150.07 15.61
806.58 28.25
9.18 25.83
106.78 21.99
891.88 26.35
111.99 23.97
175.61 16.59
26.56 16.64
636.78 14.96
316.33 21.26
10.23 12.15
197.45 21.87
78.45 15.13
-11.50 19.07
-0.75 26.06
96.83 22.58
226.74 15.97
19.50 22.76
36.62 14.71
1849.67 31.41
300.56 20.72
172.30 21.96
0.24 26.57
431.10 24.33
831.04 25.20
11.98 7.04
456.99 27.03
1963.07 28.17
302.44 20.12
294.90 17.22
0.64 26.19
176.26 20.62
383.02 24.11
38.28 19.23
2586.04 16.10
-1.30 24.64
39.83 20.08
5950.48 26.20
196.05 6.92
12.03 21.43
558.57 23.21
23.50 8.64
13.88 27.02
7.79 15.71
1131.11 28.06
5.36 20.23
8.67 22.56
104.01 20.77
887.62 23.80
254.41 9.36
9.44 14.28
232.85 32.64
113.23 10.16
5.89 24.07
80.49 19.85
468.62 11.65
-5.23 28.18
655.94 19.70
439.74 20.22
39.50 23.41
374.72 26.07
162.61 7.92
137.35 9.63
26.78 20.27
-8.49 23.08
538.76 27.53
3.54 10.77
63.74 28.68
187.72 21.15
97.57 14.69
41.88 22.01
144.22 19.49
18.68 13.10
396.12 26.88
1048.24 23.73
21.96 21.96
354.97 22.52
213.12 15.75
72.77 28.95
39.90 26.01
-0.45 16.91
159.42 15.72
89.70 25.61
375.46 17.51
39.12 6.40
259.98 15.77
-1.83 16.89
2.34 13.21
168.84 13.82
96.07 21.47
47.39 19.40
-4.85 16.32
92.72 10.84
67.38 4.64
251.95 21.42
219.02 20.98
9.21 9.06
12.84 28.66
108.10 19.00
55.12 11.72
-7.52 25.32
90.62 21.44
23.58 30.04
173.28 25.70
58.74 26.93
380.35 27.05
1913.91 28.03
53.72 23.28
971.52 11.92
62.25 15.12
458.14 15.03
40.72 12.52
177.68 19.19
372.66 24.91
40.69 19.56
44.30 27.15
38.46 21.16
9.03 22.57
134.61 16.83
2112.54 22.39
153.40 9.90
462.91 18.23
665.38 29.82
30.03 27.89
582.14 31.61
331.98 7.65
189.12 15.42
-6.74 17.93
383.30 11.68
60.19 24.75
14.24 18.65
207.05 26.06
537.42 24.77
1382.44 22.46
202.37 22.94
623.56 28.66
333.52 20.55
189.67 24.38
64.35 11.43
588.47 25.52
39.33 21.62
36.57 9.59
2.41 21.18
247.21 16.84
161.48 23.86
88.46 25.94
-9.46 23.14
1.37 21.37
125.70 17.27
1197.64 27.95
339.19 14.65
350.72 20.57
994.91 18.72
115.69 22.27
75.82 19.85
25.02 14.19
426.63 12.64
240.47 19.15
66.38 19.66
70.87 14.71
305.56 15.85
-3.23 15.96
260.14 18.22
-0.13 15.71
33.39 13.32
-3.25 18.37
107.79 10.91
42.52 10.78
28.24 16.38
-8.38 15.69
5.04 16.03
304.33 20.57
9.35 11.62
37.25 8.03
8.24 29.38
431.45 26.87
156.01 28.29
543.86 30.58
105.88 13.79
243.80 27.30
70.04 18.93
1261.10 27.03
60.07 27.84
6.10 20.37
437.26 16.72
1497.54 14.60
622.85 23.32
81.01 10.46
244.44 21.11
763.44 24.74
58.24 15.17
631.21 29.90
113.71 6.84
32.83 26.40
404.81 29.26
23.21 28.44
433.37 25.20
1638.30 28.09
1817.56 32.32
249.90 16.36
144.47 29.19
147.60 14.36
52.71 12.60
-1.74 24.81
44.43 16.01
39.76 12.24
52.12 22.91
14.57 11.22
60.52 18.97
17.23 25.38
727.34 17.14
15.44 22.51
340.59 20.63
212.52 14.11
279.45 33.61
82.39 14.33
43.33 8.33
0.12 23.97
105.54 19.70
-5.12 14.57
8.11 8.95
-8.66 28.41
450.69 25.23
139.22 16.24
561.38 24.90
290.22 15.81
147.30 24.29
231.33 18.22
4.02 4.01
552.67 16.01
59.67 27.63
500.59 24.36
371.67 14.96
14.98 6.10
48.48 22.26
202.21 18.05
241.77 25.75
950.60 22.79
405.50 11.54
45.09 25.61
92.99 29.48
23.14 15.29
127.44 14.16
79.47 23.31
231.43 20.62
184.18 17.73
30.79 10.56
6.12 19.99
21.92 13.22
315.85 25.80
13.45 16.93
13.85 11.42
433.86 27.44
269.85 14.92
32.20 9.78
10.15 15.09
1.04 12.21
11.59 17.88
422.52 13.20
35.70 16.37
19.62 29.19
-7.40 15.60
20.36 25.84
7.56 9.51
177.02 22.21
8.17 25.30
1.22 29.63
-0.02 22.05
153.07 4.97
94.33 10.99
-12.75 25.23
11.86 29.55
12.22 22.36
7.87 10.37
465.14 25.33
0.12 24.75
23.55 28.55
19.36 21.80
140.92 10.66
20.63 15.90
16.54 25.37
21.50 31.24
-9.13 20.97
185.24 10.68
78.97 15.91
14.44 23.16
[truncated: 324,938 more chars]
